# Supplementary material for: Transcriptome sequencing and functional verification revealed the roles of exogenous magnesium in tobacco anti-PVY infection
Source: Front Microbiol. 2023 Jul 27;14:1232279. doi: 10.3389/fmicb.2023.1232279 (PMC10414187; doi:10.3389/fmicb.2023.1232279)
Supplement: Supplementary file 1 [file Table_1.XLSX]

## Sheet: Sheet1
Supplementary Table 1. Specific primers used for qPCR and VIGS assays.
Primers used for qPCR assays.
Gene ID	Gene description	Gene abbreviation	Primer name	Primer sequences
gene_42165	uncharacterized protein LOC104121166 isoform X1	NtLOC104121166	q-NtLOC104121166+	CTCGTCGATCAGCAAG
			q-NtLOC104121166-	GTATCTAACGCAACAACC
gene_395	thiamine thiazole synthase, chloroplastic	NtTHI	q-NtTHI+	ATGCTGCCTTGTTCACCTCAACC
			q-NtTHI-	AACACCACCAACTCTTCCGTTCTTC
gene_80129	proteinase inhibitor I-B-like	NtPI	q-NtPI+	AATCATGGCCTGAACTTGT
			q-NtPI-	CTGAACTTTGGCTATGGGAT
PB.12983	uncharacterized protein LOC102603354	NtLOC102603354	q-NtLOC102603354+	TTCGTCGTGCGATGTCTAGG
			q-NtLOC102603354-	CCATGCCCATTGCGTTTACC
gene_61355	ribulose bisphosphate carboxylase small chain S41, chloroplastic-like	NtrbcS	q-NtrbcS+	CCTGATTTGAGCGAGGAGCA
			q-NtrbcS-	TCCAAGCAAGGAACCCATCC
gene_48638	probable WRKY transcription factor 40	NtWRKY40	q-NtWRKY40+	GTGTGACAAGGAGGTCACGG
			q-NtWRKY40-	GGAAGGGTCGGACTACAAGG
AB026056.1	ubiquitin-conjugating enzyme	Ntubc2	q-Ntubc+	TTTTAAGCGGTTACAGCAGGAT
			q-Ntubc-	CACAGTTGGTGGTTTGTTTGG
AY179605.1	Nicotiana benthamiana actin gene	NbActin	q-NbActin+	CCGTGGAGAAGAGCTACGAG
			q-NbActin-	CAGCAGCTTCCATTCCGATC
Niben101Scf02408g02009	Nitrite reductase	NbNiR	q-NbNiR+	TTGAACACGACCCACT
			q-NbNiR-	TGCCACAGCAACAGC
Niben101Scf00712g16024	1,4-alpha-glucan-branching enzyme	NbGBE	q-NbGBE+	AGTGATGCTTGGGATTT
			q-NbGBE-	TGCGTGCAGGAGACA
Niben101Scf20614g00017	alpha,alpha-trehalose-phosphate synthase	NbTPS	q-NbTPS+	GTTTGCCGATGTTGTG
			q-NbTPS-	GAGGATGGAAAGGGTG
Niben101Scf00297g00010	soluble inorganic pyrophospphatase isform X2	NbPPases	q-NbPPases+	CGGAAACCAATGAATC
			q-NbPPases-	AAGCGAAGAGCAGAAT
Niben101Scf00711g02008	calcium-binding protein CML36	NbCML36	q-NbCML36+	ATTTGGTGCCATTAGGTC
			q-NbCML36-	CTTCCGCCGTTATCTTT
	potato virus Y	PVY	q-PVY+	GAACCTCGCCAAACATCAAC
			q-PVY-	TGATTTGCCTAAGGGTTGGT
Primers used for TRV-based VIGS assays in Nicotiana benthamiana.
Gene ID	Gene description	Gene abbreviation	Fragment size	Primer name	Primer sequences
Niben101Scf02408g02009	Nitrite reductase	NbNiR	327bp	TRV-NbNiR+	AGAAGGCCTCCATGGGGATCCCTTGTGGGTGGGTTCT
				TRV-NbNiR-	GGGACATGCCCGGGCCTCGAGCAATGACAGCGAGGAG
Niben101Scf00712g16024	1,4-alpha-glucan-branching enzyme	NbGBE	303bp	TRV-NbGBE+	AGAAGGCCTCCATGGGGATCCGATGCGTCTCCTGTTG
				TRV-NbGBE-	GGGACATGCCCGGGCCTCGAGATCCGTGCTGCTTACT
Niben101Scf20614g00017	alpha,alpha-trehalose-phosphate synthase	NbTPS	299bp	TRV-NbTPS+	AGAAGGCCTCCATGGGGATCCACACCCTTTCCATCCT
				TRV-NbTPS-	GGGACATGCCCGGGCCTCGAGCTCCCAGCAAATCTATC
Niben101Scf00297g00010	soluble inorganic pyrophospphatase isform X2	NbPPases	383bp	TRV-NbPPases+	AGAAGGCCTCCATGGGGATCCGGGCATTTGGAGATAA
				TRV-NbPPases-	GGGACATGCCCGGGCCTCGAGCTCACCAGCAGGGATA
Niben101Scf00711g02008	calcium-binding protein CML36	NbCML36	354bp	TRV-NbCML36+	AGAAGGCCTCCATGGGGATCCCATCCGATTATGAGTCCC
				TRV-NbCML36-	GGGACATGCCCGGGCCTCGAGGCTCGCCGTCACAAGA
MN443913.1	green fluorescent protein	GFP	311bp	GFP+	AGAAGGCCTCCATGGGGATCCCACCTTGATGCCGTTCTT
				GFP-	GGGACATGCCCGGGCCTCGAGTCGTGACCACCCTGACC
Niben101Scf14708g00023	15-cis-phytoene desaturase, chloroplastic/chromoplastic	NbPDS	409bp	TRV-NbPDS+	AGAAGGCCTCCATGGGGATCCGGCACTTAACTTCATA
				TRV-NbPDS-	GGGACATGCCCGGGCCTCGAGCTTCAGTTTTCTGTCA
