# Supplementary material for: Transcriptome sequencing and functional verification revealed the roles of exogenous magnesium in tobacco anti-PVY infection
Source: Front Microbiol. 2023 Jul 27;14:1232279. doi: 10.3389/fmicb.2023.1232279 (PMC10414187; doi:10.3389/fmicb.2023.1232279)
Supplement: Supplementary file 2 [file Table_2.XLSX]

## Sheet: Sheet1
Supplementary Table 2. Summary of sequencing reads after filtering.
Samples	Read Number	Base Number	GC Content	%≥Q30
P+H1-1	44690107	13372079558	44.5	93.81
P+H1-2	25050983	7502009062	44.09	93.74
P+H1-3	73736626	22088935538	44.22	93.76
P+H3-1	22867125	6848469992	44.33	93.84
P+H3-2	77216302	23113072906	44.22	93.69
P+H3-3	33093988	9899875572	44.31	93.99
P+H9-1	23489754	7038916738	44.79	94.09
P+H9-2	80437543	24083922576	44.2	93.78
P+H9-3	46705423	13984716260	44.14	93.49
P+Mg1-1	88886697	26618278986	44.28	93.94
P+Mg1-2	86400010	25866774410	44.23	93.55
P+Mg1-3	24116715	7221536692	44.38	93.66
P+Mg3-1	30573583	9156355872	44.2	93.54
P+Mg3-2	27407459	8204337706	43.99	93.76
P+Mg3-3	29186910	8745105914	44.37	93.41
P+Mg9-1	40704489	12185095442	44.42	94.01
P+Mg9-2	33395942	9996554168	44.42	94.07
P+Mg9-3	26741440	8009854328	44.28	92.98
PVY+H1-1	29885420	8956870164	45.01	93.87
PVY+H1-2	39844405	11920719432	44.35	93.72
PVY+H1-3	21538057	6448587778	45.11	93.19
PVY+H3-1	28004653	8385108296	44.21	93.88
PVY+H3-2	26455079	7923311840	44.34	93.51
PVY+H3-3	31363689	9385926312	44.3	94.08
PVY+H9-1	21945246	6562627142	43.62	93.03
PVY+H9-2	24224249	7249798638	43.42	93.92
PVY+H9-3	25357322	7587891150	43.36	93.69
PVY+Mg1-1	89244443	26722874794	44.33	93.42
PVY+Mg1-2	20563869	6150057216	44.57	93.23
PVY+Mg1-3	70316639	21052570306	44.4	93.92
PVY+Mg3-1	24697525	7390775470	44.71	93.71
PVY+Mg3-2	20444841	6116837216	45.06	94.21
PVY+Mg3-3	25481338	7628177200	44.25	94.16
PVY+Mg9-1	27722826	8315999308	44.01	94.13
PVY+Mg9-2	42199658	12649029300	44.04	93.86
PVY+Mg9-3	39650459	11867996216	43.92	93.65
