# Supplementary material for: Transcriptome sequencing and functional verification revealed the roles of exogenous magnesium in tobacco anti-PVY infection
Source: Front Microbiol. 2023 Jul 27;14:1232279. doi: 10.3389/fmicb.2023.1232279 (PMC10414187; doi:10.3389/fmicb.2023.1232279)
Supplement: Supplementary file 3 [file Table_3.XLSX]

## Sheet: Sheet1
Supplementary Table 3. Reads mapped onto the Nicotiana tabacum reference genome
Sample	Mapped reads	Uniquely mapped reads	Multiple mapped reads
P+H1-1	0.96	0.929	0.031
P+H1-2	0.9583	0.9306	0.0276
P+H1-3	0.9604	0.9307	0.0297
P+H3-1	0.9614	0.9333	0.0281
P+H3-2	0.9612	0.9273	0.0339
P+H3-3	0.9621	0.9314	0.0307
P+H9-1	0.9519	0.9247	0.0272
P+H9-2	0.9619	0.932	0.0299
P+H9-3	0.9561	0.9291	0.027
P+Mg1-1	0.9623	0.9319	0.0304
P+Mg1-2	0.9591	0.9277	0.0315
P+Mg1-3	0.961	0.9342	0.0268
P+Mg3-1	0.9567	0.9288	0.0279
P+Mg3-2	0.9544	0.9288	0.0256
P+Mg3-3	0.9601	0.9304	0.0297
P+Mg9-1	0.9556	0.9269	0.0287
P+Mg9-2	0.9617	0.9334	0.0283
P+Mg9-3	0.95	0.922	0.028
PVY+H1-1	0.9526	0.9232	0.0294
PVY+H1-2	0.9601	0.9317	0.0284
PVY+H1-3	0.9496	0.8953	0.0542
PVY+H3-1	0.9563	0.9239	0.0324
PVY+H3-2	0.9569	0.9278	0.0291
PVY+H3-3	0.959	0.9297	0.0294
PVY+H9-1	0.8478	0.8253	0.0225
PVY+H9-2	0.8446	0.8229	0.0218
PVY+H9-3	0.8214	0.8001	0.0213
PVY+Mg1-1	0.9567	0.9245	0.0322
PVY+Mg1-2	0.9253	0.8692	0.0561
PVY+Mg1-3	0.9617	0.932	0.0297
PVY+Mg3-1	0.9336	0.8679	0.0657
PVY+Mg3-2	0.9507	0.8882	0.0625
PVY+Mg3-3	0.9595	0.9328	0.0266
PVY+Mg9-1	0.8681	0.8184	0.0497
PVY+Mg9-2	0.7863	0.7588	0.0275
PVY+Mg9-3	0.8956	0.865	0.0307
