# Supplementary material for: Transcriptome sequencing and functional verification revealed the roles of exogenous magnesium in tobacco anti-PVY infection
Source: Front Microbiol. 2023 Jul 27;14:1232279. doi: 10.3389/fmicb.2023.1232279 (PMC10414187; doi:10.3389/fmicb.2023.1232279)
Supplement: Supplementary file 4 [file Table_4.XLSX]

## Sheet: 3 dpi
Supplementary Table 4. GO analyses of DEGs in PVY + Mg vs. PVY + H
GO classify1	GO classify2	All gene	DE gene	Genes
Total gene		33883	131
cellular component	extracellular region	3264	40	gene_82973;gene_64320;gene_1066;gene_4920;gene_42906;gene_2049;gene_51488;gene_21120;gene_28841;gene_37771;gene_21923;gene_64032;gene_75187;gene_22437;gene_33272;gene_27678;gene_58467;gene_39154;gene_76611;gene_42948;gene_22458;gene_52982;gene_24401;gene_64106;gene_41591;gene_7522;gene_66402;gene_82198;gene_33468;gene_10115;gene_47127;gene_5763;gene_69016;gene_11676;gene_35738;gene_22814;gene_162…
cellular component	cell	27598	100	gene_50884;gene_7522;gene_41591;gene_18433;gene_31769;gene_82198;PB.5755;gene_80719;gene_47127;gene_59221;gene_42181;gene_5150;gene_22458;PB.6446;gene_52982;PB.17540;gene_11676;gene_35738;gene_16253;gene_16587;gene_14737;gene_8524;gene_43090;gene_23063;gene_18442;gene_83844;gene_64467;gene_85112;gene_5763;gene_38545;gene_4920;gene_47505;gene_53322;gene_34749;gene_42906;PB.2773;gene_11309;gene_291…
cellular component	nucleoid	70	0
cellular component	membrane	14799	47	gene_33468;PB.5755;gene_39551;gene_7522;gene_64106;gene_82198;gene_18433;gene_79219;gene_34610;PB.18692;gene_42948;gene_59221;gene_37928;PB.6446;gene_52982;gene_5150;gene_45794;gene_14737;gene_12280;gene_16253;gene_20346;gene_85112;gene_64467;gene_5763;gene_18442;gene_54726;gene_62600;gene_71486;PB.16676;gene_53322;gene_31701;gene_46719;gene_75143;gene_29132;gene_64320;gene_76611;gene_75187;PB.13…
cellular component	virion	25	1	PB.17540
cellular component	cell junction	4228	19	gene_64467;gene_18442;gene_28841;gene_75187;gene_11676;gene_23063;gene_39154;gene_59221;gene_52982;gene_82973;gene_64320;gene_75143;gene_50884;gene_41591;gene_4920;gene_53322;gene_18433;gene_10115;gene_54726
cellular component	membrane-enclosed lumen	1281	1	gene_28841
cellular component	macromolecular complex	4902	6	PB.5755;gene_31701;PB.17540;gene_74250;PB.16676;gene_42948
cellular component	organelle	23963	80	PB.17540;gene_42181;gene_22458;gene_52982;PB.6446;gene_59221;gene_47127;gene_80719;PB.5755;gene_18433;gene_31769;gene_82198;gene_7522;gene_38545;gene_18442;gene_83844;gene_85112;gene_5763;gene_43090;gene_23063;gene_14737;gene_8524;gene_16253;gene_16587;gene_35738;gene_46719;gene_14199;PB.2773;gene_11309;gene_29132;gene_34749;gene_42906;gene_53322;gene_47505;gene_40684;gene_30722;gene_51488;gene_5…
cellular component	extracellular region part	208	0
cellular component	organelle part	11718	31	gene_82198;gene_53322;gene_18433;gene_7522;gene_64106;PB.14201;gene_39551;gene_33468;gene_10115;gene_80719;PB.5755;gene_64320;gene_29132;gene_37928;gene_375;gene_75143;gene_31701;PB.17540;gene_46719;gene_16253;gene_33272;gene_74250;gene_23063;gene_43090;gene_14737;gene_38545;gene_6879;gene_5763;gene_18442;gene_20346;gene_28841
cellular component	virion part	25	1	PB.17540
cellular component	membrane part	5720	21	gene_18433;PB.16676;gene_62600;gene_33468;PB.5755;PB.6446;gene_37928;PB.18692;PB.5953;gene_16253;gene_33272;PB.13167;gene_75187;gene_74250;gene_76611;gene_12280;gene_5763;gene_85112;gene_20346;PB.18818;PB.20655
cellular component	cell part	27964	101	gene_76611;PB.18394;gene_58467;gene_22437;PB.13167;gene_20527;gene_75187;gene_71772;PB.5953;gene_27678;gene_40684;gene_64032;gene_51488;gene_30722;gene_21120;gene_42906;gene_34749;gene_47505;gene_4920;gene_53322;gene_14199;gene_46719;gene_29132;gene_11309;PB.2773;gene_8524;gene_14737;gene_23063;gene_43090;gene_35738;gene_11676;gene_16253;gene_16587;gene_85112;gene_64467;gene_5763;gene_83844;gene_…
cellular component	supramolecular complex	401	1	gene_39551
molecular function	transcription factor activity, protein binding	154	0
molecular function	nucleic acid binding transcription factor activity	2152	8	gene_20527;gene_54726;gene_64988;gene_38545;gene_83844;gene_30722;gene_31899;gene_31312
molecular function	catalytic activity	17273	85	PB.14201;gene_10115;gene_33468;gene_66402;gene_64106;gene_34610;gene_65369;PB.28574;gene_24401;gene_71906;gene_42948;gene_45794;PB.4269;gene_12280;gene_26685;gene_78079;gene_16963;gene_22814;gene_20346;gene_2049;gene_61960;gene_54726;gene_375;gene_75143;gene_31701;gene_82973;gene_64320;gene_27179;PB.11032;gene_39154;gene_33272;gene_67285;PB.12984;gene_28841;gene_21923;gene_37771;gene_29473;PB.211…
molecular function	signal transducer activity	960	2	gene_31701;gene_54726
molecular function	structural molecule activity	1022	0
molecular function	transporter activity	2678	8	gene_79219;gene_85112;gene_18442;gene_37928;gene_45794;gene_14737;gene_62600;PB.13167
molecular function	binding	19821	75	gene_47127;gene_41591;gene_50884;gene_31769;gene_82198;gene_18433;PB.17540;gene_69000;gene_52982;gene_42181;gene_5150;gene_8524;gene_23063;gene_27391;gene_43090;gene_11676;gene_16587;gene_69016;gene_85112;gene_64467;gene_83844;gene_38545;gene_42906;gene_34749;gene_47505;gene_4920;gene_53322;gene_14199;gene_46719;gene_29132;gene_65117;gene_1066;gene_27464;gene_76611;PB.18394;gene_58467;gene_20527;…
molecular function	electron carrier activity	560	0
molecular function	antioxidant activity	341	6	gene_39154;gene_52982;gene_69016;gene_41591;gene_4920;gene_11676
molecular function	metallochaperone activity	16	0
molecular function	protein tag	7	0
molecular function	translation regulator activity	9	0
molecular function	nutrient reservoir activity	69	3	gene_11676;gene_4920;gene_41591
molecular function	molecular transducer activity	594	1	gene_31701
molecular function	molecular function regulator	489	6	gene_31701;gene_3390;gene_80129;PB.18692;PB.21158;gene_25423
biological process	reproduction	9596	22	gene_7522;gene_50884;gene_64106;gene_53322;gene_34749;gene_64988;gene_80719;gene_54726;gene_53323;gene_62600;gene_39551;gene_42948;gene_11309;gene_31701;gene_375;gene_71772;gene_14737;gene_12280;gene_76611;gene_85112;gene_6879;gene_31312
biological process	cell killing	21	0
biological process	immune system process	3430	17	gene_35738;gene_20527;gene_8524;gene_69016;gene_30722;gene_83844;gene_38545;gene_6879;gene_53322;gene_18433;gene_10115;gene_64988;gene_82973;gene_5150;gene_22458;gene_79219;gene_31899
biological process	behavior	5	0
biological process	metabolic process	24945	94	gene_76611;gene_58467;gene_27678;gene_20527;gene_22437;gene_75187;gene_71772;gene_64032;gene_21120;gene_51488;gene_30722;gene_42906;gene_53322;gene_4920;gene_14199;gene_46719;gene_1066;gene_11309;gene_29132;gene_65117;gene_27391;gene_23063;gene_43090;gene_8524;gene_14737;gene_16587;gene_16253;gene_35738;gene_11676;gene_38545;gene_5763;gene_64467;gene_69016;gene_83844;gene_11584;gene_47127;PB.1298…
biological process	cellular process	26737	87	gene_31312;gene_20346;gene_12280;gene_45794;gene_22814;gene_78079;gene_16963;gene_79219;gene_24401;gene_31899;PB.28574;gene_34610;gene_37928;gene_42948;gene_71906;gene_10115;gene_20451;gene_39551;gene_53323;gene_64106;gene_66402;gene_28841;gene_37771;PB.21158;gene_6879;gene_39154;gene_74250;gene_67285;gene_31701;gene_375;gene_27179;gene_64320;gene_82973;gene_54726;gene_64988;gene_61960;gene_2049;…
biological process	reproductive process	9512	24	gene_53322;gene_64106;gene_7522;gene_50884;gene_39551;gene_53323;gene_62600;gene_80719;gene_34749;gene_64988;gene_54726;gene_42948;gene_11309;gene_375;gene_31701;gene_71772;gene_76611;gene_12280;gene_14737;gene_6879;gene_38545;gene_83844;gene_85112;gene_31312
biological process	biological adhesion	351	0
biological process	signaling	6058	19	gene_31701;gene_31899;gene_14199;gene_53322;gene_18433;gene_64988;gene_54726;gene_38545;gene_6879;gene_21120;gene_64467;gene_83844;gene_30722;gene_64032;gene_37771;gene_75187;gene_20527;gene_45794;gene_8524
biological process	multicellular organismal process	11195	37	gene_45794;gene_8524;gene_12280;gene_14737;gene_38545;gene_85112;gene_69016;gene_83844;gene_31312;gene_82198;gene_50884;gene_53323;gene_39551;gene_10115;gene_80719;gene_52982;gene_5150;gene_42948;gene_31899;gene_27678;gene_75187;gene_20527;gene_76611;gene_39154;gene_21120;gene_6879;gene_30722;gene_64032;gene_21923;gene_53322;gene_62600;gene_64988;gene_54726;gene_34749;gene_82973;gene_375;gene_317…
biological process	developmental process	14278	48	gene_53322;gene_64988;gene_54726;gene_34749;gene_62600;gene_11309;gene_82973;gene_64320;gene_31701;gene_375;gene_20527;gene_75187;gene_71772;gene_27678;gene_76611;gene_39154;gene_30722;gene_21120;gene_6879;gene_28841;gene_21923;gene_64032;gene_50884;gene_7522;gene_64106;gene_82198;gene_20451;gene_10115;gene_80719;gene_53323;gene_39551;gene_42948;gene_59221;gene_52982;gene_5150;gene_79219;gene_318…
biological process	growth	4274	11	gene_64988;gene_39154;gene_71772;gene_53322;gene_79219;gene_31701;gene_375;gene_42948;gene_11309;gene_64320;gene_52982
biological process	locomotion	113	0
biological process	single-organism process	24181	93	gene_11584;gene_83844;gene_85112;gene_64467;gene_69016;gene_38545;gene_14737;gene_8524;gene_43090;gene_23063;gene_27391;gene_11676;gene_16587;PB.18692;gene_59221;gene_42181;gene_22458;gene_5150;gene_52982;PB.5755;gene_80719;gene_47127;gene_41591;gene_7522;gene_50884;gene_18433;gene_82198;gene_31769;gene_64032;gene_30722;gene_51488;gene_21120;gene_58467;gene_76611;gene_71772;gene_20527;PB.13167;ge…
biological process	biological phase	76	0
biological process	rhythmic process	614	0
biological process	response to stimulus	19157	75	gene_38545;gene_18442;gene_83844;gene_85112;gene_64467;gene_69016;gene_3390;gene_16587;gene_11676;gene_35738;gene_14737;gene_8524;gene_42181;gene_22458;gene_5150;gene_52982;gene_59221;gene_18433;gene_31769;gene_82198;gene_7522;gene_41591;gene_47127;gene_80719;gene_21120;gene_30722;gene_51488;gene_64032;gene_80129;gene_40684;gene_71772;gene_75187;gene_22437;gene_20527;gene_58467;gene_76611;gene_10…
biological process	localization	11175	37	gene_11676;gene_14737;gene_83844;gene_18442;gene_69016;gene_85112;gene_64467;gene_38545;gene_41591;gene_17092;gene_18433;gene_10115;gene_37928;gene_42948;gene_42181;gene_52982;gene_79219;gene_31899;gene_34610;gene_74250;PB.13167;gene_75187;gene_20527;gene_39154;gene_30722;gene_21120;gene_37771;gene_28841;gene_64032;gene_4920;gene_71486;gene_53322;gene_54726;gene_62600;gene_82973;gene_46719;gene_3…
biological process	multi-organism process	7027	31	gene_20346;gene_40684;gene_28841;gene_37771;gene_6879;gene_38545;gene_83844;gene_30722;gene_85112;gene_69016;gene_64467;gene_8524;gene_45794;gene_78079;gene_35738;gene_75187;gene_20527;gene_31899;gene_79219;gene_22458;gene_5150;gene_82973;gene_52982;gene_37928;gene_42948;gene_62600;gene_64988;gene_10115;gene_18433;gene_53322;gene_82198
biological process	biological regulation	16809	53	gene_54726;gene_64988;gene_62600;gene_4920;gene_53322;gene_31701;gene_14199;gene_46719;gene_375;gene_82973;gene_64320;gene_76611;gene_39154;gene_75187;gene_67285;gene_20527;gene_74250;gene_27678;gene_21923;gene_37771;gene_64032;gene_80129;gene_30722;PB.21158;gene_21120;gene_6879;gene_20451;gene_80719;gene_39551;gene_41591;gene_17092;gene_82198;gene_31769;gene_18433;gene_31899;PB.18692;gene_42948;…
biological process	cellular component organization or biogenesis	12949	45	gene_85112;gene_69016;gene_31312;gene_11676;gene_16963;gene_16587;gene_22814;gene_23063;gene_59221;gene_42948;gene_52982;gene_24401;gene_34610;gene_41591;gene_50884;gene_18433;gene_66402;gene_82198;gene_10115;gene_47127;gene_39551;gene_53323;gene_51488;gene_6879;gene_28841;gene_71772;gene_75187;gene_22437;gene_39154;gene_58467;gene_27179;gene_11309;gene_82973;gene_64320;gene_1066;gene_31701;gene_…
biological process	detoxification	939	6	gene_39154;gene_52982;gene_69016;gene_41591;gene_4920;gene_11676

## Sheet: 9 dpi
Table S4. GO analyses of DEGs in PVY + Mg vs. PVY + H
GO classify1	GO classify2	All gene	DE gene	Genes
Total gene		33883	81
cellular component	extracellular region	3264	2	gene_9367;gene_35000
cellular component	cell	27598	62	PB.2241;PB.16930;PB.18514;gene_27574;gene_64437;PB.3827;PB.20923;PB.21363;PB.18650;PB.23467;PB.29593;PB.28973;PB.18871;PB.62;PB.58;PB.11169;PB.24526;PB.1797;gene_3303;PB.26551;PB.20919;PB.29421;gene_32175;gene_35000;PB.18394;PB.8156;PB.7286;PB.8496;PB.1634;PB.5953;PB.5939;gene_20324;PB.1148;PB.1672;PB.22673;PB.20800;gene_44251;gene_9367;gene_34322;PB.24172;PB.10080;PB.27676;gene_67285;gene_22875;…
cellular component	nucleoid	70	0
cellular component	membrane	14799	32	PB.3827;PB.20923;PB.21363;PB.18650;PB.62;PB.18514;PB.2241;gene_64437;PB.25258;gene_35000;PB.11169;PB.26551;PB.18818;gene_34322;PB.22673;gene_44251;PB.24172;PB.10080;PB.27676;PB.8156;PB.1634;PB.7286;PB.5939;PB.5953;PB.19588;gene_82617;gene_20209;PB.27242;PB.16676;PB.14713;gene_4371;PB.20742
cellular component	virion	25	0
cellular component	cell junction	4228	8	gene_34322;gene_82617;gene_44251;gene_20209;gene_32175;gene_58310;gene_4371;gene_64437
cellular component	membrane-enclosed lumen	1281	0
cellular component	macromolecular complex	4902	17	PB.10080;PB.27676;PB.62;PB.22673;PB.20923;PB.24172;PB.21363;PB.7286;PB.20919;gene_82617;PB.11169;PB.20742;PB.26551;PB.24860;PB.27242;PB.14713;PB.16676
cellular component	organelle	23963	55	PB.26551;PB.11169;PB.24526;PB.1797;gene_3303;PB.58;gene_32175;PB.29421;PB.20919;gene_64437;gene_27574;PB.2241;PB.18514;PB.16930;PB.62;PB.23467;PB.18650;PB.28973;PB.29593;PB.21363;PB.20923;PB.3827;gene_15295;gene_71851;gene_4371;PB.20742;PB.27343;PB.14713;PB.16676;PB.21868;PB.27242;PB.24860;gene_20209;PB.14519;PB.16505;gene_34749;gene_82617;PB.19588;PB.1672;PB.5953;gene_20324;PB.1148;PB.7286;PB.16…
cellular component	extracellular region part	208	0
cellular component	organelle part	11718	21	gene_20209;PB.20919;PB.26551;PB.20742;PB.11169;PB.14713;PB.24860;PB.62;PB.27676;PB.10080;PB.24172;PB.21363;PB.3827;PB.20923;PB.22673;gene_34322;gene_64437;gene_27574;PB.7286;PB.18514;PB.2241
cellular component	virion part	25	0
cellular component	membrane part	5720	28	PB.26551;PB.20742;gene_4371;PB.11169;PB.14713;PB.16676;PB.27242;gene_20209;PB.19588;gene_82617;PB.5953;PB.1634;PB.7286;PB.18514;PB.8156;PB.2241;PB.62;PB.27676;PB.18650;PB.10080;PB.21363;PB.24172;PB.18818;PB.3827;PB.20923;gene_44251;PB.22673;gene_34322
cellular component	cell part	27964	63	PB.1672;PB.1148;PB.5939;gene_20324;PB.5953;PB.1634;PB.7286;PB.8496;PB.8156;PB.18394;gene_22875;gene_67285;PB.27676;PB.10080;PB.24172;PB.20800;gene_9367;PB.22673;gene_44251;gene_34322;gene_15295;PB.20742;gene_4371;PB.27343;gene_71851;PB.21868;PB.14713;PB.16676;PB.27242;PB.24860;gene_20209;PB.16505;gene_58310;PB.14519;gene_34749;PB.19588;gene_82617;gene_64437;gene_27574;PB.18514;PB.16930;PB.2241;PB…
cellular component	supramolecular complex	401	0
molecular function	transcription factor activity, protein binding	154	0
molecular function	nucleic acid binding transcription factor activity	2152	4	gene_15295;gene_32175;PB.20800;PB.21868
molecular function	catalytic activity	17273	40	gene_82617;gene_20209;PB.7561;PB.14519;gene_15295;PB.20742;PB.27343;PB.24172;PB.22673;gene_34322;gene_9367;gene_22875;gene_67285;PB.27676;PB.27254;PB.8496;PB.18394;gene_20324;PB.5939;PB.5953;PB.20919;gene_35000;PB.26551;PB.11169;PB.3827;PB.20923;gene_41065;PB.12983;PB.18871;PB.62;PB.12984;PB.18650;PB.23467;PB.3267;PB.29593;PB.15726;PB.18514;PB.16930;PB.2241;gene_64437
molecular function	signal transducer activity	960	0
molecular function	structural molecule activity	1022	3	PB.27676;PB.24860;PB.20919
molecular function	transporter activity	2678	9	PB.62;gene_44251;gene_34322;PB.20923;PB.24172;PB.11169;gene_4371;PB.20742;PB.26551
molecular function	binding	19821	49	PB.27070;gene_67285;PB.27676;gene_1448;PB.10080;PB.24172;PB.22673;gene_34322;PB.20800;PB.27455;PB.1148;PB.1634;PB.7286;PB.18394;gene_20209;gene_58310;PB.14519;gene_34749;PB.28406;gene_15295;gene_27464;PB.20742;PB.27343;PB.21868;PB.16676;PB.14713;PB.24860;PB.27242;gene_41065;PB.62;PB.29296;PB.29593;PB.23467;PB.18650;PB.21363;PB.20923;PB.3827;gene_64437;gene_1341;PB.18514;PB.16930;PB.2241;gene_3500…
molecular function	electron carrier activity	560	10	gene_20324;PB.14713;PB.7286;PB.27242;PB.27676;PB.7561;PB.10080;PB.21363;PB.22673;PB.3827
molecular function	antioxidant activity	341	0
molecular function	metallochaperone activity	16	0
molecular function	protein tag	7	0
molecular function	translation regulator activity	9	0
molecular function	nutrient reservoir activity	69	1	gene_27574
molecular function	molecular transducer activity	594	0
molecular function	molecular function regulator	489	2	gene_20324;PB.25258
biological process	reproduction	9596	8	gene_32175;gene_58310;gene_70899;gene_1448;gene_34749;gene_82617;gene_15295;gene_3303
biological process	cell killing	21	0
biological process	immune system process	3430	4	gene_34322;gene_82617;gene_20209;gene_32175
biological process	behavior	5	0
biological process	metabolic process	24945	53	PB.29421;PB.20919;gene_35000;gene_32175;PB.26551;gene_3303;PB.24526;PB.11169;PB.21363;PB.20923;PB.3827;PB.18871;PB.12983;PB.62;gene_41065;PB.12984;PB.18650;gene_70899;PB.3267;PB.15726;PB.16930;PB.18514;PB.2241;gene_64437;gene_1341;gene_82617;gene_20209;gene_58310;PB.7561;PB.16676;PB.14713;PB.27242;gene_15295;gene_4371;PB.20742;PB.27343;PB.24172;PB.22673;gene_44251;gene_9367;gene_34322;gene_22875;…
biological process	cellular process	26737	51	gene_35000;gene_32175;PB.20919;PB.29421;gene_3303;PB.11169;PB.24526;PB.26551;PB.3267;gene_70899;PB.62;PB.12983;PB.18871;gene_41065;PB.20923;PB.3827;PB.21363;gene_64437;gene_1341;PB.16930;PB.18514;PB.2241;PB.15726;PB.7561;gene_20209;gene_82617;PB.27343;PB.20742;gene_4371;gene_15295;gene_83411;PB.27242;PB.16676;PB.14713;gene_1448;PB.10080;gene_22875;gene_67285;PB.27676;gene_34322;PB.22673;gene_9367…
biological process	reproductive process	9512	8	gene_32175;gene_70899;gene_58310;gene_1448;gene_34749;gene_82617;gene_15295;gene_3303
biological process	biological adhesion	351	0
biological process	signaling	6058	6	gene_35000;gene_20209;gene_32175;gene_64437;gene_82617;gene_34322
biological process	multicellular organismal process	11195	9	gene_20209;gene_32175;gene_58310;gene_70899;gene_34749;gene_82617;gene_15295;gene_3303;gene_1341
biological process	developmental process	14278	11	gene_34749;gene_82617;gene_32175;gene_20209;gene_70899;gene_1448;gene_58310;gene_15295;gene_83411;gene_3303;gene_1341
biological process	growth	4274	1	gene_15295
biological process	locomotion	113	0
biological process	single-organism process	24181	43	PB.26551;PB.11169;gene_3303;gene_32175;gene_35000;gene_1341;gene_64437;PB.2241;PB.18514;PB.12984;gene_41065;PB.18871;PB.62;PB.3267;PB.18650;gene_70899;PB.21363;PB.20923;PB.3827;gene_83411;gene_15295;PB.20742;gene_4371;PB.14713;PB.27242;gene_20209;PB.7561;gene_58310;gene_34749;gene_82617;gene_20324;PB.8496;PB.7286;PB.27676;gene_22875;gene_67285;PB.10080;gene_1448;PB.24172;gene_9367;PB.22673;gene_4…
biological process	biological phase	76	0
biological process	rhythmic process	614	1	gene_82617
biological process	response to stimulus	19157	17	gene_4371;gene_15295;gene_58310;gene_35000;gene_32175;gene_20209;gene_82617;gene_34749;gene_64437;gene_20324;gene_1341;gene_27574;gene_70899;gene_1448;gene_9367;gene_44251;gene_34322
biological process	localization	11175	15	gene_20209;gene_32175;gene_35000;PB.62;PB.3267;PB.24172;gene_82617;gene_44251;gene_34322;PB.20923;PB.26551;PB.11169;gene_4371;gene_20324;PB.20742
biological process	multi-organism process	7027	6	gene_1341;gene_20209;gene_32175;gene_35000;gene_34322;gene_82617
biological process	biological regulation	16809	22	gene_34322;gene_44251;PB.20800;gene_67285;gene_1448;gene_72371;PB.25258;gene_64437;gene_20324;gene_1341;gene_82617;gene_35000;gene_32175;gene_20209;gene_58310;PB.7561;PB.21868;PB.24860;gene_15295;gene_83411;gene_4371;gene_3303
biological process	cellular component organization or biogenesis	12949	9	gene_82617;gene_20209;gene_32175;gene_41065;gene_70899;gene_72371;gene_15295;gene_3303;gene_64437
biological process	detoxification	939	0
