# Supplementary material for: Transcriptome sequencing and functional verification revealed the roles of exogenous magnesium in tobacco anti-PVY infection
Source: Front Microbiol. 2023 Jul 27;14:1232279. doi: 10.3389/fmicb.2023.1232279 (PMC10414187; doi:10.3389/fmicb.2023.1232279)
Supplement: Supplementary file 5 [file Table_5.XLSX]

## Sheet: sheet1
Supplementary Table 5. Total DEGs in each module of WGCNA.
Gene ID	kME	Module
gene_11217	0.980048	black
gene_15163	0.810763	black
gene_21121	0.977811	black
gene_22514	0.967976	black
gene_29077	0.971556	black
gene_33739	0.952308	black
gene_45531	0.922838	black
gene_49188	0.973362	black
gene_58070	0.957124	black
gene_64039	0.955973	black
gene_76868	0.985892	black
gene_78548	0.947342	black
gene_9311	0.970567	black
PB.6131	0.969967	black
gene_13018	0.969285	black
gene_19303	0.966816	black
gene_22872	0.987547	black
gene_78542	0.962867	black
PB.2211	0.979314	black
PB.7906	0.769605	black
gene_61047	0.96223	black
gene_11477	0.81875	turquoise
gene_12161	0.960394	turquoise
gene_13908	0.99441	turquoise
gene_13911	0.998191	turquoise
gene_17101	0.845939	turquoise
gene_17930	0.981434	turquoise
gene_18383	0.96669	turquoise
gene_20606	0.925442	turquoise
gene_21883	0.992095	turquoise
gene_2221	0.939894	turquoise
gene_23364	0.961814	turquoise
gene_26010	0.948727	turquoise
gene_28022	0.994984	turquoise
gene_2942	0.846354	turquoise
gene_29836	0.927782	turquoise
gene_3001	0.994216	turquoise
gene_33506	0.993246	turquoise
gene_3364	0.989719	turquoise
gene_34094	0.990311	turquoise
gene_34194	0.991121	turquoise
gene_35356	0.994258	turquoise
gene_37736	0.995401	turquoise
gene_38056	0.997299	turquoise
gene_38084	0.978275	turquoise
gene_40125	0.973481	turquoise
gene_43955	0.990743	turquoise
gene_45765	0.988277	turquoise
gene_47284	0.99498	turquoise
gene_50986	0.89225	turquoise
gene_52242	0.994599	turquoise
gene_52281	0.971983	turquoise
gene_56835	0.918042	turquoise
gene_58348	0.955331	turquoise
gene_5876	0.958876	turquoise
gene_60503	0.707747	turquoise
gene_61670	0.997461	turquoise
gene_62119	0.965431	turquoise
gene_62123	0.979293	turquoise
gene_62753	0.947801	turquoise
gene_65802	0.958669	turquoise
gene_66687	0.993107	turquoise
gene_70073	0.997459	turquoise
gene_70761	0.995248	turquoise
gene_71126	0.99728	turquoise
gene_71446	0.994114	turquoise
gene_71510	0.997528	turquoise
gene_71516	0.99661	turquoise
gene_71557	0.991398	turquoise
gene_73283	0.998415	turquoise
gene_73303	0.952994	turquoise
gene_73633	0.966023	turquoise
gene_73929	0.98381	turquoise
gene_75732	0.99798	turquoise
gene_77523	0.982489	turquoise
gene_78079	0.979555	turquoise
gene_78144	0.992305	turquoise
gene_9370	0.927411	turquoise
PB.21743	0.969594	turquoise
PB.3685	0.962975	turquoise
PB.9229	0.914364	turquoise
PB.10418	0.744604	turquoise
PB.11803	0.982513	turquoise
PB.12	0.925431	turquoise
PB.1780	0.888701	turquoise
PB.19281	0.997626	turquoise
PB.3171	0.937971	turquoise
gene_10032	0.974341	turquoise
gene_10092	0.893801	turquoise
gene_10302	0.973728	turquoise
gene_10315	0.997234	turquoise
gene_10339	0.853879	turquoise
gene_10475	0.992024	turquoise
gene_1075	0.992374	turquoise
gene_10784	0.985332	turquoise
gene_10785	0.991632	turquoise
gene_10826	0.988625	turquoise
gene_10888	0.98704	turquoise
gene_1089	0.981585	turquoise
gene_10999	0.995066	turquoise
gene_1108	0.987317	turquoise
gene_1115	0.988576	turquoise
gene_11329	0.996906	turquoise
gene_11452	0.989619	turquoise
gene_11745	0.991009	turquoise
gene_11799	0.976889	turquoise
gene_11827	0.940138	turquoise
gene_12074	0.989215	turquoise
gene_12141	0.99258	turquoise
gene_12269	0.995574	turquoise
gene_12282	0.988484	turquoise
gene_12289	0.978153	turquoise
gene_12430	0.972797	turquoise
gene_12694	0.867967	turquoise
gene_12706	0.991447	turquoise
gene_12707	0.993405	turquoise
gene_12797	0.968693	turquoise
gene_13	0.996974	turquoise
gene_13019	0.977196	turquoise
gene_13052	0.956407	turquoise
gene_13056	0.968262	turquoise
gene_13066	0.993427	turquoise
gene_13096	0.992325	turquoise
gene_1312	0.990873	turquoise
gene_13199	0.989297	turquoise
gene_13206	0.978856	turquoise
gene_1341	0.731476	turquoise
gene_1348	0.993578	turquoise
gene_13534	0.750787	turquoise
gene_13631	0.950019	turquoise
gene_13719	0.993164	turquoise
gene_13724	0.988181	turquoise
gene_13778	0.78319	turquoise
gene_13983	0.993653	turquoise
gene_14095	0.996346	turquoise
gene_14110	0.975912	turquoise
gene_14148	0.993741	turquoise
gene_14574	0.991895	turquoise
gene_14714	0.905179	turquoise
gene_14774	0.958098	turquoise
gene_14824	0.988705	turquoise
gene_14848	0.959867	turquoise
gene_14856	0.966875	turquoise
gene_14912	0.995867	turquoise
gene_1499	0.968349	turquoise
gene_1508	0.985077	turquoise
gene_15228	0.861398	turquoise
gene_15282	0.99857	turquoise
gene_15356	0.932897	turquoise
gene_1536	0.925062	turquoise
gene_15370	0.980332	turquoise
gene_15461	0.993052	turquoise
gene_15472	0.98194	turquoise
gene_15690	0.986756	turquoise
gene_15866	0.997249	turquoise
gene_15992	0.970691	turquoise
gene_16028	0.980047	turquoise
gene_1627	0.993666	turquoise
gene_1644	0.989217	turquoise
gene_16450	0.960793	turquoise
gene_16451	0.996205	turquoise
gene_16676	0.981049	turquoise
gene_16700	0.998448	turquoise
gene_16747	0.98801	turquoise
gene_1681	0.989342	turquoise
gene_16813	0.957974	turquoise
gene_16814	0.920383	turquoise
gene_1692	0.994062	turquoise
gene_16986	0.994507	turquoise
gene_16993	0.958539	turquoise
gene_17026	0.991041	turquoise
gene_17030	0.992317	turquoise
gene_17086	0.988568	turquoise
gene_17135	0.994896	turquoise
gene_17176	0.990083	turquoise
gene_1725	0.980255	turquoise
gene_17386	0.986056	turquoise
gene_17416	0.995251	turquoise
gene_17740	0.988655	turquoise
gene_17822	0.983028	turquoise
gene_17880	0.980246	turquoise
gene_17964	0.987015	turquoise
gene_18012	0.98628	turquoise
gene_18028	0.98529	turquoise
gene_18038	0.996527	turquoise
gene_18067	0.985679	turquoise
gene_18188	0.934579	turquoise
gene_18469	0.961123	turquoise
gene_18601	0.996152	turquoise
gene_18634	0.947897	turquoise
gene_18743	0.9951	turquoise
gene_18755	0.973426	turquoise
gene_18954	0.99566	turquoise
gene_1924	0.995925	turquoise
gene_19242	0.978429	turquoise
gene_19311	0.992049	turquoise
gene_19419	0.992019	turquoise
gene_19445	0.837654	turquoise
gene_19489	0.96268	turquoise
gene_19528	0.992904	turquoise
gene_19690	0.971957	turquoise
gene_19710	0.982983	turquoise
gene_19713	0.978658	turquoise
gene_19744	0.959629	turquoise
gene_19914	0.99397	turquoise
gene_19970	0.989252	turquoise
gene_20024	0.99741	turquoise
gene_20120	0.972447	turquoise
gene_20150	0.990257	turquoise
gene_20474	0.982601	turquoise
gene_20477	0.99334	turquoise
gene_20565	0.956635	turquoise
gene_20664	0.991016	turquoise
gene_20685	0.954494	turquoise
gene_2070	0.998657	turquoise
gene_2071	0.990046	turquoise
gene_20776	0.93748	turquoise
gene_20865	0.959325	turquoise
gene_20901	0.986243	turquoise
gene_20929	0.987124	turquoise
gene_20955	0.932535	turquoise
gene_21067	0.902219	turquoise
gene_21098	0.968147	turquoise
gene_21129	0.995517	turquoise
gene_21192	0.991975	turquoise
gene_21413	0.997834	turquoise
gene_2156	0.996516	turquoise
gene_21596	0.94748	turquoise
gene_21644	0.997106	turquoise
gene_21673	0.99642	turquoise
gene_21859	0.990378	turquoise
gene_22034	0.993145	turquoise
gene_22155	0.996414	turquoise
gene_22182	0.976596	turquoise
gene_22246	0.969875	turquoise
gene_22354	0.98152	turquoise
gene_22543	0.997376	turquoise
gene_22621	0.997342	turquoise
gene_22687	0.993879	turquoise
gene_22785	0.994154	turquoise
gene_22861	0.99394	turquoise
gene_22875	0.882394	turquoise
gene_2310	0.933533	turquoise
gene_23216	0.850195	turquoise
gene_23225	0.9927	turquoise
gene_2325	0.989506	turquoise
gene_2377	0.991402	turquoise
gene_23790	0.976018	turquoise
gene_23824	0.996918	turquoise
gene_24056	0.945802	turquoise
gene_24148	0.956931	turquoise
gene_24181	0.992457	turquoise
gene_24232	0.909463	turquoise
gene_24244	0.938382	turquoise
gene_24389	0.99034	turquoise
gene_24441	0.998155	turquoise
gene_24553	0.983861	turquoise
gene_24564	0.997058	turquoise
gene_24577	0.9793	turquoise
gene_24600	0.972407	turquoise
gene_24707	0.926812	turquoise
gene_2492	0.909192	turquoise
gene_25143	0.981985	turquoise
gene_25152	0.894483	turquoise
gene_25244	0.996829	turquoise
gene_25310	0.99536	turquoise
gene_25376	0.91253	turquoise
gene_25486	0.995077	turquoise
gene_25492	0.979286	turquoise
gene_2562	0.995454	turquoise
gene_25647	0.965435	turquoise
gene_25715	0.986846	turquoise
gene_25834	0.995375	turquoise
gene_25907	0.981528	turquoise
gene_25944	0.990539	turquoise
gene_25971	0.997168	turquoise
gene_2605	0.99442	turquoise
gene_26181	0.998225	turquoise
gene_26296	0.987455	turquoise
gene_26379	0.996814	turquoise
gene_26566	0.995508	turquoise
gene_26595	0.83327	turquoise
gene_26646	0.993965	turquoise
gene_26654	0.990427	turquoise
gene_26748	0.981591	turquoise
gene_26750	0.996923	turquoise
gene_2694	0.981586	turquoise
gene_26955	0.96015	turquoise
gene_27227	0.992519	turquoise
gene_27235	0.992348	turquoise
gene_27367	0.960993	turquoise
gene_27371	0.991394	turquoise
gene_27425	0.989875	turquoise
gene_27464	0.796794	turquoise
gene_27519	0.993399	turquoise
gene_27574	0.852195	turquoise
gene_27604	0.983596	turquoise
gene_27661	0.918829	turquoise
gene_27877	0.994771	turquoise
gene_27888	0.96629	turquoise
gene_27926	0.996821	turquoise
gene_27964	0.989756	turquoise
gene_28137	0.9527	turquoise
gene_28200	0.955369	turquoise
gene_28229	0.8981	turquoise
gene_28281	0.960967	turquoise
gene_28293	0.993728	turquoise
gene_28330	0.996602	turquoise
gene_28341	0.997592	turquoise
gene_28342	0.995416	turquoise
gene_2840	0.990771	turquoise
gene_28444	0.982831	turquoise
gene_28506	0.987475	turquoise
gene_28585	0.992219	turquoise
gene_28721	0.980709	turquoise
gene_28839	0.966983	turquoise
gene_29011	0.98412	turquoise
gene_29264	0.972052	turquoise
gene_29275	0.997059	turquoise
gene_2949	0.959156	turquoise
gene_29496	0.989311	turquoise
gene_29567	0.967555	turquoise
gene_2957	0.971688	turquoise
gene_2962	0.870805	turquoise
gene_29845	0.956769	turquoise
gene_29894	0.995849	turquoise
gene_30006	0.995659	turquoise
gene_3012	0.998107	turquoise
gene_30214	0.935885	turquoise
gene_30252	0.995289	turquoise
gene_30297	0.980287	turquoise
gene_30381	0.973981	turquoise
gene_30456	0.998223	turquoise
gene_30492	0.98726	turquoise
gene_30516	0.96151	turquoise
gene_30718	0.985766	turquoise
gene_30753	0.997187	turquoise
gene_30841	0.977641	turquoise
gene_30859	0.998333	turquoise
gene_30870	0.958198	turquoise
gene_30941	0.951707	turquoise
gene_30951	0.976373	turquoise
gene_30963	0.912391	turquoise
gene_31076	0.933573	turquoise
gene_31119	0.971274	turquoise
gene_31123	0.993201	turquoise
gene_31183	0.952197	turquoise
gene_31228	0.977952	turquoise
gene_31229	0.983392	turquoise
gene_31326	0.994896	turquoise
gene_31358	0.992174	turquoise
gene_31401	0.879935	turquoise
gene_31467	0.997395	turquoise
gene_31675	0.997957	turquoise
gene_32119	0.974481	turquoise
gene_322	0.901962	turquoise
gene_32225	0.96511	turquoise
gene_3225	0.99251	turquoise
gene_32310	0.996519	turquoise
gene_32333	0.879338	turquoise
gene_32664	0.983841	turquoise
gene_32819	0.96707	turquoise
gene_32825	0.915686	turquoise
gene_32913	0.989468	turquoise
gene_3308	0.959051	turquoise
gene_33202	0.967763	turquoise
gene_33288	0.994936	turquoise
gene_33293	0.984983	turquoise
gene_33305	0.962984	turquoise
gene_33361	0.984466	turquoise
gene_33417	0.984727	turquoise
gene_33542	0.994095	turquoise
gene_33578	0.970253	turquoise
gene_33586	0.975322	turquoise
gene_33618	0.995561	turquoise
gene_33630	0.988431	turquoise
gene_33772	0.994568	turquoise
gene_33838	0.990268	turquoise
gene_33890	0.973185	turquoise
gene_33948	0.992711	turquoise
gene_34047	0.989949	turquoise
gene_34106	0.964484	turquoise
gene_3412	0.997353	turquoise
gene_34178	0.995365	turquoise
gene_34229	0.991761	turquoise
gene_34322	0.962341	turquoise
gene_34371	0.99194	turquoise
gene_34481	0.989082	turquoise
gene_34484	0.998171	turquoise
gene_3473	0.995773	turquoise
gene_34812	0.991086	turquoise
gene_3495	0.98577	turquoise
gene_34974	0.998342	turquoise
gene_35032	0.985672	turquoise
gene_35266	0.993134	turquoise
gene_35409	0.997083	turquoise
gene_35410	0.995417	turquoise
gene_35454	0.997456	turquoise
gene_35547	0.986538	turquoise
gene_35556	0.996073	turquoise
gene_35579	0.973047	turquoise
gene_35580	0.986156	turquoise
gene_35598	0.997535	turquoise
gene_35603	0.958507	turquoise
gene_35611	0.993966	turquoise
gene_35619	0.852254	turquoise
gene_35653	0.990766	turquoise
gene_35732	0.982602	turquoise
gene_35912	0.938727	turquoise
gene_35927	0.997407	turquoise
gene_35977	0.959976	turquoise
gene_36021	0.989013	turquoise
gene_3612	0.984595	turquoise
gene_36120	0.995164	turquoise
gene_3614	0.99455	turquoise
gene_36228	0.84867	turquoise
gene_36330	0.987453	turquoise
gene_36331	0.993551	turquoise
gene_364	0.997832	turquoise
gene_36412	0.994571	turquoise
gene_36571	0.983085	turquoise
gene_36753	0.949168	turquoise
gene_36943	0.996632	turquoise
gene_36979	0.998194	turquoise
gene_37015	0.992516	turquoise
gene_37028	0.96456	turquoise
gene_37072	0.998543	turquoise
gene_37079	0.998838	turquoise
gene_37229	0.975108	turquoise
gene_37331	0.975975	turquoise
gene_37457	0.964261	turquoise
gene_37492	0.994504	turquoise
gene_37574	0.993383	turquoise
gene_3768	0.973895	turquoise
gene_37782	0.982839	turquoise
gene_37825	0.995674	turquoise
gene_37883	0.987363	turquoise
gene_38004	0.945637	turquoise
gene_38173	0.962004	turquoise
gene_38219	0.983533	turquoise
gene_38265	0.972165	turquoise
gene_38299	0.968192	turquoise
gene_38326	0.997851	turquoise
gene_38331	0.995701	turquoise
gene_38348	0.997729	turquoise
gene_38371	0.928723	turquoise
gene_38403	0.974556	turquoise
gene_38465	0.961555	turquoise
gene_38685	0.98837	turquoise
gene_38699	0.991237	turquoise
gene_38727	0.976202	turquoise
gene_38746	0.996436	turquoise
gene_38757	0.995636	turquoise
gene_38758	0.978603	turquoise
gene_38827	0.979391	turquoise
gene_38830	0.992989	turquoise
gene_38856	0.985336	turquoise
gene_39062	0.991276	turquoise
gene_39091	0.991149	turquoise
gene_397	0.990192	turquoise
gene_39723	0.99163	turquoise
gene_39819	0.969322	turquoise
gene_39884	0.977247	turquoise
gene_40025	0.974917	turquoise
gene_40167	0.992888	turquoise
gene_40170	0.929303	turquoise
gene_40218	0.996772	turquoise
gene_40307	0.980487	turquoise
gene_4033	0.996196	turquoise
gene_40359	0.892097	turquoise
gene_4036	0.964988	turquoise
gene_40367	0.92542	turquoise
gene_40370	0.858854	turquoise
gene_4046	0.980492	turquoise
gene_4047	0.983339	turquoise
gene_40774	0.955598	turquoise
gene_40796	0.990431	turquoise
gene_40840	0.990651	turquoise
gene_40841	0.878081	turquoise
gene_40884	0.996008	turquoise
gene_40909	0.98463	turquoise
gene_40931	0.990271	turquoise
gene_41024	0.997322	turquoise
gene_41236	0.986253	turquoise
gene_41409	0.987575	turquoise
gene_41446	0.995857	turquoise
gene_41492	0.987881	turquoise
gene_41493	0.970355	turquoise
gene_41602	0.991084	turquoise
gene_41674	0.992951	turquoise
gene_41686	0.980489	turquoise
gene_41707	0.995087	turquoise
gene_41740	0.978548	turquoise
gene_41979	0.998075	turquoise
gene_42004	0.845668	turquoise
gene_42197	0.96121	turquoise
gene_422	0.777515	turquoise
gene_42230	0.963359	turquoise
gene_42262	0.960725	turquoise
gene_42264	0.996398	turquoise
gene_42393	0.986782	turquoise
gene_42415	0.98398	turquoise
gene_42477	0.974396	turquoise
gene_42515	0.950035	turquoise
gene_42566	0.953058	turquoise
gene_42589	0.883973	turquoise
gene_42633	0.982788	turquoise
gene_42846	0.794595	turquoise
gene_42975	0.977347	turquoise
gene_42982	0.990864	turquoise
gene_43089	0.997293	turquoise
gene_43161	0.989519	turquoise
gene_43322	0.997583	turquoise
gene_43472	0.999399	turquoise
gene_43487	0.990202	turquoise
gene_43507	0.913311	turquoise
gene_43535	0.993833	turquoise
gene_43650	0.936742	turquoise
gene_4371	0.85528	turquoise
gene_43884	0.807754	turquoise
gene_43982	0.99107	turquoise
gene_44008	0.937357	turquoise
gene_44208	0.960203	turquoise
gene_4424	0.928666	turquoise
gene_44251	0.884459	turquoise
gene_44420	0.958941	turquoise
gene_44424	0.99412	turquoise
gene_44608	0.99746	turquoise
gene_44678	0.93235	turquoise
gene_44812	0.990537	turquoise
gene_44889	0.957938	turquoise
gene_44948	0.922918	turquoise
gene_4497	0.979461	turquoise
gene_45	0.953706	turquoise
gene_4500	0.997316	turquoise
gene_4503	0.986226	turquoise
gene_45067	0.995563	turquoise
gene_45124	0.832732	turquoise
gene_45172	0.976072	turquoise
gene_45264	0.996679	turquoise
gene_45321	0.943137	turquoise
gene_45583	0.99505	turquoise
gene_46026	0.995087	turquoise
gene_46148	0.989347	turquoise
gene_46228	0.950752	turquoise
gene_46329	0.991306	turquoise
gene_46348	0.970381	turquoise
gene_46379	0.970105	turquoise
gene_46501	0.995402	turquoise
gene_46628	0.99516	turquoise
gene_4671	0.988519	turquoise
gene_46883	0.997694	turquoise
gene_46947	0.916058	turquoise
gene_47137	0.997253	turquoise
gene_4714	0.963671	turquoise
gene_47283	0.991661	turquoise
gene_47309	0.991637	turquoise
gene_47481	0.870901	turquoise
gene_4759	0.986232	turquoise
gene_47717	0.996472	turquoise
gene_47785	0.979763	turquoise
gene_47832	0.99467	turquoise
gene_48113	0.961125	turquoise
gene_48191	0.994404	turquoise
gene_48301	0.898002	turquoise
gene_4835	0.959144	turquoise
gene_48548	0.968687	turquoise
gene_49	0.996728	turquoise
gene_49064	0.935651	turquoise
gene_4911	0.978231	turquoise
gene_49202	0.993929	turquoise
gene_49269	0.982888	turquoise
gene_4929	0.992444	turquoise
gene_49357	0.962623	turquoise
gene_49408	0.979373	turquoise
gene_49432	0.993709	turquoise
gene_49643	0.989433	turquoise
gene_49668	0.996237	turquoise
gene_49846	0.997074	turquoise
gene_4990	0.982618	turquoise
gene_49988	0.994385	turquoise
gene_50058	0.983173	turquoise
gene_50064	0.994055	turquoise
gene_50069	0.986742	turquoise
gene_50522	0.99689	turquoise
gene_50824	0.967036	turquoise
gene_509	0.987765	turquoise
gene_50901	0.989519	turquoise
gene_5091	0.982018	turquoise
gene_51151	0.965582	turquoise
gene_51164	0.992611	turquoise
gene_51168	0.96585	turquoise
gene_51334	0.994985	turquoise
gene_51495	0.993858	turquoise
gene_5150	0.870246	turquoise
gene_51562	0.943465	turquoise
gene_51595	0.873918	turquoise
gene_51662	0.996725	turquoise
gene_51673	0.766646	turquoise
gene_51728	0.987017	turquoise
gene_51947	0.992352	turquoise
gene_51964	0.984601	turquoise
gene_51975	0.993785	turquoise
gene_51977	0.996556	turquoise
gene_51988	0.955852	turquoise
gene_52262	0.988006	turquoise
gene_5233	0.975982	turquoise
gene_5261	0.992974	turquoise
gene_52646	0.995531	turquoise
gene_52739	0.986962	turquoise
gene_52863	0.97215	turquoise
gene_52928	0.988456	turquoise
gene_53043	0.936637	turquoise
gene_53127	0.943783	turquoise
gene_53274	0.997849	turquoise
gene_53431	0.996086	turquoise
gene_53576	0.998421	turquoise
gene_53577	0.995596	turquoise
gene_53657	0.955739	turquoise
gene_53849	0.812225	turquoise
gene_54097	0.996989	turquoise
gene_54330	0.995663	turquoise
gene_54427	0.996141	turquoise
gene_54446	0.981133	turquoise
gene_54506	0.974776	turquoise
gene_54815	0.980367	turquoise
gene_5523	0.992625	turquoise
gene_55282	0.986652	turquoise
gene_55310	0.992348	turquoise
gene_55346	0.950714	turquoise
gene_55477	0.991996	turquoise
gene_55536	0.990393	turquoise
gene_55746	0.978443	turquoise
gene_55961	0.987543	turquoise
gene_56083	0.975554	turquoise
gene_56132	0.88138	turquoise
gene_56222	0.981953	turquoise
gene_5623	0.967572	turquoise
gene_56275	0.987356	turquoise
gene_56309	0.997167	turquoise
gene_56364	0.952761	turquoise
gene_56482	0.951159	turquoise
gene_56578	0.993203	turquoise
gene_56594	0.983629	turquoise
gene_56625	0.99583	turquoise
gene_56679	0.924104	turquoise
gene_5668	0.999186	turquoise
gene_56721	0.996212	turquoise
gene_56881	0.980467	turquoise
gene_56896	0.988748	turquoise
gene_56957	0.993892	turquoise
gene_57062	0.997904	turquoise
gene_57099	0.974488	turquoise
gene_57226	0.994214	turquoise
gene_57286	0.992562	turquoise
gene_57335	0.992904	turquoise
gene_57361	0.99033	turquoise
gene_57512	0.921565	turquoise
gene_57610	0.981915	turquoise
gene_57616	0.989759	turquoise
gene_57636	0.960907	turquoise
gene_57706	0.995189	turquoise
gene_57909	0.932385	turquoise
gene_57913	0.994627	turquoise
gene_5794	0.974048	turquoise
gene_58156	0.980933	turquoise
gene_58285	0.960076	turquoise
gene_58315	0.990528	turquoise
gene_58320	0.993485	turquoise
gene_58328	0.865767	turquoise
gene_58396	0.975967	turquoise
gene_58410	0.986247	turquoise
gene_58440	0.988162	turquoise
gene_58455	0.986577	turquoise
gene_58755	0.988899	turquoise
gene_59003	0.967181	turquoise
gene_59059	0.997141	turquoise
gene_59075	0.975672	turquoise
gene_59373	0.993939	turquoise
gene_59524	0.969261	turquoise
gene_59538	0.993679	turquoise
gene_59569	0.993567	turquoise
gene_59587	0.967195	turquoise
gene_59655	0.998099	turquoise
gene_59709	0.995864	turquoise
gene_59801	0.975157	turquoise
gene_59895	0.979999	turquoise
gene_59914	0.995328	turquoise
gene_59936	0.992651	turquoise
gene_60210	0.930533	turquoise
gene_60279	0.983794	turquoise
gene_60320	0.965376	turquoise
gene_60349	0.990681	turquoise
gene_6036	0.86533	turquoise
gene_60360	0.966629	turquoise
gene_606	0.990891	turquoise
gene_60698	0.990462	turquoise
gene_60847	0.916574	turquoise
gene_60871	0.983812	turquoise
gene_60904	0.997525	turquoise
gene_60949	0.761647	turquoise
gene_61466	0.964009	turquoise
gene_61516	0.99418	turquoise
gene_61519	0.97227	turquoise
gene_61737	0.982154	turquoise
gene_61821	0.927749	turquoise
gene_61896	0.927622	turquoise
gene_61994	0.990971	turquoise
gene_62015	0.985742	turquoise
gene_62039	0.941073	turquoise
gene_62117	0.962044	turquoise
gene_62122	0.964386	turquoise
gene_62230	0.987183	turquoise
gene_6225	0.967396	turquoise
gene_62266	0.932856	turquoise
gene_62280	0.972671	turquoise
gene_62283	0.953447	turquoise
gene_62498	0.998417	turquoise
gene_6255	0.981832	turquoise
gene_62751	0.966087	turquoise
gene_62774	0.938614	turquoise
gene_62835	0.995267	turquoise
gene_62858	0.999546	turquoise
gene_63019	0.730581	turquoise
gene_6304	0.990999	turquoise
gene_63081	0.958765	turquoise
gene_63154	0.955173	turquoise
gene_63319	0.99683	turquoise
gene_63326	0.988969	turquoise
gene_63347	0.992664	turquoise
gene_63399	0.989215	turquoise
gene_63546	0.993518	turquoise
gene_63611	0.995925	turquoise
gene_63730	0.997669	turquoise
gene_63994	0.994526	turquoise
gene_64015	0.993754	turquoise
gene_64155	0.77963	turquoise
gene_64269	0.98544	turquoise
gene_64468	0.993949	turquoise
gene_64481	0.987702	turquoise
gene_64601	0.853697	turquoise
gene_64665	0.970982	turquoise
gene_64666	0.978724	turquoise
gene_64709	0.988478	turquoise
gene_64717	0.990199	turquoise
gene_64852	0.990635	turquoise
gene_64888	0.995147	turquoise
gene_64917	0.984355	turquoise
gene_64988	0.986451	turquoise
gene_64996	0.974339	turquoise
gene_65074	0.994083	turquoise
gene_65208	0.947862	turquoise
gene_65282	0.905852	turquoise
gene_65328	0.992208	turquoise
gene_65479	0.978123	turquoise
gene_6549	0.990642	turquoise
gene_66334	0.932446	turquoise
gene_66489	0.982564	turquoise
gene_67023	0.997402	turquoise
gene_67034	0.994785	turquoise
gene_67069	0.98261	turquoise
gene_67092	0.99502	turquoise
gene_67093	0.993013	turquoise
gene_67173	0.995406	turquoise
gene_67282	0.981847	turquoise
gene_67316	0.992836	turquoise
gene_67514	0.959992	turquoise
gene_67576	0.986584	turquoise
gene_67726	0.995093	turquoise
gene_67735	0.985372	turquoise
gene_6774	0.996546	turquoise
gene_6775	0.982403	turquoise
gene_67764	0.990468	turquoise
gene_68028	0.991517	turquoise
gene_68085	0.980584	turquoise
gene_68150	0.996148	turquoise
gene_68154	0.990994	turquoise
gene_68210	0.997826	turquoise
gene_68365	0.842884	turquoise
gene_68629	0.995674	turquoise
gene_68667	0.986079	turquoise
gene_68735	0.947168	turquoise
gene_68763	0.987224	turquoise
gene_68764	0.993287	turquoise
gene_68810	0.999106	turquoise
gene_68872	0.996837	turquoise
gene_68997	0.99619	turquoise
gene_69007	0.985597	turquoise
gene_69009	0.768369	turquoise
gene_69025	0.987473	turquoise
gene_69030	0.996525	turquoise
gene_69096	0.998474	turquoise
gene_69108	0.969666	turquoise
gene_69214	0.948374	turquoise
gene_69249	0.971314	turquoise
gene_69314	0.994925	turquoise
gene_69493	0.996068	turquoise
gene_69562	0.988703	turquoise
gene_69571	0.964766	turquoise
gene_69642	0.863211	turquoise
gene_69666	0.891116	turquoise
gene_69680	0.936773	turquoise
gene_69762	0.997923	turquoise
gene_69862	0.995173	turquoise
gene_70143	0.990942	turquoise
gene_70283	0.995032	turquoise
gene_70398	0.90414	turquoise
gene_70539	0.98015	turquoise
gene_70646	0.993712	turquoise
gene_70742	0.990667	turquoise
gene_70795	0.990885	turquoise
gene_70883	0.873031	turquoise
gene_70955	0.992609	turquoise
gene_71070	0.993427	turquoise
gene_71122	0.997261	turquoise
gene_71123	0.96426	turquoise
gene_71127	0.997959	turquoise
gene_71143	0.909133	turquoise
gene_71205	0.935928	turquoise
gene_71263	0.996656	turquoise
gene_71334	0.948503	turquoise
gene_71403	0.990961	turquoise
gene_71429	0.928796	turquoise
gene_71444	0.996396	turquoise
gene_71521	0.99225	turquoise
gene_71535	0.957705	turquoise
gene_71543	0.993016	turquoise
gene_71658	0.991719	turquoise
gene_71661	0.995101	turquoise
gene_71663	0.99809	turquoise
gene_71760	0.997328	turquoise
gene_71762	0.979327	turquoise
gene_71866	0.923096	turquoise
gene_72083	0.994465	turquoise
gene_72096	0.898821	turquoise
gene_72215	0.982028	turquoise
gene_72265	0.995009	turquoise
gene_72302	0.95062	turquoise
gene_7231	0.994116	turquoise
gene_72337	0.906313	turquoise
gene_72362	0.96571	turquoise
gene_72434	0.960374	turquoise
gene_72437	0.991899	turquoise
gene_72492	0.991753	turquoise
gene_72575	0.98783	turquoise
gene_72583	0.723741	turquoise
gene_72696	0.936094	turquoise
gene_72728	0.989781	turquoise
gene_72826	0.915004	turquoise
gene_72869	0.977795	turquoise
gene_72874	0.967654	turquoise
gene_72875	0.975376	turquoise
gene_72905	0.995423	turquoise
gene_72906	0.99023	turquoise
gene_72913	0.991565	turquoise
gene_73202	0.991371	turquoise
gene_7321	0.997393	turquoise
gene_73455	0.965362	turquoise
gene_73503	0.988417	turquoise
gene_73504	0.972197	turquoise
gene_73558	0.984905	turquoise
gene_73589	0.991975	turquoise
gene_73642	0.978474	turquoise
gene_73716	0.993335	turquoise
gene_73733	0.861024	turquoise
gene_73758	0.986377	turquoise
gene_73797	0.967675	turquoise
gene_73875	0.993462	turquoise
gene_73900	0.997185	turquoise
gene_73975	0.993043	turquoise
gene_74003	0.985397	turquoise
gene_7405	0.969748	turquoise
gene_74129	0.91504	turquoise
gene_74441	0.99088	turquoise
gene_74467	0.994886	turquoise
gene_74522	0.990559	turquoise
gene_74526	0.994908	turquoise
gene_74601	0.961368	turquoise
gene_74616	0.896524	turquoise
gene_74856	0.981373	turquoise
gene_74982	0.997854	turquoise
gene_75057	0.991765	turquoise
gene_75150	0.994394	turquoise
gene_75274	0.997718	turquoise
gene_75280	0.969903	turquoise
gene_75310	0.994516	turquoise
gene_75323	0.994919	turquoise
gene_7537	0.91326	turquoise
gene_75395	0.909975	turquoise
gene_7543	0.990935	turquoise
gene_75446	0.971058	turquoise
gene_75556	0.99103	turquoise
gene_75576	0.96675	turquoise
gene_75634	0.9713	turquoise
gene_75694	0.990277	turquoise
gene_75753	0.994332	turquoise
gene_75783	0.994276	turquoise
gene_75784	0.995407	turquoise
gene_75845	0.995572	turquoise
gene_75849	0.989245	turquoise
gene_75868	0.986827	turquoise
gene_76106	0.995754	turquoise
gene_76172	0.988399	turquoise
gene_76197	0.984372	turquoise
gene_76326	0.979397	turquoise
gene_76378	0.975585	turquoise
gene_76412	0.894501	turquoise
gene_76573	0.962363	turquoise
gene_76752	0.965349	turquoise
gene_76834	0.911217	turquoise
gene_76938	0.998657	turquoise
gene_77001	0.992663	turquoise
gene_77092	0.964401	turquoise
gene_77162	0.989889	turquoise
gene_77175	0.993881	turquoise
gene_77185	0.984094	turquoise
gene_77192	0.987778	turquoise
gene_77308	0.868562	turquoise
gene_77330	0.994191	turquoise
gene_77371	0.982353	turquoise
gene_77417	0.905362	turquoise
gene_77513	0.997155	turquoise
gene_7760	0.998404	turquoise
gene_77672	0.977669	turquoise
gene_777	0.995569	turquoise
gene_7772	0.941473	turquoise
gene_7787	0.938413	turquoise
gene_77956	0.842862	turquoise
gene_78063	0.990738	turquoise
gene_78122	0.967328	turquoise
gene_78149	0.990727	turquoise
gene_78252	0.966007	turquoise
gene_78421	0.976294	turquoise
gene_78437	0.933667	turquoise
gene_78464	0.962373	turquoise
gene_78628	0.967996	turquoise
gene_78650	0.967559	turquoise
gene_78839	0.992611	turquoise
gene_78878	0.935142	turquoise
gene_789	0.958198	turquoise
gene_79163	0.985487	turquoise
gene_792	0.982871	turquoise
gene_79285	0.990508	turquoise
gene_79344	0.974671	turquoise
gene_79404	0.79455	turquoise
gene_796	0.900568	turquoise
gene_79718	0.973131	turquoise
gene_79737	0.997187	turquoise
gene_79776	0.970775	turquoise
gene_79780	0.991643	turquoise
gene_79781	0.992427	turquoise
gene_7984	0.975174	turquoise
gene_79864	0.988498	turquoise
gene_79873	0.993008	turquoise
gene_79920	0.947203	turquoise
gene_79958	0.970346	turquoise
gene_80047	0.968417	turquoise
gene_80061	0.988437	turquoise
gene_80108	0.992365	turquoise
gene_80418	0.920387	turquoise
gene_80482	0.997973	turquoise
gene_80490	0.913263	turquoise
gene_805	0.732638	turquoise
gene_80517	0.97593	turquoise
gene_80538	0.98302	turquoise
gene_80563	0.977556	turquoise
gene_80764	0.979886	turquoise
gene_80922	0.969242	turquoise
gene_80951	0.958358	turquoise
gene_81015	0.99582	turquoise
gene_81024	0.996383	turquoise
gene_81200	0.995446	turquoise
gene_8133	0.97876	turquoise
gene_81357	0.953247	turquoise
gene_81359	0.79784	turquoise
gene_81402	0.967495	turquoise
gene_81403	0.996109	turquoise
gene_81421	0.99	turquoise
gene_81499	0.980057	turquoise
gene_8159	0.995227	turquoise
gene_81712	0.968779	turquoise
gene_81766	0.989178	turquoise
gene_81807	0.783211	turquoise
gene_81862	0.945996	turquoise
gene_81902	0.988205	turquoise
gene_81903	0.944112	turquoise
gene_81929	0.968879	turquoise
gene_8200	0.850789	turquoise
gene_82129	0.918424	turquoise
gene_8227	0.99308	turquoise
gene_82520	0.988244	turquoise
gene_82645	0.994669	turquoise
gene_82719	0.993687	turquoise
gene_82805	0.997839	turquoise
gene_82836	0.98526	turquoise
gene_82870	0.99834	turquoise
gene_82965	0.997476	turquoise
gene_83019	0.976712	turquoise
gene_83199	0.948822	turquoise
gene_83376	0.989752	turquoise
gene_83415	0.979569	turquoise
gene_83447	0.996048	turquoise
gene_83552	0.988457	turquoise
gene_83601	0.954785	turquoise
gene_83727	0.991867	turquoise
gene_83837	0.991032	turquoise
gene_8395	0.965873	turquoise
gene_83968	0.718275	turquoise
gene_84012	0.837024	turquoise
gene_84065	0.949092	turquoise
gene_84076	0.947138	turquoise
gene_84079	0.993492	turquoise
gene_84119	0.980438	turquoise
gene_84358	0.996553	turquoise
gene_84473	0.992932	turquoise
gene_8459	0.923025	turquoise
gene_84653	0.996446	turquoise
gene_84738	0.99553	turquoise
gene_84839	0.87514	turquoise
gene_84880	0.93537	turquoise
gene_85031	0.976941	turquoise
gene_85045	0.991489	turquoise
gene_8512	0.902603	turquoise
gene_85138	0.995105	turquoise
gene_85317	0.988663	turquoise
gene_85336	0.910446	turquoise
gene_85542	0.992184	turquoise
gene_8591	0.993841	turquoise
gene_8601	0.99284	turquoise
gene_8689	0.991334	turquoise
gene_8762	0.959935	turquoise
gene_8814	0.992332	turquoise
gene_8922	0.929387	turquoise
gene_8942	0.996379	turquoise
gene_8990	0.994249	turquoise
gene_9014	0.988712	turquoise
gene_9092	0.995154	turquoise
gene_9103	0.92899	turquoise
gene_9106	0.988646	turquoise
gene_9137	0.997417	turquoise
gene_9143	0.944581	turquoise
gene_9155	0.997176	turquoise
gene_9159	0.739742	turquoise
gene_9367	0.759876	turquoise
gene_9368	0.994024	turquoise
gene_9386	0.986488	turquoise
gene_9391	0.975741	turquoise
PB.8399	0.989332	turquoise
PB.13936	0.995661	turquoise
PB.8948	0.98734	turquoise
PB.7146	0.997944	turquoise
PB.22434	0.980015	turquoise
PB.25416	0.94931	turquoise
PB.23680	0.912218	turquoise
PB.568	0.956968	turquoise
PB.27691	0.997441	turquoise
PB.27770	0.958577	turquoise
PB.19434	0.957566	turquoise
PB.14039	0.951009	turquoise
PB.6293	0.983025	turquoise
PB.24010	0.984031	turquoise
PB.5295	0.998608	turquoise
PB.22235	0.966958	turquoise
PB.16394	0.995175	turquoise
PB.19237	0.996366	turquoise
PB.22409	0.995762	turquoise
PB.5791	0.995476	turquoise
PB.25495	0.991466	turquoise
PB.12166	0.992406	turquoise
PB.2057	0.990003	turquoise
PB.2751	0.994082	turquoise
PB.26954	0.99727	turquoise
PB.24644	0.951225	turquoise
PB.20104	0.974143	turquoise
PB.4261	0.99528	turquoise
PB.29288	0.975239	turquoise
PB.7551	0.971826	turquoise
PB.24765	0.985505	turquoise
PB.15635	0.981922	turquoise
PB.27504	0.997609	turquoise
PB.20530	0.993943	turquoise
PB.6623	0.954868	turquoise
PB.15532	0.993184	turquoise
PB.17381	0.898077	turquoise
PB.20330	0.935598	turquoise
PB.22582	0.975758	turquoise
PB.22877	0.994838	turquoise
PB.19471	0.990873	turquoise
PB.2740	0.988863	turquoise
PB.7358	0.988181	turquoise
PB.3315	0.973202	turquoise
PB.14762	0.998139	turquoise
PB.2038	0.986815	turquoise
PB.15004	0.955508	turquoise
PB.13541	0.957297	turquoise
PB.9101	0.995374	turquoise
PB.537	0.993323	turquoise
PB.777	0.997259	turquoise
PB.26416	0.98797	turquoise
PB.4273	0.901909	turquoise
PB.16742	0.994091	turquoise
PB.14771	0.963577	turquoise
PB.22415	0.969801	turquoise
PB.12957	0.991936	turquoise
PB.22300	0.994767	turquoise
PB.11083	0.975689	turquoise
PB.11280	0.805777	turquoise
PB.11331	0.986107	turquoise
PB.18797	0.99519	turquoise
PB.6436	0.99353	turquoise
PB.4190	0.908008	turquoise
PB.6945	0.990319	turquoise
PB.28480	0.989763	turquoise
PB.11041	0.996933	turquoise
PB.11580	0.982087	turquoise
PB.11520	0.972967	turquoise
PB.25027	0.962112	turquoise
PB.23524	0.9954	turquoise
PB.29389	0.984963	turquoise
PB.14889	0.998234	turquoise
PB.7809	0.985792	turquoise
PB.9012	0.979928	turquoise
PB.6631	0.978259	turquoise
PB.6930	0.970376	turquoise
PB.29781	0.997469	turquoise
PB.27062	0.982994	turquoise
PB.365	0.941361	turquoise
PB.2177	0.920659	turquoise
PB.27011	0.99677	turquoise
PB.25978	0.995411	turquoise
PB.16922	0.975551	turquoise
PB.3866	0.89093	turquoise
PB.15145	0.953302	turquoise
PB.5329	0.916216	turquoise
PB.12530	0.995799	turquoise
PB.6065	0.971996	turquoise
PB.11821	0.970723	turquoise
PB.4101	0.994709	turquoise
PB.5843	0.92323	turquoise
PB.7743	0.937477	turquoise
PB.6162	0.992465	turquoise
PB.6154	0.988584	turquoise
PB.6851	0.993997	turquoise
PB.18432	0.984099	turquoise
PB.14309	0.991946	turquoise
PB.28450	0.995639	turquoise
PB.17326	0.995145	turquoise
PB.9073	0.970546	turquoise
PB.3176	0.948974	turquoise
PB.15528	0.938496	turquoise
PB.12389	0.987906	turquoise
PB.7526	0.967322	turquoise
PB.22584	0.994221	turquoise
PB.18646	0.94725	turquoise
PB.17511	0.722977	turquoise
PB.28837	0.981123	turquoise
PB.5408	0.98793	turquoise
PB.26462	0.972964	turquoise
PB.23961	0.99627	turquoise
PB.1237	0.966358	turquoise
PB.18365	0.913012	turquoise
PB.12475	0.997562	turquoise
PB.2559	0.948969	turquoise
PB.1991	0.995693	turquoise
PB.5269	0.98085	turquoise
PB.27236	0.997973	turquoise
PB.17033	0.997235	turquoise
PB.20242	0.967644	turquoise
PB.4073	0.940859	turquoise
PB.17084	0.976851	turquoise
PB.22542	0.893533	turquoise
PB.6669	0.951928	turquoise
PB.3652	0.978892	turquoise
PB.17223	0.997178	turquoise
PB.15208	0.995312	turquoise
PB.8114	0.909365	turquoise
PB.1292	0.993079	turquoise
PB.27827	0.981112	turquoise
PB.22654	0.97618	turquoise
PB.2437	0.962791	turquoise
PB.25135	0.986071	turquoise
PB.19213	0.900654	turquoise
PB.10235	0.992665	turquoise
PB.14150	0.997008	turquoise
PB.19860	0.995944	turquoise
PB.19502	0.937554	turquoise
PB.29919	0.936815	turquoise
PB.7835	0.991904	turquoise
PB.7257	0.783581	turquoise
PB.7913	0.964979	turquoise
PB.12676	0.97584	turquoise
PB.21995	0.996285	turquoise
PB.14226	0.959621	turquoise
PB.15487	0.993298	turquoise
PB.364	0.966037	turquoise
PB.14551	0.993474	turquoise
PB.15421	0.997723	turquoise
PB.12146	0.979923	turquoise
PB.19795	0.861816	turquoise
PB.17155	0.995874	turquoise
PB.2027	0.985399	turquoise
PB.16668	0.995045	turquoise
PB.5734	0.962174	turquoise
PB.28185	0.995881	turquoise
PB.26659	0.991044	turquoise
PB.5676	0.942389	turquoise
PB.21744	0.996373	turquoise
PB.29887	0.986657	turquoise
PB.5790	0.992905	turquoise
PB.4189	0.994614	turquoise
PB.19900	0.985628	turquoise
PB.12815	0.989423	turquoise
PB.17554	0.994801	turquoise
PB.20027	0.974014	turquoise
PB.14960	0.968063	turquoise
PB.23342	0.989779	turquoise
PB.7623	0.9967	turquoise
PB.453	0.96811	turquoise
PB.28203	0.996343	turquoise
PB.9554	0.992751	turquoise
PB.22331	0.951469	turquoise
PB.2972	0.962071	turquoise
PB.25494	0.995373	turquoise
PB.4693	0.978254	turquoise
PB.28575	0.932234	turquoise
PB.22711	0.966273	turquoise
PB.9556	0.845196	turquoise
PB.17152	0.997342	turquoise
PB.9804	0.986607	turquoise
PB.29899	0.951431	turquoise
PB.4364	0.954566	turquoise
PB.15999	0.988218	turquoise
PB.29834	0.996373	turquoise
PB.18362	0.985294	turquoise
PB.8967	0.952942	turquoise
PB.7729	0.985944	turquoise
PB.19636	0.997222	turquoise
PB.21328	0.991498	turquoise
PB.21656	0.99778	turquoise
PB.14077	0.768084	turquoise
PB.18549	0.934724	turquoise
PB.21505	0.966055	turquoise
PB.19533	0.995931	turquoise
PB.27655	0.990478	turquoise
PB.18640	0.996368	turquoise
PB.249	0.926189	turquoise
PB.13109	0.997506	turquoise
PB.13906	0.997474	turquoise
PB.14204	0.933006	turquoise
PB.26415	0.982092	turquoise
PB.7771	0.952696	turquoise
PB.5139	0.992152	turquoise
PB.8383	0.988172	turquoise
PB.29487	0.981827	turquoise
PB.13815	0.820485	turquoise
PB.6747	0.994834	turquoise
PB.20458	0.914666	turquoise
PB.4965	0.997747	turquoise
PB.15712	0.992131	turquoise
PB.4762	0.978619	turquoise
PB.910	0.942162	turquoise
PB.7482	0.908631	turquoise
PB.6714	0.988949	turquoise
PB.26518	0.990899	turquoise
PB.18769	0.980803	turquoise
PB.11852	0.978057	turquoise
PB.21315	0.983541	turquoise
PB.27171	0.997394	turquoise
PB.25602	0.993216	turquoise
PB.18186	0.982772	turquoise
PB.8026	0.966647	turquoise
PB.9811	0.993643	turquoise
PB.5314	0.979512	turquoise
PB.17050	0.926355	turquoise
PB.4330	0.980825	turquoise
PB.13017	0.979887	turquoise
PB.19157	0.984512	turquoise
PB.18607	0.99388	turquoise
PB.7499	0.982877	turquoise
PB.17754	0.970428	turquoise
PB.17741	0.988902	turquoise
PB.5405	0.968056	turquoise
PB.25748	0.979672	turquoise
PB.8020	0.998461	turquoise
PB.27531	0.924752	turquoise
PB.18494	0.987847	turquoise
PB.11237	0.992747	turquoise
PB.3698	0.99737	turquoise
PB.19933	0.996991	turquoise
PB.18641	0.945833	turquoise
PB.13705	0.971975	turquoise
PB.25029	0.901583	turquoise
gene_18612	0.970548	turquoise
gene_24538	0.969666	turquoise
gene_38429	0.925361	turquoise
gene_41976	0.711401	turquoise
gene_43712	0.990625	turquoise
gene_44454	0.98156	turquoise
gene_46511	0.978107	turquoise
gene_48979	0.866107	turquoise
gene_53111	0.857354	turquoise
gene_57120	0.96141	turquoise
gene_58748	0.958725	turquoise
gene_59147	0.973828	turquoise
gene_59214	0.980778	turquoise
gene_61763	0.981758	turquoise
gene_62712	0.979381	turquoise
gene_64507	0.98535	turquoise
gene_65545	0.993656	turquoise
gene_66067	0.887575	turquoise
gene_71422	0.979678	turquoise
gene_72876	0.941699	turquoise
gene_84425	0.89511	turquoise
PB.16705	0.979277	turquoise
PB.14000	0.95375	turquoise
PB.4419	0.990511	turquoise
gene_1000	0.990842	turquoise
gene_1003	0.985593	turquoise
gene_10038	0.980712	turquoise
gene_10049	0.986502	turquoise
gene_10083	0.996021	turquoise
gene_10132	0.975904	turquoise
gene_10226	0.96248	turquoise
gene_10265	0.996136	turquoise
gene_10306	0.966067	turquoise
gene_10318	0.906455	turquoise
gene_10335	0.974846	turquoise
gene_10376	0.997205	turquoise
gene_10418	0.981564	turquoise
gene_10440	0.974374	turquoise
gene_1048	0.983915	turquoise
gene_1050	0.942297	turquoise
gene_1055	0.990484	turquoise
gene_10564	0.920721	turquoise
gene_10700	0.995152	turquoise
gene_10704	0.976843	turquoise
gene_10726	0.935521	turquoise
gene_10791	0.997461	turquoise
gene_10821	0.980216	turquoise
gene_1083	0.995858	turquoise
gene_10836	0.935225	turquoise
gene_10873	0.969705	turquoise
gene_10875	0.96754	turquoise
gene_1088	0.955201	turquoise
gene_10890	0.920444	turquoise
gene_10969	0.991815	turquoise
gene_10972	0.964121	turquoise
gene_10974	0.997017	turquoise
gene_10989	0.978624	turquoise
gene_10995	0.965889	turquoise
gene_11065	0.944521	turquoise
gene_11083	0.888538	turquoise
gene_111	0.982917	turquoise
gene_11113	0.978509	turquoise
gene_11123	0.826952	turquoise
gene_11161	0.968889	turquoise
gene_11176	0.981932	turquoise
gene_11193	0.964307	turquoise
gene_11197	0.988641	turquoise
gene_11272	0.973172	turquoise
gene_11279	0.978434	turquoise
gene_11302	0.736415	turquoise
gene_11308	0.983579	turquoise
gene_1134	0.95119	turquoise
gene_1137	0.924657	turquoise
gene_1139	0.998401	turquoise
gene_11437	0.978732	turquoise
gene_11493	0.950572	turquoise
gene_1151	0.990264	turquoise
gene_11515	0.994249	turquoise
gene_11552	0.995941	turquoise
gene_11607	0.997205	turquoise
gene_11681	0.973159	turquoise
gene_11699	0.998017	turquoise
gene_11712	0.996141	turquoise
gene_11762	0.98669	turquoise
gene_11767	0.99117	turquoise
gene_11782	0.978777	turquoise
gene_11787	0.995273	turquoise
gene_11820	0.807031	turquoise
gene_11868	0.980484	turquoise
gene_11949	0.992142	turquoise
gene_12021	0.997209	turquoise
gene_12022	0.993216	turquoise
gene_12049	0.997979	turquoise
gene_12056	0.989265	turquoise
gene_12180	0.991367	turquoise
gene_12208	0.99786	turquoise
gene_12229	0.935518	turquoise
gene_12243	0.964568	turquoise
gene_12251	0.997978	turquoise
gene_12256	0.983236	turquoise
gene_12279	0.997116	turquoise
gene_12290	0.983859	turquoise
gene_12405	0.993573	turquoise
gene_12422	0.986245	turquoise
gene_12424	0.991808	turquoise
gene_12459	0.984171	turquoise
gene_12481	0.966266	turquoise
gene_12581	0.987933	turquoise
gene_12653	0.995828	turquoise
gene_1266	0.941757	turquoise
gene_12708	0.977741	turquoise
gene_1274	0.750166	turquoise
gene_12810	0.883172	turquoise
gene_12868	0.859587	turquoise
gene_12876	0.985958	turquoise
gene_12922	0.96593	turquoise
gene_13032	0.971521	turquoise
gene_13084	0.988724	turquoise
gene_13090	0.986935	turquoise
gene_13129	0.988787	turquoise
gene_13161	0.994541	turquoise
gene_13182	0.996041	turquoise
gene_13195	0.961928	turquoise
gene_13300	0.991986	turquoise
gene_13421	0.997047	turquoise
gene_13456	0.954693	turquoise
gene_13522	0.997514	turquoise
gene_13591	0.93313	turquoise
gene_13594	0.974021	turquoise
gene_13605	0.984043	turquoise
gene_13637	0.973473	turquoise
gene_13647	0.987944	turquoise
gene_13663	0.992007	turquoise
gene_13676	0.983297	turquoise
gene_13716	0.97361	turquoise
gene_13722	0.936937	turquoise
gene_13741	0.997073	turquoise
gene_13772	0.974785	turquoise
gene_1387	0.994392	turquoise
gene_13874	0.988621	turquoise
gene_13909	0.896859	turquoise
gene_13910	0.993516	turquoise
gene_13984	0.991399	turquoise
gene_1403	0.914847	turquoise
gene_14042	0.976098	turquoise
gene_14084	0.995481	turquoise
gene_14092	0.972544	turquoise
gene_14192	0.936445	turquoise
gene_1423	0.991288	turquoise
gene_14248	0.99296	turquoise
gene_14296	0.95284	turquoise
gene_14318	0.978434	turquoise
gene_14321	0.972706	turquoise
gene_14389	0.978217	turquoise
gene_14435	0.960881	turquoise
gene_14459	0.997381	turquoise
gene_14481	0.995691	turquoise
gene_1451	0.856115	turquoise
gene_14579	0.993514	turquoise
gene_14680	0.950215	turquoise
gene_14715	0.999063	turquoise
gene_14717	0.898319	turquoise
gene_14785	0.99602	turquoise
gene_14815	0.979872	turquoise
gene_14869	0.917552	turquoise
gene_14875	0.994777	turquoise
gene_14877	0.993092	turquoise
gene_14896	0.983203	turquoise
gene_14970	0.978926	turquoise
gene_14991	0.999078	turquoise
gene_1503	0.986599	turquoise
gene_1504	0.952531	turquoise
gene_15043	0.984225	turquoise
gene_1505	0.996904	turquoise
gene_15054	0.990215	turquoise
gene_15110	0.961818	turquoise
gene_15173	0.996931	turquoise
gene_15182	0.893357	turquoise
gene_15233	0.990412	turquoise
gene_15235	0.971843	turquoise
gene_15297	0.854861	turquoise
gene_15387	0.880103	turquoise
gene_15431	0.833606	turquoise
gene_15480	0.95912	turquoise
gene_15532	0.99554	turquoise
gene_15561	0.974249	turquoise
gene_15671	0.963553	turquoise
gene_15675	0.978546	turquoise
gene_1568	0.980299	turquoise
gene_15705	0.946819	turquoise
gene_15753	0.940833	turquoise
gene_1576	0.989504	turquoise
gene_15781	0.969515	turquoise
gene_15835	0.993933	turquoise
gene_15865	0.991703	turquoise
gene_15888	0.992481	turquoise
gene_15915	0.971902	turquoise
gene_1593	0.978952	turquoise
gene_15998	0.974532	turquoise
gene_16030	0.985423	turquoise
gene_16058	0.987024	turquoise
gene_16150	0.994117	turquoise
gene_16195	0.977461	turquoise
gene_16294	0.991724	turquoise
gene_16297	0.956995	turquoise
gene_16332	0.985929	turquoise
gene_16359	0.989049	turquoise
gene_16362	0.997363	turquoise
gene_16366	0.924867	turquoise
gene_16369	0.992533	turquoise
gene_16375	0.998459	turquoise
gene_16415	0.88137	turquoise
gene_1642	0.984985	turquoise
gene_16447	0.957217	turquoise
gene_16462	0.991006	turquoise
gene_16491	0.96693	turquoise
gene_16521	0.982486	turquoise
gene_16541	0.953738	turquoise
gene_16545	0.969068	turquoise
gene_16566	0.996494	turquoise
gene_16569	0.780639	turquoise
gene_16580	0.842158	turquoise
gene_16624	0.99581	turquoise
gene_16638	0.985832	turquoise
gene_16657	0.994502	turquoise
gene_16672	0.997822	turquoise
gene_16729	0.988486	turquoise
gene_16746	0.99736	turquoise
gene_16767	0.973364	turquoise
gene_1678	0.942125	turquoise
gene_16792	0.996242	turquoise
gene_16911	0.994653	turquoise
gene_16919	0.994169	turquoise
gene_17033	0.99547	turquoise
gene_17092	0.928763	turquoise
gene_17099	0.983702	turquoise
gene_17155	0.967912	turquoise
gene_17167	0.977525	turquoise
gene_17237	0.977587	turquoise
gene_17261	0.99355	turquoise
gene_17274	0.977109	turquoise
gene_17325	0.885078	turquoise
gene_17333	0.986184	turquoise
gene_17366	0.994263	turquoise
gene_17382	0.987691	turquoise
gene_17417	0.937184	turquoise
gene_17433	0.963764	turquoise
gene_17435	0.996331	turquoise
gene_17512	0.966636	turquoise
gene_17518	0.72146	turquoise
gene_17529	0.934648	turquoise
gene_1761	0.949846	turquoise
gene_17640	0.911187	turquoise
gene_17688	0.956496	turquoise
gene_17811	0.973848	turquoise
gene_17830	0.978385	turquoise
gene_17854	0.958611	turquoise
gene_17913	0.993465	turquoise
gene_17914	0.96093	turquoise
gene_17923	0.978751	turquoise
gene_17925	0.997248	turquoise
gene_17933	0.979903	turquoise
gene_18033	0.992139	turquoise
gene_18061	0.86216	turquoise
gene_18066	0.970088	turquoise
gene_18111	0.983702	turquoise
gene_18137	0.75796	turquoise
gene_18169	0.973111	turquoise
gene_18244	0.986486	turquoise
gene_18321	0.984878	turquoise
gene_18349	0.988464	turquoise
gene_18384	0.995206	turquoise
gene_18387	0.98546	turquoise
gene_18432	0.974391	turquoise
gene_18440	0.946986	turquoise
gene_18443	0.701315	turquoise
gene_18482	0.914885	turquoise
gene_18500	0.997601	turquoise
gene_18630	0.984115	turquoise
gene_18633	0.963701	turquoise
gene_18672	0.965213	turquoise
gene_18701	0.991491	turquoise
gene_18710	0.990161	turquoise
gene_18725	0.91588	turquoise
gene_18727	0.995268	turquoise
gene_18734	0.985146	turquoise
gene_18745	0.988143	turquoise
gene_18804	0.983146	turquoise
gene_1886	0.987401	turquoise
gene_18901	0.989591	turquoise
gene_18904	0.997294	turquoise
gene_18915	0.971713	turquoise
gene_18990	0.986758	turquoise
gene_19032	0.982063	turquoise
gene_1904	0.995234	turquoise
gene_19054	0.984597	turquoise
gene_19229	0.993287	turquoise
gene_19292	0.955882	turquoise
gene_19325	0.998019	turquoise
gene_19349	0.994154	turquoise
gene_19355	0.989447	turquoise
gene_1943	0.988784	turquoise
gene_19500	0.991996	turquoise
gene_19501	0.989379	turquoise
gene_19537	0.991932	turquoise
gene_19590	0.943919	turquoise
gene_1964	0.972063	turquoise
gene_19667	0.993583	turquoise
gene_19685	0.983031	turquoise
gene_19763	0.974665	turquoise
gene_1979	0.993401	turquoise
gene_19833	0.96374	turquoise
gene_19841	0.987249	turquoise
gene_19986	0.998657	turquoise
gene_19988	0.983255	turquoise
gene_19995	0.986978	turquoise
gene_20058	0.990747	turquoise
gene_20061	0.996059	turquoise
gene_20118	0.978665	turquoise
gene_20131	0.983748	turquoise
gene_20143	0.99693	turquoise
gene_20168	0.956162	turquoise
gene_20237	0.991718	turquoise
gene_20284	0.972182	turquoise
gene_20425	0.997221	turquoise
gene_20459	0.99153	turquoise
gene_20506	0.976878	turquoise
gene_20587	0.985613	turquoise
gene_2066	0.92323	turquoise
gene_20670	0.990475	turquoise
gene_20684	0.987075	turquoise
gene_20691	0.910024	turquoise
gene_20756	0.982347	turquoise
gene_20817	0.968833	turquoise
gene_20822	0.993691	turquoise
gene_20886	0.967467	turquoise
gene_20887	0.993955	turquoise
gene_20903	0.997232	turquoise
gene_20916	0.996234	turquoise
gene_20918	0.96491	turquoise
gene_20928	0.993364	turquoise
gene_20954	0.958348	turquoise
gene_20963	0.990531	turquoise
gene_2099	0.992955	turquoise
gene_21008	0.977814	turquoise
gene_21091	0.990996	turquoise
gene_2112	0.997073	turquoise
gene_21170	0.981172	turquoise
gene_21182	0.994482	turquoise
gene_21269	0.986043	turquoise
gene_21343	0.987001	turquoise
gene_21397	0.997719	turquoise
gene_21426	0.993039	turquoise
gene_21428	0.993155	turquoise
gene_21516	0.978131	turquoise
gene_21541	0.989658	turquoise
gene_21585	0.990089	turquoise
gene_2159	0.858204	turquoise
gene_21618	0.866744	turquoise
gene_2162	0.849527	turquoise
gene_21630	0.996334	turquoise
gene_21672	0.96583	turquoise
gene_21771	0.995707	turquoise
gene_2194	0.988674	turquoise
gene_21966	0.999173	turquoise
gene_21967	0.99081	turquoise
gene_21972	0.988367	turquoise
gene_21996	0.975273	turquoise
gene_22000	0.979597	turquoise
gene_22027	0.959567	turquoise
gene_22061	0.995126	turquoise
gene_22110	0.995443	turquoise
gene_22129	0.904741	turquoise
gene_22221	0.996488	turquoise
gene_22224	0.992619	turquoise
gene_22347	0.998671	turquoise
gene_22350	0.986558	turquoise
gene_22396	0.912998	turquoise
gene_22418	0.992589	turquoise
gene_22443	0.948578	turquoise
gene_22540	0.988017	turquoise
gene_2260	0.993598	turquoise
gene_22625	0.948541	turquoise
gene_22768	0.995278	turquoise
gene_22779	0.994448	turquoise
gene_22789	0.996378	turquoise
gene_22790	0.942226	turquoise
gene_22838	0.984719	turquoise
gene_22883	0.994224	turquoise
gene_22889	0.997555	turquoise
gene_22892	0.943724	turquoise
gene_22911	0.996137	turquoise
gene_23010	0.899194	turquoise
gene_23122	0.817705	turquoise
gene_23126	0.993996	turquoise
gene_23154	0.950956	turquoise
gene_23264	0.950968	turquoise
gene_23271	0.960451	turquoise
gene_23292	0.995393	turquoise
gene_23391	0.975169	turquoise
gene_23442	0.969561	turquoise
gene_23445	0.955461	turquoise
gene_23478	0.997308	turquoise
gene_23529	0.996056	turquoise
gene_23574	0.992642	turquoise
gene_23582	0.980391	turquoise
gene_23593	0.993805	turquoise
gene_23710	0.997313	turquoise
gene_23747	0.963773	turquoise
gene_23786	0.996273	turquoise
gene_23787	0.997282	turquoise
gene_23823	0.986895	turquoise
gene_23834	0.968479	turquoise
gene_23912	0.997791	turquoise
gene_23938	0.974008	turquoise
gene_24001	0.989461	turquoise
gene_24020	0.998065	turquoise
gene_24030	0.989927	turquoise
gene_24048	0.959541	turquoise
gene_24107	0.994847	turquoise
gene_24142	0.998745	turquoise
gene_24152	0.988835	turquoise
gene_24170	0.98404	turquoise
gene_24185	0.995343	turquoise
gene_24191	0.961214	turquoise
gene_24227	0.957141	turquoise
gene_24248	0.994219	turquoise
gene_24352	0.997425	turquoise
gene_2436	0.991782	turquoise
gene_24446	0.992395	turquoise
gene_24468	0.994255	turquoise
gene_24500	0.995535	turquoise
gene_24520	0.935102	turquoise
gene_24551	0.97844	turquoise
gene_24604	0.993432	turquoise
gene_24645	0.989563	turquoise
gene_24701	0.980532	turquoise
gene_24706	0.974441	turquoise
gene_24752	0.971811	turquoise
gene_24757	0.989976	turquoise
gene_24783	0.990039	turquoise
gene_24792	0.993784	turquoise
gene_24807	0.993844	turquoise
gene_24881	0.985282	turquoise
gene_24905	0.99635	turquoise
gene_24932	0.991348	turquoise
gene_24939	0.989383	turquoise
gene_24971	0.993165	turquoise
gene_24976	0.984241	turquoise
gene_24989	0.997245	turquoise
gene_25010	0.982763	turquoise
gene_25020	0.995489	turquoise
gene_25054	0.990203	turquoise
gene_25056	0.996326	turquoise
gene_2507	0.914232	turquoise
gene_25086	0.996798	turquoise
gene_25133	0.991563	turquoise
gene_25135	0.99573	turquoise
gene_25144	0.927023	turquoise
gene_25220	0.993608	turquoise
gene_25252	0.987984	turquoise
gene_25256	0.995072	turquoise
gene_25263	0.988022	turquoise
gene_25273	0.99644	turquoise
gene_25281	0.98442	turquoise
gene_25285	0.949339	turquoise
gene_25295	0.996129	turquoise
gene_25375	0.962887	turquoise
gene_25395	0.947882	turquoise
gene_25463	0.959101	turquoise
gene_2547	0.990114	turquoise
gene_25503	0.995746	turquoise
gene_25536	0.975649	turquoise
gene_25569	0.997362	turquoise
gene_25574	0.985048	turquoise
gene_25611	0.992476	turquoise
gene_2564	0.995434	turquoise
gene_2566	0.990579	turquoise
gene_25781	0.993572	turquoise
gene_25798	0.969044	turquoise
gene_25823	0.993526	turquoise
gene_25830	0.97122	turquoise
gene_25910	0.991273	turquoise
gene_25933	0.970365	turquoise
gene_25937	0.971211	turquoise
gene_25953	0.918864	turquoise
gene_2597	0.995877	turquoise
gene_25974	0.975009	turquoise
gene_26013	0.985113	turquoise
gene_2604	0.993694	turquoise
gene_26055	0.986994	turquoise
gene_26067	0.94837	turquoise
gene_26068	0.993295	turquoise
gene_26125	0.995006	turquoise
gene_26180	0.976412	turquoise
gene_26189	0.997818	turquoise
gene_26231	0.986988	turquoise
gene_2631	0.896208	turquoise
gene_26314	0.996858	turquoise
gene_26427	0.941092	turquoise
gene_26433	0.991161	turquoise
gene_26440	0.98923	turquoise
gene_2646	0.959295	turquoise
gene_26465	0.992978	turquoise
gene_26487	0.984759	turquoise
gene_26514	0.994926	turquoise
gene_26558	0.993444	turquoise
gene_26570	0.798138	turquoise
gene_26615	0.989356	turquoise
gene_26620	0.989835	turquoise
gene_26641	0.949566	turquoise
gene_26659	0.968462	turquoise
gene_26681	0.984627	turquoise
gene_26707	0.989931	turquoise
gene_26708	0.937975	turquoise
gene_26712	0.96882	turquoise
gene_2673	0.935771	turquoise
gene_26771	0.967903	turquoise
gene_26836	0.98595	turquoise
gene_26924	0.964586	turquoise
gene_27166	0.992411	turquoise
gene_2720	0.993184	turquoise
gene_27201	0.98793	turquoise
gene_27284	0.988104	turquoise
gene_27364	0.758447	turquoise
gene_27426	0.998151	turquoise
gene_27469	0.991057	turquoise
gene_27649	0.987878	turquoise
gene_27718	0.975042	turquoise
gene_27738	0.990243	turquoise
gene_27739	0.993368	turquoise
gene_27775	0.994477	turquoise
gene_27795	0.99836	turquoise
gene_27796	0.982175	turquoise
gene_27839	0.995683	turquoise
gene_2784	0.978258	turquoise
gene_27867	0.996164	turquoise
gene_27901	0.830594	turquoise
gene_28005	0.986074	turquoise
gene_28160	0.98701	turquoise
gene_28186	0.99542	turquoise
gene_28198	0.982093	turquoise
gene_28214	0.981579	turquoise
gene_28236	0.990556	turquoise
gene_28255	0.991452	turquoise
gene_28267	0.981557	turquoise
gene_28272	0.979941	turquoise
gene_28291	0.969306	turquoise
gene_28339	0.98752	turquoise
gene_28340	0.996328	turquoise
gene_28358	0.993635	turquoise
gene_28359	0.996101	turquoise
gene_28365	0.993997	turquoise
gene_28376	0.989217	turquoise
gene_28382	0.984692	turquoise
gene_28396	0.994319	turquoise
gene_28416	0.993797	turquoise
gene_28430	0.993017	turquoise
gene_28534	0.979395	turquoise
gene_28550	0.955798	turquoise
gene_28553	0.983277	turquoise
gene_28576	0.995353	turquoise
gene_28609	0.98791	turquoise
gene_2866	0.984942	turquoise
gene_28714	0.993686	turquoise
gene_28794	0.959997	turquoise
gene_28867	0.981889	turquoise
gene_28884	0.928436	turquoise
gene_28897	0.992793	turquoise
gene_28898	0.95493	turquoise
gene_28921	0.971795	turquoise
gene_28966	0.836859	turquoise
gene_28970	0.979834	turquoise
gene_28993	0.992238	turquoise
gene_2900	0.990224	turquoise
gene_29062	0.989288	turquoise
gene_29154	0.994605	turquoise
gene_29203	0.987441	turquoise
gene_29229	0.99559	turquoise
gene_29274	0.994926	turquoise
gene_29276	0.988908	turquoise
gene_29288	0.990083	turquoise
gene_29295	0.992494	turquoise
gene_29310	0.991962	turquoise
gene_29332	0.967933	turquoise
gene_29348	0.990203	turquoise
gene_29370	0.987557	turquoise
gene_29383	0.991397	turquoise
gene_29395	0.70562	turquoise
gene_29401	0.991272	turquoise
gene_29405	0.98956	turquoise
gene_29442	0.992433	turquoise
gene_2947	0.991804	turquoise
gene_29475	0.99725	turquoise
gene_29511	0.991846	turquoise
gene_29533	0.887943	turquoise
gene_29565	0.987124	turquoise
gene_2960	0.987064	turquoise
gene_29638	0.97712	turquoise
gene_2965	0.994427	turquoise
gene_29764	0.986631	turquoise
gene_29782	0.984746	turquoise
gene_29849	0.994356	turquoise
gene_29850	0.932574	turquoise
gene_30055	0.982658	turquoise
gene_30065	0.965569	turquoise
gene_30098	0.978817	turquoise
gene_30106	0.98144	turquoise
gene_30142	0.985255	turquoise
gene_30255	0.991563	turquoise
gene_3030	0.979714	turquoise
gene_30309	0.959952	turquoise
gene_30368	0.986069	turquoise
gene_30394	0.99072	turquoise
gene_30468	0.993181	turquoise
gene_30530	0.997117	turquoise
gene_30547	0.994759	turquoise
gene_30609	0.994526	turquoise
gene_30630	0.922448	turquoise
gene_30712	0.986893	turquoise
gene_30722	0.964346	turquoise
gene_30810	0.987794	turquoise
gene_30878	0.952993	turquoise
gene_30926	0.975988	turquoise
gene_30936	0.99689	turquoise
gene_30946	0.994707	turquoise
gene_30958	0.995472	turquoise
gene_31031	0.994328	turquoise
gene_31048	0.989465	turquoise
gene_31093	0.928887	turquoise
gene_31105	0.983939	turquoise
gene_31134	0.966605	turquoise
gene_31147	0.991162	turquoise
gene_31245	0.985089	turquoise
gene_31246	0.987031	turquoise
gene_31323	0.993151	turquoise
gene_31378	0.992296	turquoise
gene_3140	0.991675	turquoise
gene_31583	0.997099	turquoise
gene_31600	0.975352	turquoise
gene_31643	0.996932	turquoise
gene_31736	0.995555	turquoise
gene_31746	0.966148	turquoise
gene_31768	0.998297	turquoise
gene_31836	0.973136	turquoise
gene_31886	0.991572	turquoise
gene_31899	0.986487	turquoise
gene_31909	0.980925	turquoise
gene_31917	0.985945	turquoise
gene_31956	0.987729	turquoise
gene_31967	0.961269	turquoise
gene_31992	0.998265	turquoise
gene_31995	0.996927	turquoise
gene_32025	0.968107	turquoise
gene_32110	0.980394	turquoise
gene_32125	0.992959	turquoise
gene_3228	0.957388	turquoise
gene_32308	0.963459	turquoise
gene_32334	0.993126	turquoise
gene_32401	0.975037	turquoise
gene_32433	0.990387	turquoise
gene_32466	0.995269	turquoise
gene_32494	0.988779	turquoise
gene_32502	0.986793	turquoise
gene_3253	0.994468	turquoise
gene_32559	0.982913	turquoise
gene_32561	0.899325	turquoise
gene_32578	0.984485	turquoise
gene_32601	0.806683	turquoise
gene_32666	0.98447	turquoise
gene_32704	0.998859	turquoise
gene_32714	0.952021	turquoise
gene_32736	0.996286	turquoise
gene_32827	0.985995	turquoise
gene_3299	0.994955	turquoise
gene_33226	0.993779	turquoise
gene_33362	0.945026	turquoise
gene_33415	0.995451	turquoise
gene_33446	0.788509	turquoise
gene_33493	0.980656	turquoise
gene_33557	0.971853	turquoise
gene_33577	0.99415	turquoise
gene_3362	0.989304	turquoise
gene_33743	0.996751	turquoise
gene_33744	0.99	turquoise
gene_33766	0.988873	turquoise
gene_33820	0.985127	turquoise
gene_3383	0.985262	turquoise
gene_33867	0.993105	turquoise
gene_33874	0.827274	turquoise
gene_33888	0.93601	turquoise
gene_33891	0.982226	turquoise
gene_33918	0.997687	turquoise
gene_33938	0.997286	turquoise
gene_33989	0.984916	turquoise
gene_34022	0.988676	turquoise
gene_34039	0.983637	turquoise
gene_34048	0.994196	turquoise
gene_34104	0.946093	turquoise
gene_34124	0.968362	turquoise
gene_34162	0.987543	turquoise
gene_34163	0.973559	turquoise
gene_34203	0.98955	turquoise
gene_34268	0.994078	turquoise
gene_34335	0.911725	turquoise
gene_3445	0.957252	turquoise
[truncated: 2,386 more rows]
