# Supplementary material for: Transcriptome sequencing and functional verification revealed the roles of exogenous magnesium in tobacco anti-PVY infection
Source: Front Microbiol. 2023 Jul 27;14:1232279. doi: 10.3389/fmicb.2023.1232279 (PMC10414187; doi:10.3389/fmicb.2023.1232279)
Supplement: Supplementary file 6 [file Table_6.XLSX]

## Sheet: black
Supplementary Table 6. GO analyses of DEGs in different modules.
BP
GO ID	Term	Annotated	Significant	Expected	KS
GO:0052696	flavonoid glucuronidation	39	0	0.02	< 1e-30
GO:0015074	DNA integration	142	0	0.07	2.5e-13
GO:0018298	protein-chromophore linkage	92	0	0.04	2.7e-11
GO:1902600	hydrogen ion transmembrane transport	135	0	0.06	5.8e-10
GO:0009768	photosynthesis, light harvesting in photosystem I	37	0	0.02	3.9e-08
GO:0002181	cytoplasmic translation	9	0	0	1.3e-07
GO:0000027	ribosomal large subunit assembly	9	0	0	1.3e-07
GO:0048544	recognition of pollen	30	0	0.01	3.1e-07
GO:0018108	peptidyl-tyrosine phosphorylation	15	0	0.01	1.1e-06
GO:0006334	nucleosome assembly	138	0	0.06	2.7e-06
GO:0000028	ribosomal small subunit assembly	12	0	0.01	1.3e-05
GO:0006474	N-terminal protein amino acid acetylation	6	0	0	2.5e-05
GO:0042273	ribosomal large subunit biogenesis	27	0	0.01	2.6e-05
GO:0009772	photosynthetic electron transport in photosystem II	17	0	0.01	4.4e-05
GO:0006412	translation	1503	0	0.69	4.8e-05
GO:0015986	ATP synthesis coupled proton transport	76	0	0.03	5.7e-05
GO:0033609	oxalate metabolic process	12	0	0.01	0.00022
GO:0006506	GPI anchor biosynthetic process	17	0	0.01	0.00022
GO:0010951	negative regulation of endopeptidase activity	29	0	0.01	0.00024
GO:0000387	spliceosomal snRNP assembly	10	0	0	0.00032
GO:0006407	rRNA export from nucleus	9	0	0	0.00081
GO:0031640	killing of cells of other organism	21	0	0.01	0.00087
GO:0090502	RNA phosphodiester bond hydrolysis, endonucleolytic	39	0	0.02	0.00111
GO:0019740	nitrogen utilization	20	0	0.01	0.00146
GO:0046855	inositol phosphate dephosphorylation	38	0	0.02	0.00185
GO:0022904	respiratory electron transport chain	54	0	0.02	0.00206
GO:0000461	endonucleolytic cleavage to generate mature 3'-end of SSU-rRNA from (SSU-rRNA, 5.8S rRNA, LSU-rRNA)	8	0	0	0.00309
GO:0000447	endonucleolytic cleavage in ITS1 to separate SSU-rRNA from 5.8S rRNA and LSU-rRNA from tricistronic rRNA transcript (SSU-rRNA, 5.8S rRNA, LSU-rRNA)	8	0	0	0.00309
GO:0042773	ATP synthesis coupled electron transport	42	0	0.02	0.00336
GO:0006570	tyrosine metabolic process	34	0	0.02	0.00439
GO:0090213	regulation of radial pattern formation	7	0	0	0.00444
GO:1902047	polyamine transmembrane transport	10	0	0	0.00484
GO:0001560	regulation of cell growth by extracellular stimulus	12	0	0.01	0.0049
GO:0006914	autophagy	162	0	0.07	0.00492
GO:0015991	ATP hydrolysis coupled proton transport	90	0	0.04	0.00569
GO:0030490	maturation of SSU-rRNA	33	0	0.02	0.006
GO:0045039	protein import into mitochondrial inner membrane	6	0	0	0.00752
GO:0007584	response to nutrient	113	0	0.05	0.00791
GO:0000209	protein polyubiquitination	12	0	0.01	0.00826
GO:0006414	translational elongation	144	0	0.07	0.00834
GO:0009446	putrescine biosynthetic process	15	0	0.01	0.00851
GO:0010252	auxin homeostasis	98	0	0.04	0.00854
GO:1901259	chloroplast rRNA processing	7	0	0	0.00905
GO:0008333	endosome to lysosome transport	14	0	0.01	0.00937
GO:0030150	protein import into mitochondrial matrix	9	0	0	0.0104
GO:0072488	ammonium transmembrane transport	10	0	0	0.01067
GO:0006906	vesicle fusion	6	0	0	0.01119
GO:0090501	RNA phosphodiester bond hydrolysis	48	0	0.02	0.0115
GO:0080034	host response to induction by symbiont of tumor, nodule or growth in host	15	0	0.01	0.01291
GO:0030581	symbiont intracellular protein transport in host	15	0	0.01	0.01291
GO:0051708	intracellular protein transport in other organism involved in symbiotic interaction	15	0	0.01	0.01291
GO:0033384	geranyl diphosphate biosynthetic process	10	0	0	0.01316
GO:0045337	farnesyl diphosphate biosynthetic process	10	0	0	0.01316
GO:0006388	tRNA splicing, via endonucleolytic cleavage and ligation	13	0	0.01	0.01325
GO:0000462	maturation of SSU-rRNA from tricistronic rRNA transcript (SSU-rRNA, 5.8S rRNA, LSU-rRNA)	32	0	0.01	0.01469
GO:0006572	tyrosine catabolic process	16	0	0.01	0.01543
GO:0036092	phosphatidylinositol-3-phosphate biosynthetic process	18	0	0.01	0.01659
GO:0006591	ornithine metabolic process	21	0	0.01	0.01665
GO:0017085	response to insecticide	8	0	0	0.01744
GO:0046680	response to DDT	8	0	0	0.01744
GO:0003333	amino acid transmembrane transport	96	0	0.04	0.01889
GO:0080003	thalianol metabolic process	6	0	0	0.01939
GO:0010683	tricyclic triterpenoid metabolic process	6	0	0	0.01939
GO:0006122	mitochondrial electron transport, ubiquinol to cytochrome c	7	0	0	0.01962
GO:1902583	multi-organism intracellular transport	19	0	0.01	0.02004
GO:0046348	amino sugar catabolic process	56	0	0.03	0.02014
GO:0006026	aminoglycan catabolic process	56	0	0.03	0.02014
GO:0006030	chitin metabolic process	56	0	0.03	0.02014
GO:0006032	chitin catabolic process	56	0	0.03	0.02014
GO:1901072	glucosamine-containing compound catabolic process	56	0	0.03	0.02014
GO:0015718	monocarboxylic acid transport	168	0	0.08	0.02056
GO:0071493	cellular response to UV-B	18	1	0.01	0.02072
GO:0006189	'de novo' IMP biosynthetic process	22	0	0.01	0.02109
GO:0008612	peptidyl-lysine modification to peptidyl-hypusine	12	0	0.01	0.02125
GO:0009735	response to cytokinin	657	0	0.3	0.02166
GO:0009052	pentose-phosphate shunt, non-oxidative branch	7	0	0	0.02226
GO:0042147	retrograde transport, endosome to Golgi	15	0	0.01	0.02231
GO:0006452	translational frameshifting	8	0	0	0.02359
GO:0006449	regulation of translational termination	8	0	0	0.02359
GO:0045901	positive regulation of translational elongation	8	0	0	0.02359
GO:0045905	positive regulation of translational termination	8	0	0	0.02359
GO:0031570	DNA integrity checkpoint	25	0	0.01	0.02364
GO:0015708	silicate transport	12	0	0.01	0.02479
GO:0033385	geranylgeranyl diphosphate metabolic process	19	0	0.01	0.02555
GO:0010322	regulation of isopentenyl diphosphate biosynthetic process, methylerythritol 4-phosphate pathway	8	0	0	0.0259
GO:0071071	regulation of phospholipid biosynthetic process	8	0	0	0.0259
GO:0006858	extracellular transport	18	0	0.01	0.0261
GO:0000460	maturation of 5.8S rRNA	10	0	0	0.02641
GO:0006658	phosphatidylserine metabolic process	8	0	0	0.02699
GO:0006659	phosphatidylserine biosynthetic process	8	0	0	0.02699
GO:0000103	sulfate assimilation	33	0	0.02	0.02832
GO:1901475	pyruvate transmembrane transport	13	0	0.01	0.0286
GO:0032025	response to cobalt ion	7	0	0	0.02894
GO:0051345	positive regulation of hydrolase activity	51	0	0.02	0.03088
GO:0046352	disaccharide catabolic process	48	0	0.02	0.0313
GO:0009313	oligosaccharide catabolic process	48	0	0.02	0.0313
GO:0042777	plasma membrane ATP synthesis coupled proton transport	6	0	0	0.03197
GO:0033273	response to vitamin	18	0	0.01	0.0321
GO:0022618	ribonucleoprotein complex assembly	118	0	0.05	0.03732
GO:0071826	ribonucleoprotein complex subunit organization	118	0	0.05	0.03732
GO:0071824	protein-DNA complex subunit organization	147	0	0.07	0.03774
GO:0065004	protein-DNA complex assembly	147	0	0.07	0.03774
GO:0006120	mitochondrial electron transport, NADH to ubiquinone	12	0	0.01	0.03775
GO:0006278	RNA-dependent DNA replication	111	0	0.05	0.03796
GO:0035725	sodium ion transmembrane transport	42	0	0.02	0.03843
GO:0031053	primary miRNA processing	13	0	0.01	0.0385
GO:0042787	protein ubiquitination involved in ubiquitin-dependent protein catabolic process	27	0	0.01	0.03855
GO:0009938	negative regulation of gibberellic acid mediated signaling pathway	16	0	0.01	0.0386
GO:0007050	cell cycle arrest	6	0	0	0.03953
GO:0034644	cellular response to UV	28	1	0.01	0.04049
GO:0009861	jasmonic acid and ethylene-dependent systemic resistance	77	0	0.04	0.04082
GO:0044801	single-organism membrane fusion	8	0	0	0.04193
GO:0061025	membrane fusion	8	0	0	0.04193
GO:0006002	fructose 6-phosphate metabolic process	18	0	0.01	0.04272
GO:0042026	protein refolding	22	0	0.01	0.04353
GO:0000077	DNA damage checkpoint	23	0	0.01	0.0449
GO:0006415	translational termination	36	0	0.02	0.04503
GO:0033108	mitochondrial respiratory chain complex assembly	9	0	0	0.04576
GO:0033591	response to L-ascorbic acid	14	0	0.01	0.04631
GO:0006040	amino sugar metabolic process	75	0	0.03	0.0467
GO:0008033	tRNA processing	144	0	0.07	0.04687
GO:0018022	peptidyl-lysine methylation	12	0	0.01	0.04691
GO:0006849	plasma membrane pyruvate transport	12	0	0.01	0.04701
GO:0001561	fatty acid alpha-oxidation	8	0	0	0.04829
GO:0006022	aminoglycan metabolic process	59	0	0.03	0.04862
GO:0006558	L-phenylalanine metabolic process	41	0	0.02	0.04897
GO:1902221	erythrose 4-phosphate/phosphoenolpyruvate family amino acid metabolic process	41	0	0.02	0.04897
GO:0010083	regulation of vegetative meristem growth	17	0	0.01	0.05192
GO:0038032	termination of G-protein coupled receptor signaling pathway	7	0	0	0.05233
GO:0045744	negative regulation of G-protein coupled receptor protein signaling pathway	7	0	0	0.05233
GO:0008277	regulation of G-protein coupled receptor protein signaling pathway	7	0	0	0.05233
GO:0023021	termination of signal transduction	7	0	0	0.05233
GO:0010617	circadian regulation of calcium ion oscillation	12	0	0.01	0.05413
GO:0051480	cytosolic calcium ion homeostasis	12	0	0.01	0.05413
GO:0006665	sphingolipid metabolic process	137	0	0.06	0.05419
GO:0007163	establishment or maintenance of cell polarity	45	0	0.02	0.05591
GO:0046500	S-adenosylmethionine metabolic process	21	0	0.01	0.05625
GO:0098656	anion transmembrane transport	192	0	0.09	0.0564
GO:0030259	lipid glycosylation	17	0	0.01	0.05731
GO:0019511	peptidyl-proline hydroxylation	18	0	0.01	0.05763
GO:0018401	peptidyl-proline hydroxylation to 4-hydroxy-L-proline	18	0	0.01	0.05763
GO:0018126	protein hydroxylation	18	0	0.01	0.05763
GO:0019471	4-hydroxyproline metabolic process	18	0	0.01	0.05763
GO:0017004	cytochrome complex assembly	26	0	0.01	0.05834
GO:0009636	response to toxic substance	136	0	0.06	0.05882
GO:0019310	inositol catabolic process	6	0	0	0.05896
GO:0043547	positive regulation of GTPase activity	43	0	0.02	0.05954
GO:0032957	inositol trisphosphate metabolic process	35	0	0.02	0.05994
GO:0080140	regulation of jasmonic acid metabolic process	34	0	0.02	0.06035
GO:0071265	L-methionine biosynthetic process	21	0	0.01	0.0605
GO:0016120	carotene biosynthetic process	19	0	0.01	0.0611
GO:0010506	regulation of autophagy	45	0	0.02	0.06167
GO:0009895	negative regulation of catabolic process	29	0	0.01	0.06168
GO:0010507	negative regulation of autophagy	29	0	0.01	0.06168
GO:0031330	negative regulation of cellular catabolic process	29	0	0.01	0.06168
GO:0006687	glycosphingolipid metabolic process	15	0	0.01	0.06211
GO:0006677	glycosylceramide metabolic process	15	0	0.01	0.06211
GO:0030149	sphingolipid catabolic process	15	0	0.01	0.06211
GO:0031125	rRNA 3'-end processing	10	0	0	0.06413
GO:0018202	peptidyl-histidine modification	14	0	0.01	0.06424
GO:0009094	L-phenylalanine biosynthetic process	17	0	0.01	0.06503
GO:1902223	erythrose 4-phosphate/phosphoenolpyruvate family amino acid biosynthetic process	17	0	0.01	0.06503
GO:2001020	regulation of response to DNA damage stimulus	17	0	0.01	0.06561
GO:0009095	aromatic amino acid family biosynthetic process, prephenate pathway	30	0	0.01	0.06582
GO:0098609	cell-cell adhesion	16	0	0.01	0.06593
GO:0009691	cytokinin biosynthetic process	125	0	0.06	0.06682
GO:0046520	sphingoid biosynthetic process	65	0	0.03	0.06725
GO:0010930	negative regulation of auxin mediated signaling pathway	9	0	0	0.06731
GO:0060777	compound leaf morphogenesis	9	0	0	0.06731
GO:0032851	positive regulation of Rab GTPase activity	18	0	0.01	0.06767
GO:0044766	multi-organism transport	34	0	0.02	0.06871
GO:0016485	protein processing	63	0	0.03	0.06903
GO:0032543	mitochondrial translation	10	0	0	0.06986
GO:0080169	cellular response to boron-containing substance deprivation	11	0	0.01	0.07016
GO:0036079	purine nucleotide-sugar transport	35	0	0.02	0.07137
GO:0034756	regulation of iron ion transport	17	0	0.01	0.07173
GO:0071918	urea transmembrane transport	22	0	0.01	0.07228
GO:0046340	diacylglycerol catabolic process	12	1	0.01	0.07547
GO:0046462	monoacylglycerol metabolic process	12	1	0.01	0.07547
GO:0052651	monoacylglycerol catabolic process	12	1	0.01	0.07547
GO:1901071	glucosamine-containing compound metabolic process	60	0	0.03	0.07686
GO:0030148	sphingolipid biosynthetic process	84	0	0.04	0.07856
GO:0080141	regulation of jasmonic acid biosynthetic process	32	0	0.01	0.07858
GO:0072668	tubulin complex biogenesis	14	0	0.01	0.0792
GO:0007021	tubulin complex assembly	14	0	0.01	0.0792
GO:0016560	protein import into peroxisome matrix, docking	7	0	0	0.07977
GO:0022615	protein to membrane docking	7	0	0	0.07977
GO:0080029	cellular response to boron-containing substance levels	36	0	0.02	0.08003
GO:0010036	response to boron-containing substance	36	0	0.02	0.08003
GO:0042256	mature ribosome assembly	9	0	0	0.0804
GO:0070207	protein homotrimerization	9	0	0	0.0809
GO:0046477	glycosylceramide catabolic process	14	0	0.01	0.08103
GO:0046479	glycosphingolipid catabolic process	14	0	0.01	0.08103
GO:0019377	glycolipid catabolic process	14	0	0.01	0.08103
GO:0046514	ceramide catabolic process	14	0	0.01	0.08103
GO:0006448	regulation of translational elongation	40	0	0.02	0.08303
GO:0010332	response to gamma radiation	176	0	0.08	0.08329
GO:0006515	misfolded or incompletely synthesized protein catabolic process	8	0	0	0.08386
GO:0015851	nucleobase transport	265	1	0.12	0.08439
GO:0006954	inflammatory response	29	0	0.01	0.08485
GO:0070206	protein trimerization	15	0	0.01	0.08584
GO:0015695	organic cation transport	36	0	0.02	0.08615
GO:0032784	regulation of DNA-templated transcription, elongation	16	0	0.01	0.08667
GO:0032320	positive regulation of Ras GTPase activity	34	0	0.02	0.08911
GO:0043243	positive regulation of protein complex disassembly	12	0	0.01	0.08932
GO:0090377	seed trichome initiation	6	0	0	0.08933
GO:0090378	seed trichome elongation	6	0	0	0.08933
GO:0071267	L-methionine salvage	18	0	0.01	0.09008
GO:0043102	amino acid salvage	18	0	0.01	0.09008
GO:0019509	L-methionine biosynthetic process from methylthioadenosine	18	0	0.01	0.09008
GO:0030307	positive regulation of cell growth	13	0	0.01	0.09023
GO:0000272	polysaccharide catabolic process	455	0	0.21	0.09242
GO:0006848	pyruvate transport	21	0	0.01	0.09376
GO:0006863	purine nucleobase transport	263	1	0.12	0.09527
GO:0045490	pectin catabolic process	132	0	0.06	0.09539
GO:0080163	regulation of protein serine/threonine phosphatase activity	23	0	0.01	0.0962
GO:0035672	oligopeptide transmembrane transport	10	0	0	0.09696
GO:0019253	reductive pentose-phosphate cycle	47	0	0.02	0.09723
GO:0001676	long-chain fatty acid metabolic process	68	0	0.03	0.09913
GO:0006020	inositol metabolic process	31	0	0.01	0.09972
GO:0046339	diacylglycerol metabolic process	18	1	0.01	0.10077
GO:0098661	inorganic anion transmembrane transport	15	0	0.01	0.101
GO:0006531	aspartate metabolic process	8	0	0	0.10186
GO:0006103	2-oxoglutarate metabolic process	8	0	0	0.10186
GO:0046466	membrane lipid catabolic process	39	0	0.02	0.10222
GO:0010052	guard cell differentiation	58	0	0.03	0.1023
GO:0046519	sphingoid metabolic process	67	0	0.03	0.10275
GO:0032313	regulation of Rab GTPase activity	19	0	0.01	0.10359
GO:0032482	Rab protein signal transduction	19	0	0.01	0.10359
GO:0032483	regulation of Rab protein signal transduction	19	0	0.01	0.10359
GO:0015783	GDP-fucose transport	31	0	0.01	0.10541
GO:0010202	response to low fluence red light stimulus	6	0	0	0.10663
GO:2000024	regulation of leaf development	71	0	0.03	0.10664
GO:0060147	regulation of posttranscriptional gene silencing	10	0	0	0.10778
GO:0006367	transcription initiation from RNA polymerase II promoter	20	0	0.01	0.10822
GO:0009664	plant-type cell wall organization	2012	1	0.92	0.10948
GO:0000075	cell cycle checkpoint	42	0	0.02	0.10981
GO:0009584	detection of visible light	10	0	0	0.11045
GO:0071836	nectar secretion	10	0	0	0.11055
GO:0072334	UDP-galactose transmembrane transport	38	0	0.02	0.11083
GO:0015785	UDP-galactose transport	38	0	0.02	0.11083
GO:0015786	UDP-glucose transport	38	0	0.02	0.11083
GO:0072531	pyrimidine-containing compound transmembrane transport	38	0	0.02	0.11083
GO:0090481	pyrimidine nucleotide-sugar transmembrane transport	38	0	0.02	0.11083
GO:1901679	nucleotide transmembrane transport	38	0	0.02	0.11083
GO:0071484	cellular response to light intensity	20	0	0.01	0.11135
GO:0070588	calcium ion transmembrane transport	44	0	0.02	0.1125
GO:0045727	positive regulation of translation	80	0	0.04	0.11261
GO:0043666	regulation of phosphoprotein phosphatase activity	24	0	0.01	0.11347
GO:0010921	regulation of phosphatase activity	24	0	0.01	0.11347
GO:0002943	tRNA dihydrouridine synthesis	9	0	0	0.11354
GO:0048598	embryonic morphogenesis	65	0	0.03	0.11469
GO:0034757	negative regulation of iron ion transport	10	0	0	0.11589
GO:0043271	negative regulation of ion transport	10	0	0	0.11589
GO:0045488	pectin metabolic process	646	0	0.3	0.11603
GO:0010393	galacturonan metabolic process	646	0	0.3	0.11603
GO:0009832	plant-type cell wall biogenesis	947	1	0.43	0.11619
GO:0030010	establishment of cell polarity	30	0	0.01	0.11671
GO:0072350	tricarboxylic acid metabolic process	22	0	0.01	0.11727
GO:0042255	ribosome assembly	31	0	0.01	0.11984
GO:0019627	urea metabolic process	7	0	0	0.12225
GO:0009969	xyloglucan biosynthetic process	21	0	0.01	0.12267
GO:0006564	L-serine biosynthetic process	10	0	0	0.12308
GO:0010255	glucose mediated signaling pathway	27	0	0.01	0.12391
GO:0009757	hexose mediated signaling	31	0	0.01	0.12394
GO:0006004	fucose metabolic process	6	0	0	0.12421
GO:0042353	fucose biosynthetic process	6	0	0	0.12421
GO:0007157	heterophilic cell-cell adhesion via plasma membrane cell adhesion molecules	6	0	0	0.12476
GO:0000771	agglutination involved in conjugation	6	0	0	0.12476
GO:0098610	adhesion between unicellular organisms	6	0	0	0.12476
GO:0009645	response to low light intensity stimulus	51	0	0.02	0.12477
GO:0006399	tRNA metabolic process	344	0	0.16	0.12491
GO:0001578	microtubule bundle formation	49	0	0.02	0.1252
GO:0032211	negative regulation of telomere maintenance via telomerase	6	0	0	0.12565
GO:0032205	negative regulation of telomere maintenance	6	0	0	0.12565
GO:0032845	negative regulation of homeostatic process	6	0	0	0.12565
GO:0052546	cell wall pectin metabolic process	401	0	0.18	0.12651
GO:0010216	maintenance of DNA methylation	25	0	0.01	0.12698
GO:0006282	regulation of DNA repair	11	0	0.01	0.13019
GO:0051325	interphase	73	0	0.03	0.13106
GO:0051329	mitotic interphase	73	0	0.03	0.13106
GO:0051319	G2 phase	73	0	0.03	0.13106
GO:0000085	mitotic G2 phase	73	0	0.03	0.13106
GO:0018106	peptidyl-histidine phosphorylation	11	0	0.01	0.1318
GO:0005987	sucrose catabolic process	38	0	0.02	0.1344
GO:0061077	chaperone-mediated protein folding	7	0	0	0.13451
GO:0032204	regulation of telomere maintenance	104	0	0.05	0.13843
GO:0030243	cellulose metabolic process	936	0	0.43	0.13873
GO:0009611	response to wounding	1792	2	0.82	0.1407
GO:0009303	rRNA transcription	9	0	0	0.14091
GO:0009098	leucine biosynthetic process	12	0	0.01	0.14149
GO:0010483	pollen tube reception	28	0	0.01	0.14243
GO:0051703	intraspecies interaction between organisms	28	0	0.01	0.14243
GO:0032210	regulation of telomere maintenance via telomerase	9	0	0	0.14388
GO:0071474	cellular hyperosmotic response	20	0	0.01	0.14439
GO:0071475	cellular hyperosmotic salinity response	20	0	0.01	0.14439
GO:0006808	regulation of nitrogen utilization	15	0	0.01	0.14449
GO:0016050	vesicle organization	29	0	0.01	0.14455
GO:0006423	cysteinyl-tRNA aminoacylation	7	0	0	0.14487
GO:0006878	cellular copper ion homeostasis	64	0	0.03	0.14525
GO:0006505	GPI anchor metabolic process	23	0	0.01	0.1458
GO:0010086	embryonic root morphogenesis	19	0	0.01	0.14635
GO:0046461	neutral lipid catabolic process	16	1	0.01	0.14697
GO:0046464	acylglycerol catabolic process	16	1	0.01	0.14697
GO:0009649	entrainment of circadian clock	26	0	0.01	0.147
GO:0035437	maintenance of protein localization in endoplasmic reticulum	34	0	0.02	0.14756
GO:0080120	CAAX-box protein maturation	12	0	0.01	0.1488
GO:0000025	maltose catabolic process	6	0	0	0.14987
GO:0051865	protein autoubiquitination	77	0	0.04	0.15119
GO:0019482	beta-alanine metabolic process	9	0	0	0.15216
GO:0019484	beta-alanine catabolic process	9	0	0	0.15216
GO:0018196	peptidyl-asparagine modification	13	0	0.01	0.15422
GO:0018279	protein N-linked glycosylation via asparagine	13	0	0.01	0.15422
GO:1903338	regulation of cell wall organization or biogenesis	89	0	0.04	0.15442
GO:0009060	aerobic respiration	192	0	0.09	0.15531
GO:0034754	cellular hormone metabolic process	547	0	0.25	0.15595
GO:0033397	zeatin metabolic process	40	0	0.02	0.15748
GO:0033398	zeatin biosynthetic process	40	0	0.02	0.15748
GO:0033466	trans-zeatin biosynthetic process	40	0	0.02	0.15748
GO:0033400	trans-zeatin metabolic process	40	0	0.02	0.15748
GO:0015793	glycerol transport	6	0	0	0.15752
GO:0046898	response to cycloheximide	6	0	0	0.15759
GO:0035434	copper ion transmembrane transport	30	0	0.01	0.15835
GO:0006562	proline catabolic process	6	0	0	0.1605
GO:0042814	monopolar cell growth	19	0	0.01	0.16123
GO:0046838	phosphorylated carbohydrate dephosphorylation	39	0	0.02	0.16139
GO:0035337	fatty-acyl-CoA metabolic process	29	0	0.01	0.1614
GO:0033124	regulation of GTP catabolic process	53	0	0.02	0.1618
GO:0043087	regulation of GTPase activity	53	0	0.02	0.1618
GO:0033388	putrescine biosynthetic process from arginine	7	0	0	0.16218
GO:0000466	maturation of 5.8S rRNA from tricistronic rRNA transcript (SSU-rRNA, 5.8S rRNA, LSU-rRNA)	9	0	0	0.16252
GO:0010441	guard cell development	6	0	0	0.16298
GO:0010442	guard cell morphogenesis	6	0	0	0.16298
GO:0006678	glucosylceramide metabolic process	8	0	0	0.16303
GO:0046015	regulation of transcription by glucose	14	0	0.01	0.16351
GO:0031670	cellular response to nutrient	14	0	0.01	0.16351
GO:0045013	carbon catabolite repression of transcription	14	0	0.01	0.16351
GO:0045014	negative regulation of transcription by glucose	14	0	0.01	0.16351
GO:0045990	carbon catabolite regulation of transcription	14	0	0.01	0.16351
GO:0036065	fucosylation	6	0	0	0.16383
GO:0010244	response to low fluence blue light stimulus by blue low-fluence system	17	0	0.01	0.16387
GO:0006431	methionyl-tRNA aminoacylation	10	0	0	0.16393
GO:0006829	zinc ion transport	25	0	0.01	0.16409
GO:0009880	embryonic pattern specification	192	0	0.09	0.16522
GO:0008272	sulfate transport	70	0	0.03	0.16629
GO:0035279	mRNA cleavage involved in gene silencing by miRNA	10	0	0	0.16637
GO:0009660	amyloplast organization	25	0	0.01	0.16657
GO:0019419	sulfate reduction	8	0	0	0.16668
GO:0006563	L-serine metabolic process	56	0	0.03	0.16705
GO:0009563	synergid differentiation	23	0	0.01	0.16721
GO:0045697	regulation of synergid differentiation	23	0	0.01	0.16721
GO:0015977	carbon fixation	62	0	0.03	0.16781
GO:0019685	photosynthesis, dark reaction	62	0	0.03	0.16781
GO:0009086	methionine biosynthetic process	404	0	0.19	0.16847
GO:0008216	spermidine metabolic process	50	0	0.02	0.16978
GO:0009747	hexokinase-dependent signaling	10	0	0	0.17072
GO:0006571	tyrosine biosynthetic process	15	0	0.01	0.17223
GO:0009828	plant-type cell wall loosening	51	0	0.02	0.1725
GO:0080024	indolebutyric acid metabolic process	28	0	0.01	0.17263
GO:0006376	mRNA splice site selection	17	0	0.01	0.17283
GO:1901940	(-)-exo-alpha-bergamotene biosynthetic process	7	0	0	0.17322
GO:1901938	(-)-exo-alpha-bergamotene metabolic process	7	0	0	0.17322
GO:0009871	jasmonic acid and ethylene-dependent systemic resistance, ethylene mediated signaling pathway	33	0	0.02	0.17324
GO:0022403	cell cycle phase	76	0	0.03	0.17357
GO:0044848	biological phase	76	0	0.03	0.17357
GO:0048759	xylem vessel member cell differentiation	10	0	0	0.17412
GO:0046503	glycerolipid catabolic process	40	1	0.02	0.17434
GO:0080121	AMP transport	12	0	0.01	0.17474
GO:0006400	tRNA modification	72	0	0.03	0.17556
GO:0055064	chloride ion homeostasis	7	0	0	0.17639
GO:0055083	monovalent inorganic anion homeostasis	7	0	0	0.17639
GO:0016559	peroxisome fission	13	0	0.01	0.17721
GO:0009801	cinnamic acid ester metabolic process	14	0	0.01	0.17742
GO:0009683	indoleacetic acid metabolic process	374	0	0.17	0.17844
GO:0035884	arabinan biosynthetic process	13	0	0.01	0.17937
GO:0010481	epidermal cell division	14	0	0.01	0.18114
GO:0010482	regulation of epidermal cell division	14	0	0.01	0.18114
GO:0009945	radial axis specification	6	0	0	0.18419
GO:0071435	potassium ion export	17	0	0.01	0.18431
GO:0008295	spermidine biosynthetic process	39	0	0.02	0.18476
GO:0017006	protein-tetrapyrrole linkage	12	0	0.01	0.18481
GO:0006438	valyl-tRNA aminoacylation	8	0	0	0.18489
GO:0043171	peptide catabolic process	13	0	0.01	0.18548
GO:0009765	photosynthesis, light harvesting	132	0	0.06	0.18548
GO:0006284	base-excision repair	27	0	0.01	0.18552
GO:0009088	threonine biosynthetic process	15	0	0.01	0.18662
GO:0010188	response to microbial phytotoxin	40	0	0.02	0.187
GO:0046168	glycerol-3-phosphate catabolic process	9	0	0	0.18713
GO:0072595	maintenance of protein localization in organelle	37	0	0.02	0.18811
GO:0032104	regulation of response to extracellular stimulus	68	1	0.03	0.18835
GO:0032107	regulation of response to nutrient levels	68	1	0.03	0.18835
GO:0071486	cellular response to high light intensity	13	0	0.01	0.18844
GO:0044764	multi-organism cellular process	319	0	0.15	0.18874
GO:0048102	autophagic cell death	21	0	0.01	0.18937
GO:0045216	cell-cell junction organization	12	0	0.01	0.19016
GO:0034330	cell junction organization	12	0	0.01	0.19016
GO:0009067	aspartate family amino acid biosynthetic process	464	0	0.21	0.19062
GO:0016098	monoterpenoid metabolic process	126	1	0.06	0.19156
GO:0016099	monoterpenoid biosynthetic process	126	1	0.06	0.19156
GO:0030912	response to deep water	14	0	0.01	0.19184
GO:0032260	response to jasmonic acid stimulus involved in jasmonic acid and ethylene-dependent systemic resistance	7	0	0	0.19247
GO:0016540	protein autoprocessing	14	0	0.01	0.19316
GO:0045022	early endosome to late endosome transport	16	0	0.01	0.19542
GO:0009635	response to herbicide	28	0	0.01	0.19757
GO:0010271	regulation of chlorophyll catabolic process	14	0	0.01	0.19787
GO:1901404	regulation of tetrapyrrole catabolic process	14	0	0.01	0.19787
GO:0080186	developmental vegetative growth	32	0	0.01	0.19829
GO:0055070	copper ion homeostasis	69	0	0.03	0.19835
GO:0080005	photosystem stoichiometry adjustment	7	0	0	0.19856
GO:0032103	positive regulation of response to external stimulus	15	0	0.01	0.19927
GO:0052646	alditol phosphate metabolic process	21	0	0.01	0.19972
GO:0009118	regulation of nucleoside metabolic process	61	0	0.03	0.20003
GO:1900542	regulation of purine nucleotide metabolic process	61	0	0.03	0.20003
GO:0006140	regulation of nucleotide metabolic process	61	0	0.03	0.20003
GO:0046040	IMP metabolic process	28	0	0.01	0.20012
GO:0006188	IMP biosynthetic process	28	0	0.01	0.20012
GO:0007169	transmembrane receptor protein tyrosine kinase signaling pathway	210	0	0.1	0.20056
GO:0042744	hydrogen peroxide catabolic process	385	1	0.18	0.20164
GO:0019695	choline metabolic process	10	0	0	0.20177
GO:0000184	nuclear-transcribed mRNA catabolic process, nonsense-mediated decay	16	0	0.01	0.20335
GO:0032776	DNA methylation on cytosine	28	0	0.01	0.20535
GO:0010107	potassium ion import	72	0	0.03	0.20598
GO:0042425	choline biosynthetic process	7	0	0	0.20623
GO:0070972	protein localization to endoplasmic reticulum	70	0	0.03	0.20688
GO:0007231	osmosensory signaling pathway	33	0	0.02	0.20811
GO:0010260	organ senescence	833	1	0.38	0.2085
GO:0006102	isocitrate metabolic process	20	0	0.01	0.20855
GO:0006312	mitotic recombination	106	0	0.05	0.20892
GO:1900363	regulation of mRNA polyadenylation	7	0	0	0.21011
GO:0009865	pollen tube adhesion	10	0	0	0.21086
GO:0000578	embryonic axis specification	47	0	0.02	0.21448
GO:0019079	viral genome replication	14	0	0.01	0.21468
GO:0046786	viral replication complex formation and maintenance	14	0	0.01	0.21468
GO:0031440	regulation of mRNA 3'-end processing	28	0	0.01	0.21495
GO:0010352	lithium ion export	6	0	0	0.21535
GO:0009942	longitudinal axis specification	44	0	0.02	0.21662
GO:0090069	regulation of ribosome biogenesis	7	0	0	0.21782
GO:0040019	positive regulation of embryonic development	7	0	0	0.21782
GO:2000232	regulation of rRNA processing	7	0	0	0.21782
GO:2000234	positive regulation of rRNA processing	7	0	0	0.21782
GO:0006587	serotonin biosynthetic process from tryptophan	8	0	0	0.21791
GO:0006588	activation of tryptophan 5-monooxygenase activity	8	0	0	0.21791
GO:0032768	regulation of monooxygenase activity	8	0	0	0.21791
GO:0032770	positive regulation of monooxygenase activity	8	0	0	0.21791
GO:0042427	serotonin biosynthetic process	8	0	0	0.21791
GO:0042428	serotonin metabolic process	8	0	0	0.21791
GO:0090376	seed trichome differentiation	7	0	0	0.21852
GO:2000033	regulation of seed dormancy process	25	0	0.01	0.21939
GO:0072599	establishment of protein localization to endoplasmic reticulum	36	0	0.02	0.21945
GO:0045047	protein targeting to ER	36	0	0.02	0.21945
GO:0006621	protein retention in ER lumen	31	0	0.01	0.21968
GO:1902066	regulation of cell wall pectin metabolic process	29	0	0.01	0.21975
GO:0033121	regulation of purine nucleotide catabolic process	58	0	0.03	0.21982
GO:0030811	regulation of nucleotide catabolic process	58	0	0.03	0.21982
GO:0046864	isoprenoid transport	95	0	0.04	0.21994
GO:0046865	terpenoid transport	95	0	0.04	0.21994
GO:0015969	guanosine tetraphosphate metabolic process	16	0	0.01	0.22197
GO:0034035	purine ribonucleoside bisphosphate metabolic process	16	0	0.01	0.22197
GO:0006366	transcription from RNA polymerase II promoter	169	0	0.08	0.22388
GO:0016137	glycoside metabolic process	29	0	0.01	0.22398
GO:0009690	cytokinin metabolic process	173	0	0.08	0.22489
GO:0006421	asparaginyl-tRNA aminoacylation	6	0	0	0.22494
GO:0031930	mitochondria-nucleus signaling pathway	6	0	0	0.22675
GO:0032106	positive regulation of response to extracellular stimulus	12	0	0.01	0.22706
GO:0032109	positive regulation of response to nutrient levels	12	0	0.01	0.22706
GO:0080040	positive regulation of cellular response to phosphate starvation	12	0	0.01	0.22706
GO:0032844	regulation of homeostatic process	127	0	0.06	0.22798
GO:0010447	response to acidic pH	9	0	0	0.22837
GO:0009612	response to mechanical stimulus	234	0	0.11	0.22862
GO:0032544	plastid translation	31	0	0.01	0.22904
GO:0010411	xyloglucan metabolic process	102	0	0.05	0.22963
GO:0050879	multicellular organismal movement	41	0	0.02	0.22983
GO:0010031	circumnutation	41	0	0.02	0.22983
GO:0015791	polyol transport	33	0	0.02	0.23018
GO:0019521	D-gluconate metabolic process	6	0	0	0.23146
GO:0006730	one-carbon metabolic process	81	0	0.04	0.2324
GO:0010432	bract development	6	0	0	0.23316
GO:0010433	bract morphogenesis	6	0	0	0.23316
GO:0010434	bract formation	6	0	0	0.23316
GO:0010254	nectary development	6	0	0	0.23316
GO:0019058	viral life cycle	18	0	0.01	0.23334
GO:0046112	nucleobase biosynthetic process	36	0	0.02	0.23343
GO:0042545	cell wall modification	1677	0	0.77	0.23443
GO:0000819	sister chromatid segregation	18	0	0.01	0.23769
GO:0051775	response to redox state	18	0	0.01	0.23926
GO:2000034	regulation of seed maturation	99	0	0.05	0.24018
GO:0046677	response to antibiotic	9	0	0	0.24067
GO:0043496	regulation of protein homodimerization activity	19	0	0.01	0.24092
GO:0080168	abscisic acid transport	94	0	0.04	0.24162
GO:0051026	chiasma assembly	37	0	0.02	0.24196
GO:0080086	stamen filament development	66	0	0.03	0.24223
GO:0046174	polyol catabolic process	55	0	0.03	0.24292
GO:0006522	alanine metabolic process	14	0	0.01	0.24352
GO:0009078	pyruvate family amino acid metabolic process	14	0	0.01	0.24352
GO:0010265	SCF complex assembly	28	0	0.01	0.24473
GO:0010212	response to ionizing radiation	238	0	0.11	0.24478
GO:0010448	vegetative meristem growth	29	0	0.01	0.24484
GO:0035281	pre-miRNA export from nucleus	6	0	0	0.24488
GO:0045836	positive regulation of meiosis	16	0	0.01	0.24556
GO:0051785	positive regulation of nuclear division	16	0	0.01	0.24556
GO:0043487	regulation of RNA stability	43	0	0.02	0.24576
GO:0043489	RNA stabilization	43	0	0.02	0.24576
GO:0042723	thiamine-containing compound metabolic process	21	0	0.01	0.24652
GO:0006772	thiamine metabolic process	21	0	0.01	0.24652
GO:0051273	beta-glucan metabolic process	1006	0	0.46	0.24815
GO:0018344	protein geranylgeranylation	9	0	0	0.24885
GO:0009684	indoleacetic acid biosynthetic process	360	0	0.17	0.24951
GO:0080117	secondary growth	42	0	0.02	0.25091
GO:0080190	lateral growth	42	0	0.02	0.25091
GO:0006573	valine metabolic process	37	0	0.02	0.25188
GO:0030308	negative regulation of cell growth	15	0	0.01	0.25206
GO:0006106	fumarate metabolic process	6	0	0	0.25483
GO:0015757	galactose transport	6	0	0	0.25706
GO:0050684	regulation of mRNA processing	52	0	0.02	0.25801
GO:0015780	nucleotide-sugar transport	88	0	0.04	0.25807
GO:0060968	regulation of gene silencing	73	0	0.03	0.25994
GO:0097034	mitochondrial respiratory chain complex IV biogenesis	11	0	0.01	0.26034
GO:0006379	mRNA cleavage	18	0	0.01	0.26225
GO:0015671	oxygen transport	8	0	0	0.26231
GO:0031054	pre-miRNA processing	6	0	0	0.26477
GO:0045292	mRNA cis splicing, via spliceosome	12	0	0.01	0.26614
GO:0006887	exocytosis	80	0	0.04	0.26676
GO:0006882	cellular zinc ion homeostasis	72	0	0.03	0.2669
GO:0080178	5-carbamoylmethyluridine metabolic process	27	0	0.01	0.26802
GO:0071669	plant-type cell wall organization or biogenesis	2706	2	1.24	0.26814
GO:0006672	ceramide metabolic process	27	0	0.01	0.26875
GO:0080026	response to indolebutyric acid	63	0	0.03	0.26924
GO:0006527	arginine catabolic process	14	0	0.01	0.2702
GO:0009608	response to symbiont	171	0	0.08	0.27178
GO:0016032	viral process	77	0	0.04	0.27186
GO:0000245	spliceosomal complex assembly	26	0	0.01	0.27327
GO:0006540	glutamate decarboxylation to succinate	11	0	0.01	0.27392
GO:0006538	glutamate catabolic process	11	0	0.01	0.27392
GO:0009450	gamma-aminobutyric acid catabolic process	11	0	0.01	0.27392
GO:0045489	pectin biosynthetic process	177	0	0.08	0.27417
GO:0019048	modulation by virus of host morphology or physiology	40	0	0.02	0.27422
GO:0070141	response to UV-A	10	0	0	0.27471
GO:0071492	cellular response to UV-A	10	0	0	0.27471
GO:0006617	SRP-dependent cotranslational protein targeting to membrane, signal sequence recognition	8	0	0	0.27563
GO:0006596	polyamine biosynthetic process	56	0	0.03	0.2774
GO:0006357	regulation of transcription from RNA polymerase II promoter	65	0	0.03	0.27744
GO:0043649	dicarboxylic acid catabolic process	20	0	0.01	0.27763
GO:0022406	membrane docking	43	0	0.02	0.27817
GO:0006555	methionine metabolic process	419	0	0.19	0.27864
GO:0006680	glucosylceramide catabolic process	7	0	0	0.28134
GO:0016139	glycoside catabolic process	23	0	0.01	0.2818
GO:0032318	regulation of Ras GTPase activity	42	0	0.02	0.28222
GO:0010166	wax metabolic process	158	0	0.07	0.28227
GO:0006983	ER overload response	6	0	0	0.28379
GO:0071461	cellular response to redox state	14	0	0.01	0.28386
GO:0006430	lysyl-tRNA aminoacylation	8	0	0	0.28416
GO:0051592	response to calcium ion	63	0	0.03	0.28424
GO:0006368	transcription elongation from RNA polymerase II promoter	8	0	0	0.28441
GO:0006814	sodium ion transport	96	0	0.04	0.28471
GO:0006551	leucine metabolic process	34	0	0.02	0.28512
GO:0006824	cobalt ion transport	6	0	0	0.2863
GO:0015675	nickel cation transport	6	0	0	0.2863
GO:0006426	glycyl-tRNA aminoacylation	10	0	0	0.28799
GO:0031221	arabinan metabolic process	31	0	0.01	0.28833
GO:0042873	aldonate transport	23	0	0.01	0.28983
GO:0035436	triose phosphate transmembrane transport	23	0	0.01	0.28983
GO:0015713	phosphoglycerate transport	23	0	0.01	0.28983
GO:0015717	triose phosphate transport	23	0	0.01	0.28983
GO:0006552	leucine catabolic process	13	0	0.01	0.29012
GO:0051156	glucose 6-phosphate metabolic process	7	0	0	0.29072
GO:0015840	urea transport	25	0	0.01	0.2913
GO:0080065	4-alpha-methyl-delta7-sterol oxidation	8	0	0	0.29275
GO:0046166	glyceraldehyde-3-phosphate biosynthetic process	7	0	0	0.29296
GO:0009074	aromatic amino acid family catabolic process	235	0	0.11	0.29459
GO:0002460	adaptive immune response based on somatic recombination of immune receptors built from immunoglobulin superfamily domains	16	0	0.01	0.29466
GO:0019724	B cell mediated immunity	16	0	0.01	0.29466
GO:0002443	leukocyte mediated immunity	16	0	0.01	0.29466
GO:0002449	lymphocyte mediated immunity	16	0	0.01	0.29466
GO:0002437	inflammatory response to antigenic stimulus	16	0	0.01	0.29466
GO:0002438	acute inflammatory response to antigenic stimulus	16	0	0.01	0.29466
GO:0016064	immunoglobulin mediated immune response	16	0	0.01	0.29466
GO:0016068	type I hypersensitivity	16	0	0.01	0.29466
GO:0002250	adaptive immune response	16	0	0.01	0.29466
GO:0002524	hypersensitivity	16	0	0.01	0.29466
GO:0002526	acute inflammatory response	16	0	0.01	0.29466
GO:0071555	cell wall organization	3235	2	1.48	0.29467
GO:0006549	isoleucine metabolic process	20	0	0.01	0.29674
GO:0009097	isoleucine biosynthetic process	20	0	0.01	0.29674
GO:0032886	regulation of microtubule-based process	33	0	0.02	0.29704
GO:0070507	regulation of microtubule cytoskeleton organization	33	0	0.02	0.29704
GO:0031110	regulation of microtubule polymerization or depolymerization	33	0	0.02	0.29704
GO:0031425	chloroplast RNA processing	146	0	0.07	0.29748
GO:0051336	regulation of hydrolase activity	133	0	0.06	0.2987
GO:1900457	regulation of brassinosteroid mediated signaling pathway	116	0	0.05	0.30008
GO:1900459	positive regulation of brassinosteroid mediated signaling pathway	116	0	0.05	0.30008
GO:0010395	rhamnogalacturonan I metabolic process	46	0	0.02	0.30116
GO:0010104	regulation of ethylene-activated signaling pathway	106	0	0.05	0.30141
GO:0070297	regulation of phosphorelay signal transduction system	106	0	0.05	0.30141
GO:0009643	photosynthetic acclimation	22	0	0.01	0.30163
GO:0051972	regulation of telomerase activity	15	0	0.01	0.30189
GO:2000278	regulation of DNA biosynthetic process	15	0	0.01	0.30189
GO:0006405	RNA export from nucleus	232	0	0.11	0.30234
GO:0015781	pyrimidine nucleotide-sugar transport	52	0	0.02	0.30245
GO:0033477	S-methylmethionine metabolic process	6	0	0	0.30528
GO:0033528	S-methylmethionine cycle	6	0	0	0.30528
GO:0018933	nicotine metabolic process	9	0	0	0.30554
GO:0042179	nicotine biosynthetic process	9	0	0	0.30554
GO:0001887	selenium compound metabolic process	16	0	0.01	0.30607
GO:0042775	mitochondrial ATP synthesis coupled electron transport	29	0	0.01	0.30614
GO:0010381	attachment of peroxisome to chloroplast	6	0	0	0.30649
GO:0010184	cytokinin transport	25	1	0.01	0.30686
GO:2000022	regulation of jasmonic acid mediated signaling pathway	40	0	0.02	0.30719
GO:0070301	cellular response to hydrogen peroxide	479	2	0.22	0.30724
GO:2000070	regulation of response to water deprivation	46	0	0.02	0.3077
GO:0009961	response to 1-aminocyclopropane-1-carboxylic acid	61	0	0.03	0.30799
GO:0003032	detection of oxygen	16	1	0.01	0.3083
GO:0070483	detection of hypoxia	16	1	0.01	0.3083
GO:0009099	valine biosynthetic process	13	0	0.01	0.30833
GO:0044111	development involved in symbiotic interaction	21	0	0.01	0.309
GO:0052325	cell wall pectin biosynthetic process	64	0	0.03	0.30934
GO:0019566	arabinose metabolic process	25	0	0.01	0.30965
GO:0009937	regulation of gibberellic acid mediated signaling pathway	81	0	0.04	0.31106
GO:0031577	spindle checkpoint	13	0	0.01	0.31186
GO:0007094	mitotic spindle assembly checkpoint	13	0	0.01	0.31186
GO:0071173	spindle assembly checkpoint	13	0	0.01	0.31186
GO:0071174	mitotic spindle checkpoint	13	0	0.01	0.31186
GO:0071324	cellular response to disaccharide stimulus	16	0	0.01	0.31209
GO:0071329	cellular response to sucrose stimulus	16	0	0.01	0.31209
GO:0046470	phosphatidylcholine metabolic process	44	0	0.02	0.3146
GO:0008535	respiratory chain complex IV assembly	7	0	0	0.3158
GO:0042402	cellular biogenic amine catabolic process	518	0	0.24	0.31591
GO:0009310	amine catabolic process	518	0	0.24	0.31591
GO:0048268	clathrin coat assembly	13	0	0.01	0.31634
GO:0006949	syncytium formation	76	0	0.03	0.31663
GO:0006429	leucyl-tRNA aminoacylation	9	0	0	0.31688
GO:2000069	regulation of post-embryonic root development	123	0	0.06	0.317
GO:0009830	cell wall modification involved in abscission	71	0	0.03	0.31712
GO:0044277	cell wall disassembly	71	0	0.03	0.31712
GO:0042435	indole-containing compound biosynthetic process	670	0	0.31	0.3182
GO:0005513	detection of calcium ion	33	0	0.02	0.31868
GO:0006643	membrane lipid metabolic process	568	1	0.26	0.3194
GO:0010189	vitamin E biosynthetic process	29	0	0.01	0.31958
GO:0042360	vitamin E metabolic process	29	0	0.01	0.31958
GO:0042362	fat-soluble vitamin biosynthetic process	29	0	0.01	0.31958
GO:0006775	fat-soluble vitamin metabolic process	29	0	0.01	0.31958
GO:0072387	flavin adenine dinucleotide metabolic process	14	0	0.01	0.31964
GO:0046443	FAD metabolic process	14	0	0.01	0.31964
GO:0015843	methylammonium transport	13	0	0.01	0.31998
GO:0006651	diacylglycerol biosynthetic process	6	0	0	0.32035
GO:0048572	short-day photoperiodism	173	0	0.08	0.32151
GO:0009407	toxin catabolic process	624	1	0.29	0.32184
GO:0090487	secondary metabolite catabolic process	624	1	0.29	0.32184
GO:0071897	DNA biosynthetic process	25	0	0.01	0.32195
GO:0019748	secondary metabolic process	2812	3	1.29	0.32286
GO:0052541	plant-type cell wall cellulose metabolic process	227	0	0.1	0.3233
GO:0009813	flavonoid biosynthetic process	1084	4	0.5	0.32367
GO:0033383	geranyl diphosphate metabolic process	34	0	0.02	0.3237
GO:0000186	activation of MAPKK activity	75	0	0.03	0.32394
GO:0006656	phosphatidylcholine biosynthetic process	18	0	0.01	0.32633
GO:2000023	regulation of lateral root development	48	0	0.02	0.32669
GO:0010094	specification of carpel identity	21	0	0.01	0.32757
GO:0042219	cellular modified amino acid catabolic process	14	0	0.01	0.32795
GO:0045927	positive regulation of growth	74	0	0.03	0.32842
GO:0048575	short-day photoperiodism, flowering	162	0	0.07	0.3285
GO:0051055	negative regulation of lipid biosynthetic process	8	0	0	0.32891
GO:0045833	negative regulation of lipid metabolic process	8	0	0	0.32891
GO:0033506	glucosinolate biosynthetic process from homomethionine	6	0	0	0.33092
GO:0033321	homomethionine metabolic process	6	0	0	0.33092
GO:0042724	thiamine-containing compound biosynthetic process	19	0	0.01	0.33324
GO:0009228	thiamine biosynthetic process	19	0	0.01	0.33324
GO:0009698	phenylpropanoid metabolic process	1237	2	0.57	0.33394
GO:0010196	nonphotochemical quenching	20	0	0.01	0.33397
GO:1990066	energy quenching	20	0	0.01	0.33397
GO:2001251	negative regulation of chromosome organization	49	0	0.02	0.33447
GO:1901703	protein localization involved in auxin polar transport	15	0	0.01	0.33453
GO:0045116	protein neddylation	6	0	0	0.33602
GO:0080110	sporopollenin biosynthetic process	52	0	0.02	0.33608
GO:0034755	iron ion transmembrane transport	51	0	0.02	0.33802
GO:0006827	high-affinity iron ion transmembrane transport	36	0	0.02	0.33816
GO:0046083	adenine metabolic process	7	0	0	0.3382
GO:0046084	adenine biosynthetic process	7	0	0	0.3382
GO:0043096	purine nucleobase salvage	7	0	0	0.3382
GO:0006168	adenine salvage	7	0	0	0.3382
GO:0009851	auxin biosynthetic process	421	0	0.19	0.33901
GO:1900378	positive regulation of secondary metabolite biosynthetic process	30	0	0.01	0.34058
GO:0071497	cellular response to freezing	33	1	0.02	0.34275
GO:0044550	secondary metabolite biosynthetic process	1775	1	0.81	0.34283
GO:0051353	positive regulation of oxidoreductase activity	13	0	0.01	0.34314
GO:0051341	regulation of oxidoreductase activity	13	0	0.01	0.34314
GO:0010067	procambium histogenesis	47	0	0.02	0.34338
GO:0045003	double-strand break repair via synthesis-dependent strand annealing	21	0	0.01	0.34351
GO:0032875	regulation of DNA endoreduplication	55	0	0.03	0.34354
GO:0023057	negative regulation of signaling	493	1	0.23	0.34432
GO:0010648	negative regulation of cell communication	493	1	0.23	0.34432
GO:0009968	negative regulation of signal transduction	493	1	0.23	0.34432
GO:0007043	cell-cell junction assembly	6	0	0	0.34438
GO:0034329	cell junction assembly	6	0	0	0.34438
GO:0000746	conjugation	24	0	0.01	0.34516
GO:0051574	positive regulation of histone H3-K9 methylation	44	0	0.02	0.34557
GO:0090239	regulation of histone H4 acetylation	44	0	0.02	0.34557
GO:0019605	butyrate metabolic process	22	0	0.01	0.34721
GO:0009827	plant-type cell wall modification	876	0	0.4	0.34751
GO:0031929	TOR signaling	8	0	0	0.34755
GO:0006751	glutathione catabolic process	12	0	0.01	0.34815
GO:0001522	pseudouridine synthesis	28	0	0.01	0.34913
GO:0001731	formation of translation preinitiation complex	45	0	0.02	0.34946
GO:0009901	anther dehiscence	167	0	0.08	0.34964
GO:0006553	lysine metabolic process	45	0	0.02	0.34994
GO:0046451	diaminopimelate metabolic process	45	0	0.02	0.34994
GO:0009085	lysine biosynthetic process	45	0	0.02	0.34994
GO:0009089	lysine biosynthetic process via diaminopimelate	45	0	0.02	0.34994
GO:0006627	protein processing involved in protein targeting to mitochondrion	6	0	0	0.35003
GO:0034982	mitochondrial protein processing	6	0	0	0.35003
GO:0006595	polyamine metabolic process	364	0	0.17	0.35051
GO:0030244	cellulose biosynthetic process	536	0	0.25	0.35213
GO:0046949	fatty-acyl-CoA biosynthetic process	15	0	0.01	0.35222
GO:0000070	mitotic sister chromatid segregation	8	0	0	0.35243
GO:0006144	purine nucleobase metabolic process	24	0	0.01	0.35269
GO:0006850	mitochondrial pyruvate transport	8	0	0	0.35271
GO:0010025	wax biosynthetic process	139	0	0.06	0.35308
GO:0015884	folic acid transport	8	0	0	0.35328
GO:0051180	vitamin transport	8	0	0	0.35328
GO:0042138	meiotic DNA double-strand break formation	165	0	0.08	0.3538
GO:0018874	benzoate metabolic process	46	0	0.02	0.354
GO:0009404	toxin metabolic process	795	1	0.36	0.35405
GO:0043247	telomere maintenance in response to DNA damage	91	0	0.04	0.35465
GO:0070071	proton-transporting two-sector ATPase complex assembly	13	0	0.01	0.35572
GO:0031204	posttranslational protein targeting to membrane, translocation	9	0	0	0.35593
GO:0006620	posttranslational protein targeting to membrane	9	0	0	0.35593
GO:0070813	hydrogen sulfide metabolic process	7	0	0	0.35662
GO:0070814	hydrogen sulfide biosynthetic process	7	0	0	0.35662
GO:0010587	miRNA catabolic process	22	0	0.01	0.35737
GO:0009112	nucleobase metabolic process	52	0	0.02	0.35777
GO:0006468	protein phosphorylation	2428	0	1.11	0.35779
GO:0048832	specification of organ number	61	0	0.03	0.35783
GO:0007167	enzyme linked receptor protein signaling pathway	218	0	0.1	0.35815
GO:0006623	protein targeting to vacuole	544	0	0.25	0.35928
GO:0072665	protein localization to vacuole	544	0	0.25	0.35928
GO:0072666	establishment of protein localization to vacuole	544	0	0.25	0.35928
GO:0031056	regulation of histone modification	173	0	0.08	0.3593
GO:0000188	inactivation of MAPK activity	19	0	0.01	0.35983
GO:0071421	manganese ion transmembrane transport	13	0	0.01	0.36026
GO:0010430	fatty acid omega-oxidation	9	0	0	0.36049
GO:0019722	calcium-mediated signaling	256	0	0.12	0.36063
GO:0009082	branched-chain amino acid biosynthetic process	37	0	0.02	0.36172
GO:1902275	regulation of chromatin organization	177	0	0.08	0.362
GO:1903308	regulation of chromatin modification	177	0	0.08	0.362
GO:0090451	cotyledon boundary formation	9	0	0	0.36226
GO:0009102	biotin biosynthetic process	8	0	0	0.36288
GO:0006768	biotin metabolic process	8	0	0	0.36288
GO:0019365	pyridine nucleotide salvage	10	0	0	0.36317
GO:0000212	meiotic spindle organization	19	0	0.01	0.36433
GO:0007053	spindle assembly involved in male meiosis	19	0	0.01	0.36433
GO:0009971	anastral spindle assembly involved in male meiosis	19	0	0.01	0.36433
GO:0090306	spindle assembly involved in meiosis	19	0	0.01	0.36433
GO:0055048	anastral spindle assembly	19	0	0.01	0.36433
GO:2000652	regulation of secondary cell wall biogenesis	58	0	0.03	0.36447
GO:0090529	cell septum assembly	6	0	0	0.36447
GO:0000917	barrier septum assembly	6	0	0	0.36447
GO:0045995	regulation of embryonic development	21	0	0.01	0.3656
GO:0050830	defense response to Gram-positive bacterium	8	0	0	0.36595
GO:0006613	cotranslational protein targeting to membrane	26	0	0.01	0.36645
GO:0006614	SRP-dependent cotranslational protein targeting to membrane	26	0	0.01	0.36645
GO:0046901	tetrahydrofolylpolyglutamate biosynthetic process	11	0	0.01	0.36654
GO:0046713	borate transport	25	0	0.01	0.36657
GO:0010364	regulation of ethylene biosynthetic process	14	0	0.01	0.36692
GO:1900911	regulation of olefin biosynthetic process	14	0	0.01	0.36692
GO:1900908	regulation of olefin metabolic process	14	0	0.01	0.36692
GO:0031335	regulation of sulfur amino acid metabolic process	14	0	0.01	0.36692
GO:0080188	RNA-directed DNA methylation	28	0	0.01	0.36692
GO:0034970	histone H3-R2 methylation	7	0	0	0.36719
GO:0034971	histone H3-R17 methylation	7	0	0	0.36719
GO:0034972	histone H3-R26 methylation	7	0	0	0.36719
GO:0043393	regulation of protein binding	31	0	0.01	0.36793
GO:0009831	plant-type cell wall modification involved in multidimensional cell growth	50	0	0.02	0.36897
GO:0015819	lysine transport	6	0	0	0.37043
GO:0080051	cutin transport	32	0	0.01	0.37228
GO:0009838	abscission	171	0	0.08	0.37238
GO:0050657	nucleic acid transport	244	0	0.11	0.37398
GO:0050658	RNA transport	244	0	0.11	0.37398
GO:0006403	RNA localization	244	0	0.11	0.37398
GO:0051236	establishment of RNA localization	244	0	0.11	0.37398
GO:0010833	telomere maintenance via telomere lengthening	14	0	0.01	0.37541
GO:0007004	telomere maintenance via telomerase	14	0	0.01	0.37541
GO:0007033	vacuole organization	307	0	0.14	0.37546
GO:0006450	regulation of translational fidelity	31	0	0.01	0.37653
GO:0031116	positive regulation of microtubule polymerization	21	0	0.01	0.37726
GO:0006569	tryptophan catabolic process	219	0	0.1	0.37797
GO:0046218	indolalkylamine catabolic process	219	0	0.1	0.37797
GO:0048462	carpel formation	48	0	0.02	0.37898
GO:0019932	second-messenger-mediated signaling	411	0	0.19	0.37914
GO:0080159	zygote elongation	24	0	0.01	0.37922
GO:0048024	regulation of mRNA splicing, via spliceosome	24	0	0.01	0.37985
GO:0010225	response to UV-C	21	0	0.01	0.38084
GO:0034599	cellular response to oxidative stress	609	2	0.28	0.38142
GO:0051084	'de novo' posttranslational protein folding	6	0	0	0.38173
GO:0051085	chaperone mediated protein folding requiring cofactor	6	0	0	0.38173
GO:0006458	'de novo' protein folding	6	0	0	0.38173
GO:0046164	alcohol catabolic process	108	0	0.05	0.38181
GO:0048496	maintenance of organ identity	40	0	0.02	0.38423
GO:0048497	maintenance of floral organ identity	40	0	0.02	0.38423
GO:0070417	cellular response to cold	84	1	0.04	0.38435
GO:0006535	cysteine biosynthetic process from serine	21	0	0.01	0.3844
GO:0045739	positive regulation of DNA repair	7	0	0	0.38533
GO:2001022	positive regulation of response to DNA damage stimulus	7	0	0	0.38533
GO:1902099	regulation of metaphase/anaphase transition of cell cycle	20	0	0.01	0.38571
GO:0007091	metaphase/anaphase transition of mitotic cell cycle	20	0	0.01	0.38571
GO:0044784	metaphase/anaphase transition of cell cycle	20	0	0.01	0.38571
GO:0030071	regulation of mitotic metaphase/anaphase transition	20	0	0.01	0.38571
GO:0046185	aldehyde catabolic process	217	0	0.1	0.38651
GO:0007292	female gamete generation	305	0	0.14	0.38742
GO:0006821	chloride transport	27	0	0.01	0.38764
GO:0008153	para-aminobenzoic acid biosynthetic process	8	0	0	0.3879
GO:0044106	cellular amine metabolic process	793	0	0.36	0.38834
GO:0045339	farnesyl diphosphate catabolic process	13	0	0.01	0.38883
GO:0007264	small GTPase mediated signal transduction	247	0	0.11	0.38899
GO:0009836	fruit ripening, climacteric	16	0	0.01	0.38968
GO:0009066	aspartate family amino acid metabolic process	509	0	0.23	0.39069
GO:0034220	ion transmembrane transport	994	0	0.46	0.39164
GO:2000031	regulation of salicylic acid mediated signaling pathway	108	0	0.05	0.39244
GO:0046685	response to arsenic-containing substance	194	0	0.09	0.3926
GO:0006083	acetate metabolic process	27	0	0.01	0.39314
GO:0046184	aldehyde biosynthetic process	24	0	0.01	0.39399
GO:0008152	metabolic process	26250	13	12.03	0.39428
GO:1903173	fatty alcohol metabolic process	9	0	0	0.39532
GO:0033306	phytol metabolic process	9	0	0	0.39532
GO:0080172	petal epidermis patterning	28	0	0.01	0.39544
GO:0009804	coumarin metabolic process	391	0	0.18	0.39546
GO:0009805	coumarin biosynthetic process	391	0	0.18	0.39546
GO:0051211	anisotropic cell growth	14	0	0.01	0.39614
GO:0032491	detection of molecule of fungal origin	14	0	0.01	0.39631
GO:0009071	serine family amino acid catabolic process	206	0	0.09	0.39668
GO:0010269	response to selenium ion	10	0	0	0.39861
GO:0009610	response to symbiotic fungus	153	0	0.07	0.39889
GO:1901983	regulation of protein acetylation	47	0	0.02	0.39979
GO:0035065	regulation of histone acetylation	47	0	0.02	0.39979
GO:2000756	regulation of peptidyl-lysine acetylation	47	0	0.02	0.39979
GO:0030261	chromosome condensation	15	0	0.01	0.40065
GO:0015758	glucose transport	9	0	0	0.4009
GO:0010618	aerenchyma formation	13	0	0.01	0.40114
GO:0048284	organelle fusion	163	0	0.07	0.40137
GO:0045454	cell redox homeostasis	196	0	0.09	0.40222
GO:0080136	priming of cellular response to stress	38	0	0.02	0.40291
GO:0006546	glycine catabolic process	199	0	0.09	0.40302
GO:0009200	deoxyribonucleoside triphosphate metabolic process	10	0	0	0.40325
GO:0006559	L-phenylalanine catabolic process	24	0	0.01	0.4043
GO:1902222	erythrose 4-phosphate/phosphoenolpyruvate family amino acid catabolic process	24	0	0.01	0.4043
GO:0009081	branched-chain amino acid metabolic process	91	0	0.04	0.40469
GO:1903311	regulation of mRNA metabolic process	65	0	0.03	0.40524
GO:0009249	protein lipoylation	11	0	0.01	0.40575
GO:0009785	blue light signaling pathway	216	0	0.1	0.40623
GO:0030522	intracellular receptor signaling pathway	216	0	0.1	0.40623
GO:0006888	ER to Golgi vesicle-mediated transport	505	0	0.23	0.40822
GO:0071326	cellular response to monosaccharide stimulus	55	0	0.03	0.40827
GO:0071331	cellular response to hexose stimulus	55	0	0.03	0.40827
GO:0006642	triglyceride mobilization	6	0	0	0.4107
GO:0031112	positive regulation of microtubule polymerization or depolymerization	25	0	0.01	0.41101
GO:0031113	regulation of microtubule polymerization	25	0	0.01	0.41101
GO:0034059	response to anoxia	34	1	0.02	0.41169
GO:0010400	rhamnogalacturonan I side chain metabolic process	34	0	0.02	0.41202
GO:0016973	poly(A)+ mRNA export from nucleus	11	0	0.01	0.41205
GO:1901182	regulation of camalexin biosynthetic process	29	0	0.01	0.41255
GO:1901183	positive regulation of camalexin biosynthetic process	29	0	0.01	0.41255
GO:0052320	positive regulation of phytoalexin metabolic process	29	0	0.01	0.41255
GO:0052322	positive regulation of phytoalexin biosynthetic process	29	0	0.01	0.41255
GO:0052318	regulation of phytoalexin metabolic process	29	0	0.01	0.41255
GO:0052319	regulation of phytoalexin biosynthetic process	29	0	0.01	0.41255
GO:0046383	dTDP-rhamnose metabolic process	20	0	0.01	0.41313
GO:0019305	dTDP-rhamnose biosynthetic process	20	0	0.01	0.41313
GO:0016926	protein desumoylation	222	0	0.1	0.41398
GO:0008645	hexose transport	19	0	0.01	0.41493
GO:0006344	maintenance of chromatin silencing	42	0	0.02	0.41517
GO:0006206	pyrimidine nucleobase metabolic process	28	0	0.01	0.41549
GO:0071453	cellular response to oxygen levels	155	1	0.07	0.41581
GO:0071456	cellular response to hypoxia	155	1	0.07	0.41581
GO:0036294	cellular response to decreased oxygen levels	155	1	0.07	0.41581
GO:0046467	membrane lipid biosynthetic process	474	1	0.22	0.41702
GO:0090305	nucleic acid phosphodiester bond hydrolysis	328	2	0.15	0.41717
GO:0071577	zinc ion transmembrane transport	13	0	0.01	0.41785
GO:0006576	cellular biogenic amine metabolic process	758	0	0.35	0.41823
GO:0045471	response to ethanol	16	0	0.01	0.41897
GO:0051791	medium-chain fatty acid metabolic process	25	0	0.01	0.42039
GO:0006544	glycine metabolic process	204	0	0.09	0.42045
GO:0090116	C-5 methylation of cytosine	7	0	0	0.42072
GO:0000288	nuclear-transcribed mRNA catabolic process, deadenylation-dependent decay	43	0	0.02	0.42087
GO:0000059	protein import into nucleus, docking	32	0	0.01	0.42108
GO:0048015	phosphatidylinositol-mediated signaling	15	0	0.01	0.42172
GO:0048017	inositol lipid-mediated signaling	15	0	0.01	0.42172
GO:0046271	phenylpropanoid catabolic process	59	0	0.03	0.42246
GO:0046033	AMP metabolic process	17	0	0.01	0.42317
GO:0006167	AMP biosynthetic process	17	0	0.01	0.42317
GO:0009736	cytokinin-activated signaling pathway	313	0	0.14	0.42372
GO:0015867	ATP transport	23	0	0.01	0.42383
GO:0033473	indoleacetic acid conjugate metabolic process	14	0	0.01	0.4243
GO:0010424	DNA methylation on cytosine within a CG sequence	7	0	0	0.42487
GO:0072503	cellular divalent inorganic cation homeostasis	154	0	0.07	0.42558
GO:0005985	sucrose metabolic process	168	0	0.08	0.42561
GO:0032258	CVT pathway	12	0	0.01	0.42782
GO:0051346	negative regulation of hydrolase activity	40	0	0.02	0.42807
GO:0009129	pyrimidine nucleoside monophosphate metabolic process	55	0	0.03	0.4284
GO:0010288	response to lead ion	27	0	0.01	0.42858
GO:0097031	mitochondrial respiratory chain complex I biogenesis	7	0	0	0.4287
GO:0090329	regulation of DNA-dependent DNA replication	65	0	0.03	0.42876
GO:0046939	nucleotide phosphorylation	37	0	0.02	0.42902
GO:0045227	capsule polysaccharide biosynthetic process	12	0	0.01	0.42909
GO:0045230	capsule organization	12	0	0.01	0.42909
GO:0019567	arabinose biosynthetic process	12	0	0.01	0.42909
GO:0010246	rhamnogalacturonan I biosynthetic process	12	0	0.01	0.42909
GO:0033358	UDP-L-arabinose biosynthetic process	12	0	0.01	0.42909
GO:0019322	pentose biosynthetic process	12	0	0.01	0.42909
GO:0010375	stomatal complex patterning	60	0	0.03	0.42932
GO:0009065	glutamine family amino acid catabolic process	37	0	0.02	0.42982
GO:0042549	photosystem II stabilization	8	0	0	0.43055
GO:0000289	nuclear-transcribed mRNA poly(A) tail shortening	26	0	0.01	0.43151
GO:0051054	positive regulation of DNA metabolic process	24	0	0.01	0.43206
GO:0016046	detection of fungus	28	0	0.01	0.43263
GO:0006487	protein N-linked glycosylation	302	0	0.14	0.43274
GO:0009113	purine nucleobase biosynthetic process	13	0	0.01	0.43318
GO:0006166	purine ribonucleoside salvage	13	0	0.01	0.43318
GO:0042436	indole-containing compound catabolic process	285	0	0.13	0.43361
GO:0001709	cell fate determination	12	0	0.01	0.43378
GO:0043181	vacuolar sequestering	11	0	0.01	0.43411
GO:0032119	sequestering of zinc ion	11	0	0.01	0.43411
GO:0070070	proton-transporting V-type ATPase complex assembly	11	0	0.01	0.43411
GO:0070072	vacuolar proton-transporting V-type ATPase complex assembly	11	0	0.01	0.43411
GO:0032200	telomere organization	172	0	0.08	0.43526
GO:0000723	telomere maintenance	172	0	0.08	0.43526
GO:0006556	S-adenosylmethionine biosynthetic process	15	0	0.01	0.43542
GO:0055075	potassium ion homeostasis	54	0	0.02	0.43577
GO:0006568	tryptophan metabolic process	397	0	0.18	0.436
GO:0006586	indolalkylamine metabolic process	397	0	0.18	0.436
GO:0009663	plasmodesma organization	6	0	0	0.43614
GO:0001678	cellular glucose homeostasis	51	0	0.02	0.43867
GO:0071333	cellular response to glucose stimulus	51	0	0.02	0.43867
GO:0017148	negative regulation of translation	29	0	0.01	0.43876
GO:0046497	nicotinate nucleotide metabolic process	6	0	0	0.43879
GO:0019357	nicotinate nucleotide biosynthetic process	6	0	0	0.43879
GO:0019358	nicotinate nucleotide salvage	6	0	0	0.43879
GO:0009560	embryo sac egg cell differentiation	269	0	0.12	0.43892
GO:0044247	cellular polysaccharide catabolic process	134	0	0.06	0.43945
GO:0010338	leaf formation	37	0	0.02	0.44027
GO:0016998	cell wall macromolecule catabolic process	58	0	0.03	0.44163
GO:0010214	seed coat development	245	0	0.11	0.44195
GO:0043097	pyrimidine nucleoside salvage	13	0	0.01	0.44372
GO:0008655	pyrimidine-containing compound salvage	13	0	0.01	0.44372
GO:0051701	interaction with host	610	0	0.28	0.44409
GO:0051604	protein maturation	144	0	0.07	0.44443
GO:0009833	plant-type primary cell wall biogenesis	31	0	0.01	0.44558
GO:0009806	lignan metabolic process	21	0	0.01	0.4458
GO:0031426	polycistronic mRNA processing	26	0	0.01	0.44606
GO:0045226	extracellular polysaccharide biosynthetic process	19	0	0.01	0.44618
GO:0046379	extracellular polysaccharide metabolic process	19	0	0.01	0.44618
GO:0045333	cellular respiration	264	0	0.12	0.44691
GO:0051168	nuclear export	252	0	0.12	0.44759
GO:0045324	late endosome to vacuole transport	18	0	0.01	0.44825
GO:0051453	regulation of intracellular pH	50	0	0.02	0.44837
GO:0030641	regulation of cellular pH	50	0	0.02	0.44837
GO:2001289	lipid X metabolic process	9	0	0	0.44859
GO:0009308	amine metabolic process	989	0	0.45	0.44885
GO:0043174	nucleoside salvage	26	0	0.01	0.44895
GO:0010396	rhamnogalacturonan II metabolic process	17	0	0.01	0.44905
GO:0010306	rhamnogalacturonan II biosynthetic process	17	0	0.01	0.44905
GO:0080036	regulation of cytokinin-activated signaling pathway	21	0	0.01	0.4496
GO:0044282	small molecule catabolic process	1477	0	0.68	0.45065
GO:0007093	mitotic cell cycle checkpoint	17	0	0.01	0.45178
GO:0035264	multicellular organism growth	12	0	0.01	0.45217
GO:0006446	regulation of translational initiation	68	0	0.03	0.45271
GO:1901999	homogentisate metabolic process	6	0	0	0.45276
GO:1902000	homogentisate catabolic process	6	0	0	0.45276
GO:0080119	ER body organization	14	0	0.01	0.4529
GO:0032147	activation of protein kinase activity	101	0	0.05	0.45397
GO:1900384	regulation of flavonol biosynthetic process	7	0	0	0.45413
GO:0019395	fatty acid oxidation	634	0	0.29	0.45485
GO:0009647	skotomorphogenesis	28	0	0.01	0.45637
GO:0009435	NAD biosynthetic process	26	0	0.01	0.4567
GO:0080022	primary root development	173	0	0.08	0.45673
GO:0007026	negative regulation of microtubule depolymerization	7	0	0	0.45686
GO:0006406	mRNA export from nucleus	214	0	0.1	0.45907
GO:0019985	translesion synthesis	9	0	0	0.4597
GO:0051973	positive regulation of telomerase activity	14	0	0.01	0.46029
GO:0048587	regulation of short-day photoperiodism, flowering	128	0	0.06	0.46088
GO:0010065	primary meristem tissue development	213	0	0.1	0.46136
GO:0043101	purine-containing compound salvage	14	0	0.01	0.4618
GO:0006635	fatty acid beta-oxidation	609	0	0.28	0.46191
GO:0071258	cellular response to gravity	12	0	0.01	0.46234
GO:0010466	negative regulation of peptidase activity	39	0	0.02	0.46241
GO:0030162	regulation of proteolysis	39	0	0.02	0.46241
GO:0052547	regulation of peptidase activity	39	0	0.02	0.46241
GO:0055088	lipid homeostasis	85	0	0.04	0.46248
GO:0006013	mannose metabolic process	12	0	0.01	0.46351
GO:0009399	nitrogen fixation	20	0	0.01	0.46411
GO:0006105	succinate metabolic process	19	0	0.01	0.46426
GO:0006491	N-glycan processing	14	0	0.01	0.4655
GO:0010114	response to red light	496	0	0.23	0.46557
GO:0046274	lignin catabolic process	49	0	0.02	0.46563
GO:0009903	chloroplast avoidance movement	79	0	0.04	0.46606
GO:0006184	GTP catabolic process	265	0	0.12	0.46613
GO:1901069	guanosine-containing compound catabolic process	265	0	0.12	0.46613
GO:0010243	response to organonitrogen compound	1850	3	0.85	0.46658
GO:0046475	glycerophospholipid catabolic process	24	0	0.01	0.4669
GO:0034638	phosphatidylcholine catabolic process	24	0	0.01	0.4669
GO:0044089	positive regulation of cellular component biogenesis	46	0	0.02	0.46803
GO:1901348	positive regulation of secondary cell wall biogenesis	46	0	0.02	0.46803
GO:1903340	positive regulation of cell wall organization or biogenesis	46	0	0.02	0.46803
GO:0043480	pigment accumulation in tissues	621	0	0.28	0.46869
GO:0043481	anthocyanin accumulation in tissues in response to UV light	621	0	0.28	0.46869
GO:0043476	pigment accumulation	621	0	0.28	0.46869
GO:0043478	pigment accumulation in response to UV light	621	0	0.28	0.46869
GO:0043479	pigment accumulation in tissues in response to UV light	621	0	0.28	0.46869
GO:0019287	isopentenyl diphosphate biosynthetic process, mevalonate pathway	15	0	0.01	0.46915
GO:0060249	anatomical structure homeostasis	174	0	0.08	0.46925
GO:0006402	mRNA catabolic process	252	0	0.12	0.46982
GO:0000373	Group II intron splicing	28	0	0.01	0.47181
GO:1900407	regulation of cellular response to oxidative stress	13	0	0.01	0.47261
GO:1902882	regulation of response to oxidative stress	13	0	0.01	0.47261
GO:0009658	chloroplast organization	857	0	0.39	0.47321
GO:0009103	lipopolysaccharide biosynthetic process	9	0	0	0.47433
GO:0008653	lipopolysaccharide metabolic process	9	0	0	0.47433
GO:0009262	deoxyribonucleotide metabolic process	15	0	0.01	0.47458
GO:0000038	very long-chain fatty acid metabolic process	187	1	0.09	0.47463
GO:0007135	meiosis II	12	0	0.01	0.47521
GO:0006432	phenylalanyl-tRNA aminoacylation	13	0	0.01	0.47633
GO:0010224	response to UV-B	541	2	0.25	0.47645
GO:0007610	behavior	24	0	0.01	0.47674
GO:0022616	DNA strand elongation	10	0	0	0.47687
GO:0006271	DNA strand elongation involved in DNA replication	10	0	0	0.47687
GO:0006273	lagging strand elongation	10	0	0	0.47687
GO:0032950	regulation of beta-glucan metabolic process	48	0	0.02	0.47813
GO:0032951	regulation of beta-glucan biosynthetic process	48	0	0.02	0.47813
GO:1901068	guanosine-containing compound metabolic process	305	0	0.14	0.4789
GO:0008614	pyridoxine metabolic process	11	0	0.01	0.47968
GO:0008615	pyridoxine biosynthetic process	11	0	0.01	0.47968
GO:0006418	tRNA aminoacylation for protein translation	143	0	0.07	0.47975
GO:1903409	reactive oxygen species biosynthetic process	247	0	0.11	0.48025
GO:0050665	hydrogen peroxide biosynthetic process	247	0	0.11	0.48025
GO:0015837	amine transport	14	0	0.01	0.48038
GO:0015850	organic hydroxy compound transport	139	0	0.06	0.48092
GO:0043038	amino acid activation	146	0	0.07	0.48181
GO:0043039	tRNA aminoacylation	146	0	0.07	0.48181
GO:0051410	detoxification of nitrogen compound	8	0	0	0.48241
GO:0051409	response to nitrosative stress	8	0	0	0.48241
GO:0034614	cellular response to reactive oxygen species	582	2	0.27	0.48243
GO:0009904	chloroplast accumulation movement	61	0	0.03	0.4826
GO:1901606	alpha-amino acid catabolic process	519	0	0.24	0.48368
GO:0006901	vesicle coating	14	0	0.01	0.48421
GO:0048579	negative regulation of long-day photoperiodism, flowering	81	0	0.04	0.48498
GO:0015798	myo-inositol transport	24	0	0.01	0.48583
GO:0071483	cellular response to blue light	234	0	0.11	0.48646
GO:0042816	vitamin B6 metabolic process	21	0	0.01	0.48746
GO:0042819	vitamin B6 biosynthetic process	21	0	0.01	0.48746
GO:0055067	monovalent inorganic cation homeostasis	136	0	0.06	0.489
GO:0055069	zinc ion homeostasis	81	0	0.04	0.48926
GO:0051816	acquisition of nutrients from other organism during symbiotic interaction	19	0	0.01	0.48941
GO:0044002	acquisition of nutrients from host	19	0	0.01	0.48941
GO:0044115	development of symbiont involved in interaction with host	19	0	0.01	0.48941
GO:0007631	feeding behavior	19	0	0.01	0.48941
GO:0052093	formation of specialized structure for nutrient acquisition from host	19	0	0.01	0.48941
GO:0052095	formation of specialized structure for nutrient acquisition from other organism involved in symbiotic interaction	19	0	0.01	0.48941
GO:0052096	formation by symbiont of syncytium involving giant cell for nutrient acquisition from host	19	0	0.01	0.48941
GO:0051705	multi-organism behavior	19	0	0.01	0.48941
GO:0000154	rRNA modification	17	0	0.01	0.48942
GO:1901160	primary amino compound metabolic process	20	0	0.01	0.48971
GO:0048767	root hair elongation	1164	0	0.53	0.48979
GO:0080055	low-affinity nitrate transport	33	0	0.02	0.48991
GO:0042753	positive regulation of circadian rhythm	62	0	0.03	0.49054
GO:0009631	cold acclimation	171	0	0.08	0.49149
GO:0010200	response to chitin	1647	3	0.76	0.49179
GO:0034285	response to disaccharide	930	0	0.43	0.49186
GO:0009744	response to sucrose	930	0	0.43	0.49186
GO:0000169	activation of MAPK activity involved in osmosensory signaling pathway	16	0	0.01	0.49215
GO:0010118	stomatal movement	870	0	0.4	0.4925
GO:0005977	glycogen metabolic process	14	0	0.01	0.49275
GO:0005978	glycogen biosynthetic process	14	0	0.01	0.49275
GO:0006112	energy reserve metabolic process	14	0	0.01	0.49275
GO:0046835	carbohydrate phosphorylation	15	0	0.01	0.49319
GO:0032197	transposition, RNA-mediated	40	0	0.02	0.4935
GO:0090241	negative regulation of histone H4 acetylation	40	0	0.02	0.4935
GO:0071482	cellular response to light stimulus	665	1	0.3	0.49398
GO:0071478	cellular response to radiation	665	1	0.3	0.49398
GO:0045037	protein import into chloroplast stroma	41	0	0.02	0.49417
GO:0010383	cell wall polysaccharide metabolic process	1221	0	0.56	0.49468
GO:0031222	arabinan catabolic process	18	0	0.01	0.49477
GO:0034032	purine nucleoside bisphosphate metabolic process	47	0	0.02	0.49524
GO:0033865	nucleoside bisphosphate metabolic process	47	0	0.02	0.49524
GO:0033875	ribonucleoside bisphosphate metabolic process	47	0	0.02	0.49524
GO:0010191	mucilage metabolic process	170	0	0.08	0.49566
GO:0009812	flavonoid metabolic process	1253	4	0.57	0.49667
GO:0006825	copper ion transport	64	0	0.03	0.49679
GO:0019856	pyrimidine nucleobase biosynthetic process	23	0	0.01	0.49703
GO:0009162	deoxyribonucleoside monophosphate metabolic process	10	0	0	0.4971
GO:0009157	deoxyribonucleoside monophosphate biosynthetic process	10	0	0	0.4971
GO:0046654	tetrahydrofolate biosynthetic process	10	0	0	0.4971
GO:0042851	L-alanine metabolic process	7	0	0	0.49725
GO:0042853	L-alanine catabolic process	7	0	0	0.49725
GO:0006524	alanine catabolic process	7	0	0	0.49725
GO:0009080	pyruvate family amino acid catabolic process	7	0	0	0.49725
GO:0006828	manganese ion transport	21	0	0.01	0.49745
GO:0019433	triglyceride catabolic process	6	0	0	0.49817
GO:0010138	pyrimidine ribonucleotide salvage	12	0	0.01	0.49827
GO:0032262	pyrimidine nucleotide salvage	12	0	0.01	0.49827
GO:0044206	UMP salvage	12	0	0.01	0.49827
GO:0071366	cellular response to indolebutyric acid stimulus	42	0	0.02	0.49862
GO:0032856	activation of Ras GTPase activity	16	0	0.01	0.49923
GO:0010586	miRNA metabolic process	48	0	0.02	0.50178
GO:0051238	sequestering of metal ion	59	0	0.03	0.50211
GO:0006874	cellular calcium ion homeostasis	94	0	0.04	0.5025
GO:0009298	GDP-mannose biosynthetic process	16	0	0.01	0.50409
GO:0009063	cellular amino acid catabolic process	534	0	0.24	0.50474
GO:0019336	phenol-containing compound catabolic process	24	0	0.01	0.50493
GO:0009786	regulation of asymmetric cell division	25	0	0.01	0.5061
GO:0098662	inorganic cation transmembrane transport	513	0	0.24	0.5066
GO:0006791	sulfur utilization	13	0	0.01	0.50673
GO:0006792	regulation of sulfur utilization	13	0	0.01	0.50673
GO:0019860	uracil metabolic process	8	0	0	0.50687
GO:0046113	nucleobase catabolic process	8	0	0	0.50687
GO:1900376	regulation of secondary metabolite biosynthetic process	168	0	0.08	0.50694
GO:0000291	nuclear-transcribed mRNA catabolic process, exonucleolytic	12	0	0.01	0.50719
GO:0042732	D-xylose metabolic process	110	0	0.05	0.50841
GO:0048530	fruit morphogenesis	26	0	0.01	0.50917
GO:0051817	modification of morphology or physiology of other organism involved in symbiotic interaction	592	0	0.27	0.5094
GO:0032880	regulation of protein localization	411	0	0.19	0.50965
GO:0000741	karyogamy	157	0	0.07	0.50967
GO:0072527	pyrimidine-containing compound metabolic process	409	0	0.19	0.50978
GO:0002240	response to molecule of oomycetes origin	7	0	0	0.51063
GO:0010602	regulation of 1-aminocyclopropane-1-carboxylate metabolic process	7	0	0	0.51063
GO:0030488	tRNA methylation	10	0	0	0.5114
GO:0006637	acyl-CoA metabolic process	386	0	0.18	0.51142
GO:0035383	thioester metabolic process	386	0	0.18	0.51142
GO:0015700	arsenite transport	66	0	0.03	0.51155
GO:0006063	uronic acid metabolic process	41	0	0.02	0.51187
GO:0046037	GMP metabolic process	8	0	0	0.51202
GO:0051176	positive regulation of sulfur metabolic process	34	0	0.02	0.51207
GO:0015866	ADP transport	16	0	0.01	0.51223
GO:0010562	positive regulation of phosphorus metabolic process	119	0	0.05	0.51245
GO:0042327	positive regulation of phosphorylation	119	0	0.05	0.51245
GO:0045937	positive regulation of phosphate metabolic process	119	0	0.05	0.51245
GO:0070932	histone H3 deacetylation	9	0	0	0.51256
GO:0070933	histone H4 deacetylation	9	0	0	0.51256
GO:0009807	lignan biosynthetic process	20	0	0.01	0.51309
GO:0010358	leaf shaping	29	0	0.01	0.51325
GO:0045841	negative regulation of mitotic metaphase/anaphase transition	14	0	0.01	0.51338
GO:0045839	negative regulation of mitosis	14	0	0.01	0.51338
GO:1902100	negative regulation of metaphase/anaphase transition of cell cycle	14	0	0.01	0.51338
GO:0008361	regulation of cell size	401	0	0.18	0.51355
GO:0000381	regulation of alternative mRNA splicing, via spliceosome	12	0	0.01	0.51382
GO:0009438	methylglyoxal metabolic process	196	0	0.09	0.51408
GO:0051596	methylglyoxal catabolic process	196	0	0.09	0.51408
GO:0010152	pollen maturation	95	0	0.04	0.51424
GO:0016024	CDP-diacylglycerol biosynthetic process	15	0	0.01	0.51426
GO:0046341	CDP-diacylglycerol metabolic process	15	0	0.01	0.51426
GO:0035247	peptidyl-arginine omega-N-methylation	13	0	0.01	0.51508
GO:0019919	peptidyl-arginine methylation, to asymmetrical-dimethyl arginine	13	0	0.01	0.51508
GO:0034969	histone arginine methylation	21	0	0.01	0.51529
GO:0015691	cadmium ion transport	105	0	0.05	0.51539
GO:0042559	pteridine-containing compound biosynthetic process	52	0	0.02	0.51622
GO:0000394	RNA splicing, via endonucleolytic cleavage and ligation	447	0	0.2	0.51748
GO:0042546	cell wall biogenesis	1479	1	0.68	0.5178
GO:0010192	mucilage biosynthetic process	135	0	0.06	0.51827
GO:0050982	detection of mechanical stimulus	16	0	0.01	0.51829
GO:0009093	cysteine catabolic process	7	0	0	0.51918
GO:0031060	regulation of histone methylation	145	0	0.07	0.51933
GO:2000037	regulation of stomatal complex patterning	53	0	0.02	0.51967
GO:0010345	suberin biosynthetic process	79	0	0.04	0.5197
GO:0042274	ribosomal small subunit biogenesis	45	0	0.02	0.52037
GO:0035821	modification of morphology or physiology of other organism	611	0	0.28	0.52049
GO:0000956	nuclear-transcribed mRNA catabolic process	247	0	0.11	0.5205
GO:0009939	positive regulation of gibberellic acid mediated signaling pathway	30	0	0.01	0.5215
GO:0042401	cellular biogenic amine biosynthetic process	214	0	0.1	0.52166
GO:0009309	amine biosynthetic process	214	0	0.1	0.52166
GO:0051098	regulation of binding	32	0	0.01	0.5221
GO:0022411	cellular component disassembly	289	0	0.13	0.52215
GO:0044419	interspecies interaction between organisms	763	0	0.35	0.52234
GO:0051017	actin filament bundle assembly	19	0	0.01	0.52247
GO:0061572	actin filament bundle organization	19	0	0.01	0.52247
GO:0006574	valine catabolic process	17	0	0.01	0.52269
GO:0045740	positive regulation of DNA replication	17	0	0.01	0.52355
GO:0006370	7-methylguanosine mRNA capping	9	0	0	0.52375
GO:0072525	pyridine-containing compound biosynthetic process	73	0	0.03	0.52377
GO:0032270	positive regulation of cellular protein metabolic process	336	0	0.15	0.52491
GO:0019499	cyanide metabolic process	19	0	0.01	0.52558
GO:0009959	negative gravitropism	52	0	0.02	0.52576
GO:0030048	actin filament-based movement	159	0	0.07	0.5258
GO:0045338	farnesyl diphosphate metabolic process	43	0	0.02	0.52646
GO:0019321	pentose metabolic process	184	0	0.08	0.52673
GO:0009311	oligosaccharide metabolic process	746	0	0.34	0.52777
GO:1901708	(+)-3'-hydroxylarreatricin biosynthetic process	7	0	0	0.52782
GO:1901709	(+)-larreatricin metabolic process	7	0	0	0.52782
GO:0051570	regulation of histone H3-K9 methylation	48	0	0.02	0.52886
GO:0002429	immune response-activating cell surface receptor signaling pathway	12	0	0.01	0.52894
GO:0032490	detection of molecule of bacterial origin	12	0	0.01	0.52894
GO:0032494	response to peptidoglycan	12	0	0.01	0.52894
GO:0032499	detection of peptidoglycan	12	0	0.01	0.52894
GO:0002220	innate immune response activating cell surface receptor signaling pathway	12	0	0.01	0.52894
GO:0002221	pattern recognition receptor signaling pathway	12	0	0.01	0.52894
GO:0002768	immune response-regulating cell surface receptor signaling pathway	12	0	0.01	0.52894
GO:0002752	cell surface pattern recognition receptor signaling pathway	12	0	0.01	0.52894
GO:0002757	immune response-activating signal transduction	12	0	0.01	0.52894
GO:0002758	innate immune response-activating signal transduction	12	0	0.01	0.52894
GO:0006436	tryptophanyl-tRNA aminoacylation	9	0	0	0.52952
GO:1902532	negative regulation of intracellular signal transduction	84	0	0.04	0.52956
GO:0010325	raffinose family oligosaccharide biosynthetic process	51	0	0.02	0.53056
GO:0098655	cation transmembrane transport	537	0	0.25	0.53107
GO:0010417	glucuronoxylan biosynthetic process	67	0	0.03	0.53164
GO:0009743	response to carbohydrate	1866	1	0.86	0.53211
GO:0006904	vesicle docking involved in exocytosis	28	0	0.01	0.53243
GO:0051051	negative regulation of transport	51	0	0.02	0.53246
GO:0044237	cellular metabolic process	24045	13	11.02	0.53353
GO:0034613	cellular protein localization	3731	2	1.71	0.53375
GO:0010497	plasmodesmata-mediated intercellular transport	46	0	0.02	0.53443
GO:0009173	pyrimidine ribonucleoside monophosphate metabolic process	46	0	0.02	0.5347
GO:0031365	N-terminal protein amino acid modification	476	0	0.22	0.53548
GO:0070482	response to oxygen levels	396	1	0.18	0.53631
GO:0036293	response to decreased oxygen levels	396	1	0.18	0.53631
GO:0043092	L-amino acid import	20	0	0.01	0.53659
GO:0031062	positive regulation of histone methylation	132	0	0.06	0.53717
GO:0031058	positive regulation of histone modification	132	0	0.06	0.53717
GO:0044403	symbiosis, encompassing mutualism through parasitism	691	0	0.32	0.53804
GO:0006417	regulation of translation	398	0	0.18	0.53885
GO:0051131	chaperone-mediated protein complex assembly	6	0	0	0.53915
GO:1903310	positive regulation of chromatin modification	136	0	0.06	0.53956
GO:0010159	specification of organ position	12	0	0.01	0.53985
GO:0051028	mRNA transport	226	0	0.1	0.54134
GO:0033310	chlorophyll a catabolic process	10	0	0	0.54211
GO:0033304	chlorophyll a metabolic process	10	0	0	0.54211
GO:0006885	regulation of pH	81	0	0.04	0.54218
GO:0044003	modification by symbiont of host morphology or physiology	587	0	0.27	0.54218
GO:0032850	positive regulation of ARF GTPase activity	15	0	0.01	0.54257
GO:0032857	activation of ARF GTPase activity	15	0	0.01	0.54257
GO:0042547	cell wall modification involved in multidimensional cell growth	92	0	0.04	0.54257
GO:0009292	genetic transfer	216	0	0.1	0.54265
GO:0009294	DNA mediated transformation	216	0	0.1	0.54265
GO:0006598	polyamine catabolic process	299	0	0.14	0.54479
GO:0009800	cinnamic acid biosynthetic process	143	0	0.07	0.54492
GO:0009803	cinnamic acid metabolic process	143	0	0.07	0.54492
GO:0051568	histone H3-K4 methylation	85	0	0.04	0.54502
GO:0042430	indole-containing compound metabolic process	882	0	0.4	0.54535
GO:0009270	response to humidity	11	0	0.01	0.54606
GO:0043290	apocarotenoid catabolic process	17	0	0.01	0.54625
GO:0046345	abscisic acid catabolic process	17	0	0.01	0.54625
GO:0016107	sesquiterpenoid catabolic process	17	0	0.01	0.54625
GO:2000762	regulation of phenylpropanoid metabolic process	142	0	0.07	0.54739
GO:0010268	brassinosteroid homeostasis	78	0	0.04	0.54839
GO:0042398	cellular modified amino acid biosynthetic process	388	0	0.18	0.54847
GO:0009396	folic acid-containing compound biosynthetic process	49	0	0.02	0.54897
GO:0009788	negative regulation of abscisic acid-activated signaling pathway	292	1	0.13	0.54967
GO:1901420	negative regulation of response to alcohol	292	1	0.13	0.54967
GO:0031167	rRNA methylation	14	0	0.01	0.54982
GO:0051446	positive regulation of meiotic cell cycle	11	0	0.01	0.55011
GO:0040014	regulation of multicellular organism growth	9	0	0	0.55144
GO:0043628	ncRNA 3'-end processing	22	0	0.01	0.55216
GO:0010183	pollen tube guidance	98	0	0.04	0.55221
GO:0006935	chemotaxis	98	0	0.04	0.55221
GO:0042330	taxis	98	0	0.04	0.55221
GO:0050918	positive chemotaxis	98	0	0.04	0.55221
GO:0051938	L-glutamate import	17	0	0.01	0.55274
GO:1901984	negative regulation of protein acetylation	43	0	0.02	0.5537
GO:0035067	negative regulation of histone acetylation	43	0	0.02	0.5537
GO:0031057	negative regulation of histone modification	43	0	0.02	0.5537
GO:2000757	negative regulation of peptidyl-lysine acetylation	43	0	0.02	0.5537
GO:1903309	negative regulation of chromatin modification	43	0	0.02	0.5537
GO:0009268	response to pH	25	0	0.01	0.55415
GO:0051365	cellular response to potassium ion starvation	17	0	0.01	0.55425
GO:0009817	defense response to fungus, incompatible interaction	216	0	0.1	0.55537
GO:0009106	lipoate metabolic process	162	0	0.07	0.55557
GO:0048278	vesicle docking	36	0	0.02	0.55602
GO:0018315	molybdenum incorporation into molybdenum-molybdopterin complex	6	0	0	0.55625
GO:0042040	metal incorporation into metallo-molybdopterin complex	6	0	0	0.55625
GO:0009699	phenylpropanoid biosynthetic process	999	1	0.46	0.55653
GO:0009648	photoperiodism	668	0	0.31	0.55668
GO:0045184	establishment of protein localization	3856	2	1.77	0.55688
GO:0019217	regulation of fatty acid metabolic process	101	0	0.05	0.55694
GO:0060211	regulation of nuclear-transcribed mRNA poly(A) tail shortening	21	0	0.01	0.55702
GO:0032952	regulation of (1->3)-beta-D-glucan metabolic process	38	0	0.02	0.55769
GO:0032953	regulation of (1->3)-beta-D-glucan biosynthetic process	38	0	0.02	0.55769
GO:0015031	protein transport	3855	2	1.77	0.55789
GO:1901141	regulation of lignin biosynthetic process	11	0	0.01	0.55822
GO:0010077	maintenance of inflorescence meristem identity	76	0	0.03	0.5584
GO:0016192	vesicle-mediated transport	2089	1	0.96	0.55855
GO:0072528	pyrimidine-containing compound biosynthetic process	372	0	0.17	0.55864
GO:0051819	induction of tumor, nodule, or growth in other organism involved in symbiotic interaction	10	0	0	0.559
GO:0009130	pyrimidine nucleoside monophosphate biosynthetic process	49	0	0.02	0.55925
GO:0019673	GDP-mannose metabolic process	18	0	0.01	0.55949
GO:0033674	positive regulation of kinase activity	115	0	0.05	0.55993
GO:0045860	positive regulation of protein kinase activity	115	0	0.05	0.55993
GO:0001934	positive regulation of protein phosphorylation	115	0	0.05	0.55993
GO:0046459	short-chain fatty acid metabolic process	27	0	0.01	0.56008
GO:0030004	cellular monovalent inorganic cation homeostasis	96	0	0.04	0.56042
GO:0006900	membrane budding	21	0	0.01	0.56072
GO:0009970	cellular response to sulfate starvation	98	0	0.04	0.56173
GO:0010493	Lewis a epitope biosynthetic process	11	0	0.01	0.56202
GO:0043622	cortical microtubule organization	187	0	0.09	0.56239
GO:0018195	peptidyl-arginine modification	14	0	0.01	0.56292
GO:0018216	peptidyl-arginine methylation	14	0	0.01	0.56292
GO:0035246	peptidyl-arginine N-methylation	14	0	0.01	0.56292
GO:0007166	cell surface receptor signaling pathway	335	0	0.15	0.56302
GO:0042304	regulation of fatty acid biosynthetic process	86	0	0.04	0.56325
GO:0048263	determination of dorsal identity	13	0	0.01	0.56364
GO:0009825	multidimensional cell growth	821	0	0.38	0.56365
GO:0007029	endoplasmic reticulum organization	38	0	0.02	0.56396
GO:0090068	positive regulation of cell cycle process	40	0	0.02	0.56499
GO:0006580	ethanolamine metabolic process	10	0	0	0.56503
GO:0018377	protein myristoylation	461	0	0.21	0.5651
GO:0006498	N-terminal protein lipidation	461	0	0.21	0.5651
GO:0006499	N-terminal protein myristoylation	461	0	0.21	0.5651
GO:0015749	monosaccharide transport	47	0	0.02	0.56554
GO:0042539	hypotonic salinity response	37	0	0.02	0.56716
GO:0006971	hypotonic response	37	0	0.02	0.56716
GO:0006302	double-strand break repair	309	0	0.14	0.56738
GO:0052558	induction by organism of immune response of other organism involved in symbiotic interaction	9	0	0	0.56743
GO:0052559	induction by symbiont of host immune response	9	0	0	0.56743
GO:0080185	effector dependent induction by symbiont of host immune response	9	0	0	0.56743
GO:0007088	regulation of mitosis	23	0	0.01	0.56828
GO:0007187	G-protein coupled receptor signaling pathway, coupled to cyclic nucleotide second messenger	8	0	0	0.56841
GO:0007188	adenylate cyclase-modulating G-protein coupled receptor signaling pathway	8	0	0	0.56841
GO:0019593	mannitol biosynthetic process	33	0	0.02	0.56884
GO:0019594	mannitol metabolic process	33	0	0.02	0.56884
GO:0006059	hexitol metabolic process	33	0	0.02	0.56884
GO:0019401	alditol biosynthetic process	33	0	0.02	0.56884
GO:0019406	hexitol biosynthetic process	33	0	0.02	0.56884
GO:0009251	glucan catabolic process	132	0	0.06	0.56909
GO:0032261	purine nucleotide salvage	11	0	0.01	0.57094
GO:0048469	cell maturation	1863	1	0.85	0.57095
GO:0048764	trichoblast maturation	1863	1	0.85	0.57095
GO:0048765	root hair cell differentiation	1863	1	0.85	0.57095
GO:0009816	defense response to bacterium, incompatible interaction	325	0	0.15	0.57137
GO:0048766	root hair initiation	77	0	0.04	0.57143
GO:0009820	alkaloid metabolic process	80	0	0.04	0.57145
GO:0008360	regulation of cell shape	11	0	0.01	0.57147
GO:0009821	alkaloid biosynthetic process	69	0	0.03	0.57161
GO:0033500	carbohydrate homeostasis	107	0	0.05	0.5725
GO:0043617	cellular response to sucrose starvation	15	0	0.01	0.57274
GO:0001666	response to hypoxia	385	1	0.18	0.574
GO:1902039	negative regulation of seed dormancy process	15	0	0.01	0.57423
GO:0043473	pigmentation	631	0	0.29	0.57461
GO:0007205	protein kinase C-activating G-protein coupled receptor signaling pathway	25	0	0.01	0.57464
GO:0006121	mitochondrial electron transport, succinate to ubiquinone	7	0	0	0.5747
GO:0048359	mucilage metabolic process involved in seed coat development	161	0	0.07	0.57476
GO:0048573	photoperiodism, flowering	632	0	0.29	0.57521
GO:0006813	potassium ion transport	307	0	0.14	0.57581
GO:0046688	response to copper ion	92	0	0.04	0.57583
GO:0016075	rRNA catabolic process	11	0	0.01	0.57804
GO:0010495	long-distance posttranscriptional gene silencing	11	0	0.01	0.5783
GO:0043407	negative regulation of MAP kinase activity	83	0	0.04	0.5793
GO:0043409	negative regulation of MAPK cascade	83	0	0.04	0.5793
GO:0019359	nicotinamide nucleotide biosynthetic process	30	0	0.01	0.57952
GO:0045793	positive regulation of cell size	19	0	0.01	0.57979
GO:0034440	lipid oxidation	668	0	0.31	0.58011
GO:0006575	cellular modified amino acid metabolic process	516	0	0.24	0.58152
GO:0000097	sulfur amino acid biosynthetic process	1084	0	0.5	0.58247
GO:0007019	microtubule depolymerization	11	0	0.01	0.58317
GO:0031111	negative regulation of microtubule polymerization or depolymerization	11	0	0.01	0.58317
GO:0031114	regulation of microtubule depolymerization	11	0	0.01	0.58317
GO:0046395	carboxylic acid catabolic process	1376	0	0.63	0.58344
GO:0016054	organic acid catabolic process	1376	0	0.63	0.58344
GO:0052173	response to defenses of other organism involved in symbiotic interaction	203	0	0.09	0.58376
GO:0052255	modulation by organism of defense response of other organism involved in symbiotic interaction	203	0	0.09	0.58376
GO:0052200	response to host defenses	203	0	0.09	0.58376
GO:0052564	response to immune response of other organism involved in symbiotic interaction	203	0	0.09	0.58376
GO:0052552	modulation by organism of immune response of other organism involved in symbiotic interaction	203	0	0.09	0.58376
GO:0052553	modulation by symbiont of host immune response	203	0	0.09	0.58376
GO:0052555	positive regulation by organism of immune response of other organism involved in symbiotic interaction	203	0	0.09	0.58376
GO:0052556	positive regulation by symbiont of host immune response	203	0	0.09	0.58376
GO:0052572	response to host immune response	203	0	0.09	0.58376
GO:0075136	response to host	203	0	0.09	0.58376
GO:0052031	modulation by symbiont of host defense response	203	0	0.09	0.58376
GO:0007034	vacuolar transport	637	0	0.29	0.58399
GO:0044209	AMP salvage	10	0	0	0.58402
GO:0043090	amino acid import	465	0	0.21	0.58484
GO:0030865	cortical cytoskeleton organization	196	0	0.09	0.58486
GO:0006308	DNA catabolic process	15	0	0.01	0.58487
GO:0045176	apical protein localization	29	0	0.01	0.58648
GO:0008105	asymmetric protein localization	29	0	0.01	0.58648
GO:0002215	defense response to nematode	62	1	0.03	0.58656
GO:0009448	gamma-aminobutyric acid metabolic process	28	0	0.01	0.58711
GO:0010337	regulation of salicylic acid metabolic process	33	0	0.02	0.5879
GO:0048830	adventitious root development	55	0	0.03	0.5884
GO:0006072	glycerol-3-phosphate metabolic process	13	0	0.01	0.58881
GO:2000605	positive regulation of secondary growth	31	0	0.01	0.58936
GO:0006264	mitochondrial DNA replication	9	0	0	0.58953
GO:0007215	glutamate receptor signaling pathway	35	0	0.02	0.59148
GO:0035235	ionotropic glutamate receptor signaling pathway	35	0	0.02	0.59148
GO:0071902	positive regulation of protein serine/threonine kinase activity	27	0	0.01	0.59257
GO:0010528	regulation of transposition	8	0	0	0.595
GO:0010529	negative regulation of transposition	8	0	0	0.595
GO:0006497	protein lipidation	486	0	0.22	0.59506
GO:0042157	lipoprotein metabolic process	486	0	0.22	0.59506
GO:0042158	lipoprotein biosynthetic process	486	0	0.22	0.59506
GO:2001006	regulation of cellulose biosynthetic process	10	0	0	0.59577
GO:0051651	maintenance of location in cell	80	0	0.04	0.59645
GO:0010112	regulation of systemic acquired resistance	59	0	0.03	0.59646
GO:0010071	root meristem specification	25	0	0.01	0.59655
GO:0010962	regulation of glucan biosynthetic process	72	0	0.03	0.59656
GO:0098660	inorganic ion transmembrane transport	518	0	0.24	0.59688
GO:0006220	pyrimidine nucleotide metabolic process	351	0	0.16	0.59694
GO:0051247	positive regulation of protein metabolic process	400	0	0.18	0.59754
GO:0042822	pyridoxal phosphate metabolic process	17	0	0.01	0.59757
GO:0042823	pyridoxal phosphate biosynthetic process	17	0	0.01	0.59757
GO:0008104	protein localization	4251	2	1.95	0.59789
GO:0019755	one-carbon compound transport	39	0	0.02	0.5983
GO:0072348	sulfur compound transport	102	0	0.05	0.59892
GO:0034243	regulation of transcription elongation from RNA polymerase II promoter	7	0	0	0.59996
GO:0032968	positive regulation of transcription elongation from RNA polymerase II promoter	7	0	0	0.59996
GO:1901616	organic hydroxy compound catabolic process	122	0	0.06	0.60009
GO:0015712	hexose phosphate transport	21	0	0.01	0.60031
GO:0015714	phosphoenolpyruvate transport	21	0	0.01	0.60031
GO:0034660	ncRNA metabolic process	1195	0	0.55	0.6005
GO:0006212	uracil catabolic process	6	0	0	0.60074
GO:0006208	pyrimidine nucleobase catabolic process	6	0	0	0.60074
GO:0006012	galactose metabolic process	49	0	0.02	0.60106
GO:0043455	regulation of secondary metabolic process	267	0	0.12	0.60118
GO:0051274	beta-glucan biosynthetic process	604	0	0.28	0.6016
GO:0045144	meiotic sister chromatid segregation	10	0	0	0.60163
GO:0051177	meiotic sister chromatid cohesion	10	0	0	0.60163
GO:0071368	cellular response to cytokinin stimulus	339	0	0.16	0.60183
GO:0006221	pyrimidine nucleotide biosynthetic process	350	0	0.16	0.60191
GO:0052305	positive regulation by organism of innate immune response in other organism involved in symbiotic interaction	194	0	0.09	0.60214
GO:0052306	modulation by organism of innate immune response in other organism involved in symbiotic interaction	194	0	0.09	0.60214
GO:0052308	pathogen-associated molecular pattern dependent modulation by organism of innate immune response in other organism involved in symbiotic interaction	194	0	0.09	0.60214
GO:0052166	positive regulation by symbiont of host innate immune response	194	0	0.09	0.60214
GO:0052167	modulation by symbiont of host innate immune response	194	0	0.09	0.60214
GO:0052169	pathogen-associated molecular pattern dependent modulation by symbiont of host innate immune response	194	0	0.09	0.60214
GO:0052257	pathogen-associated molecular pattern dependent induction by organism of innate immune response of other organism involved in symbiotic interaction	194	0	0.09	0.60214
GO:0052510	positive regulation by organism of defense response of other organism involved in symbiotic interaction	194	0	0.09	0.60214
GO:0052509	positive regulation by symbiont of host defense response	194	0	0.09	0.60214
GO:0052033	pathogen-associated molecular pattern dependent induction by symbiont of host innate immune response	194	0	0.09	0.60214
GO:0010234	anther wall tapetum cell fate specification	20	0	0.01	0.60218
GO:0010078	maintenance of root meristem identity	87	0	0.04	0.60224
GO:0046900	tetrahydrofolylpolyglutamate metabolic process	13	0	0.01	0.60252
GO:0043241	protein complex disassembly	201	0	0.09	0.6027
GO:0032984	macromolecular complex disassembly	201	0	0.09	0.6027
GO:0071491	cellular response to red light	97	0	0.04	0.60277
GO:0009739	response to gibberellin	1055	0	0.48	0.60366
GO:0006664	glycolipid metabolic process	426	1	0.2	0.60409
GO:0032312	regulation of ARF GTPase activity	22	0	0.01	0.60448
GO:0006099	tricarboxylic acid cycle	91	0	0.04	0.60491
GO:0080001	mucilage extrusion from seed coat	35	0	0.02	0.60492
GO:2000105	positive regulation of DNA-dependent DNA replication	14	0	0.01	0.60598
GO:0032877	positive regulation of DNA endoreduplication	14	0	0.01	0.60598
GO:0070085	glycosylation	676	0	0.31	0.60601
GO:0048354	mucilage biosynthetic process involved in seed coat development	126	0	0.06	0.60631
GO:0009875	pollen-pistil interaction	105	0	0.05	0.60845
GO:0040011	locomotion	113	0	0.05	0.60896
GO:0010042	response to manganese ion	18	0	0.01	0.60934
GO:0009263	deoxyribonucleotide biosynthetic process	13	0	0.01	0.60988
GO:0051814	movement in other organism involved in symbiotic interaction	15	0	0.01	0.61037
GO:0052192	movement in environment of other organism involved in symbiotic interaction	15	0	0.01	0.61037
GO:0052126	movement in host environment	15	0	0.01	0.61037
GO:0044000	movement in host	15	0	0.01	0.61037
GO:0046739	transport of virus in multicellular host	15	0	0.01	0.61037
GO:0046349	amino sugar biosynthetic process	8	0	0	0.61073
GO:0008156	negative regulation of DNA replication	25	0	0.01	0.61078
GO:0046903	secretion	196	0	0.09	0.61231
GO:0009083	branched-chain amino acid catabolic process	30	0	0.01	0.61266
GO:1901979	regulation of inward rectifier potassium channel activity	18	0	0.01	0.61288
GO:2001257	regulation of cation channel activity	18	0	0.01	0.61288
GO:1901379	regulation of potassium ion transmembrane transport	18	0	0.01	0.61288
GO:1901016	regulation of potassium ion transmembrane transporter activity	18	0	0.01	0.61288
GO:0034308	primary alcohol metabolic process	36	0	0.02	0.61372
GO:0018342	protein prenylation	18	0	0.01	0.61389
GO:0097354	prenylation	18	0	0.01	0.61389
GO:0071806	protein transmembrane transport	448	0	0.21	0.61424
GO:0032509	endosome transport via multivesicular body sorting pathway	14	0	0.01	0.61431
GO:0019363	pyridine nucleotide biosynthetic process	39	0	0.02	0.61533
GO:0030258	lipid modification	755	0	0.35	0.61564
GO:0006886	intracellular protein transport	3633	2	1.67	0.61709
GO:0033567	DNA replication, Okazaki fragment processing	7	0	0	0.61729
GO:0070201	regulation of establishment of protein localization	21	0	0.01	0.6173
GO:0051223	regulation of protein transport	21	0	0.01	0.6173
GO:0051792	medium-chain fatty acid biosynthetic process	7	0	0	0.61747
GO:0006493	protein O-linked glycosylation	15	0	0.01	0.61777
GO:0035556	intracellular signal transduction	2569	2	1.18	0.61869
GO:0050992	dimethylallyl diphosphate biosynthetic process	7	0	0	0.61906
GO:0043433	negative regulation of sequence-specific DNA binding transcription factor activity	11	0	0.01	0.61926
GO:0051090	regulation of sequence-specific DNA binding transcription factor activity	11	0	0.01	0.61926
GO:0019481	L-alanine catabolic process, by transamination	6	0	0	0.62004
GO:0007265	Ras protein signal transduction	61	0	0.03	0.62113
GO:0051056	regulation of small GTPase mediated signal transduction	61	0	0.03	0.62113
GO:0046578	regulation of Ras protein signal transduction	61	0	0.03	0.62113
GO:0006513	protein monoubiquitination	13	0	0.01	0.62151
GO:0042538	hyperosmotic salinity response	1015	1	0.47	0.6218
GO:0010500	transmitting tissue development	34	0	0.02	0.62181
GO:0030007	cellular potassium ion homeostasis	38	0	0.02	0.62228
GO:0046916	cellular transition metal ion homeostasis	214	0	0.1	0.62256
GO:0010508	positive regulation of autophagy	16	0	0.01	0.62266
GO:0031331	positive regulation of cellular catabolic process	16	0	0.01	0.62266
GO:0043484	regulation of RNA splicing	39	0	0.02	0.62292
GO:0007076	mitotic chromosome condensation	7	0	0	0.62295
GO:0005984	disaccharide metabolic process	668	0	0.31	0.62374
GO:0000712	resolution of meiotic recombination intermediates	9	0	0	0.62424
GO:0010150	leaf senescence	669	0	0.31	0.6243
GO:0030497	fatty acid elongation	30	0	0.01	0.62476
GO:0009561	megagametogenesis	516	1	0.24	0.62759
GO:0010037	response to carbon dioxide	51	0	0.02	0.62812
GO:0090332	stomatal closure	90	0	0.04	0.62883
GO:0043086	negative regulation of catalytic activity	375	0	0.17	0.62897
GO:0042178	xenobiotic catabolic process	10	0	0	0.62918
GO:0015908	fatty acid transport	21	0	0.01	0.63003
GO:0019674	NAD metabolic process	32	0	0.01	0.63021
GO:0005983	starch catabolic process	106	0	0.05	0.63081
GO:0046085	adenosine metabolic process	6	0	0	0.63122
GO:0045143	homologous chromosome segregation	11	0	0.01	0.63138
GO:0043244	regulation of protein complex disassembly	152	0	0.07	0.63215
GO:0019760	glucosinolate metabolic process	875	0	0.4	0.63269
GO:0019757	glycosinolate metabolic process	875	0	0.4	0.63269
GO:0016143	S-glycoside metabolic process	875	0	0.4	0.63269
GO:0046785	microtubule polymerization	336	0	0.15	0.63314
GO:0015846	polyamine transport	11	0	0.01	0.63372
GO:0048219	inter-Golgi cisterna vesicle-mediated transport	9	0	0	0.63411
GO:0048193	Golgi vesicle transport	1463	1	0.67	0.63429
GO:0080147	root hair cell development	1289	0	0.59	0.63504
GO:0010262	somatic embryogenesis	30	0	0.01	0.63677
GO:0032786	positive regulation of DNA-templated transcription, elongation	9	0	0	0.63678
GO:0007020	microtubule nucleation	331	0	0.15	0.63731
GO:0010496	intercellular transport	57	0	0.03	0.63875
GO:1901698	response to nitrogen compound	3273	3	1.5	0.6388
GO:0034284	response to monosaccharide	849	1	0.39	0.63901
GO:0050891	multicellular organismal water homeostasis	13	0	0.01	0.63968
GO:0050878	regulation of body fluid levels	13	0	0.01	0.63968
GO:0080160	selenate transport	37	0	0.02	0.63979
GO:0006207	'de novo' pyrimidine nucleobase biosynthetic process	19	0	0.01	0.64041
GO:2000038	regulation of stomatal complex development	71	0	0.03	0.64072
GO:0010116	positive regulation of abscisic acid biosynthetic process	10	0	0	0.64097
GO:0045828	positive regulation of isoprenoid metabolic process	10	0	0	0.64097
GO:0042439	ethanolamine-containing compound metabolic process	77	0	0.04	0.64106
GO:0010600	regulation of auxin biosynthetic process	24	0	0.01	0.64309
GO:0019243	methylglyoxal catabolic process to D-lactate	191	0	0.09	0.64366
GO:0006089	lactate metabolic process	191	0	0.09	0.64366
GO:0009808	lignin metabolic process	441	2	0.2	0.64384
GO:0018958	phenol-containing compound metabolic process	1046	0	0.48	0.64447
GO:2000021	regulation of ion homeostasis	23	0	0.01	0.6447
GO:2001252	positive regulation of chromosome organization	144	0	0.07	0.64478
GO:0065002	intracellular protein transmembrane transport	445	0	0.2	0.64554
GO:0072489	methylammonium transmembrane transport	10	0	0	0.64567
GO:0010231	maintenance of seed dormancy	75	0	0.03	0.64583
GO:0097437	maintenance of dormancy	75	0	0.03	0.64583
GO:0007186	G-protein coupled receptor signaling pathway	70	0	0.03	0.64596
GO:0017145	stem cell division	75	0	0.03	0.64732
GO:0043624	cellular protein complex disassembly	136	0	0.06	0.64752
GO:0042558	pteridine-containing compound metabolic process	90	0	0.04	0.64847
GO:1902170	cellular response to reactive nitrogen species	90	0	0.04	0.64848
GO:0010959	regulation of metal ion transport	73	0	0.03	0.6487
GO:0006413	translational initiation	226	0	0.1	0.64908
GO:0034605	cellular response to heat	192	0	0.09	0.64959
GO:0000002	mitochondrial genome maintenance	29	0	0.01	0.64961
GO:2000603	regulation of secondary growth	32	0	0.01	0.65094
GO:0002238	response to molecule of fungal origin	88	0	0.04	0.65094
GO:0031935	regulation of chromatin silencing	7	0	0	0.65134
GO:0031109	microtubule polymerization or depolymerization	344	0	0.16	0.65275
GO:0080148	negative regulation of response to water deprivation	34	0	0.02	0.65279
GO:0051347	positive regulation of transferase activity	138	0	0.06	0.65468
GO:0009225	nucleotide-sugar metabolic process	109	0	0.05	0.65472
GO:0045229	external encapsulating structure organization	3568	2	1.64	0.65493
GO:0006646	phosphatidylethanolamine biosynthetic process	8	0	0	0.65568
GO:0046337	phosphatidylethanolamine metabolic process	8	0	0	0.65568
GO:0043155	negative regulation of photosynthesis, light reaction	80	0	0.04	0.65615
GO:0010205	photoinhibition	80	0	0.04	0.65615
GO:0009627	systemic acquired resistance	1797	1	0.82	0.65649
GO:0042446	hormone biosynthetic process	1124	1	0.52	0.65667
GO:0070727	cellular macromolecule localization	4023	2	1.84	0.6569
GO:0046777	protein autophosphorylation	1117	0	0.51	0.65703
GO:0071470	cellular response to osmotic stress	201	0	0.09	0.65814
GO:0031122	cytoplasmic microtubule organization	191	0	0.09	0.65824
GO:0010161	red light signaling pathway	94	0	0.04	0.65869
GO:0009247	glycolipid biosynthetic process	394	1	0.18	0.66053
GO:0009638	phototropism	206	0	0.09	0.6606
GO:0009814	defense response, incompatible interaction	2436	1	1.12	0.66067
GO:0072529	pyrimidine-containing compound catabolic process	11	0	0.01	0.66089
GO:0010050	vegetative phase change	240	0	0.11	0.66098
GO:0042176	regulation of protein catabolic process	82	0	0.04	0.66111
GO:0042759	long-chain fatty acid biosynthetic process	11	0	0.01	0.66181
GO:0009432	SOS response	6	0	0	0.66189
GO:2000012	regulation of auxin polar transport	23	0	0.01	0.66234
GO:0010068	protoderm histogenesis	165	0	0.08	0.66339
GO:0044273	sulfur compound catabolic process	108	0	0.05	0.66343
GO:0034661	ncRNA catabolic process	33	0	0.02	0.66714
GO:0046448	tropane alkaloid metabolic process	13	0	0.01	0.6673
GO:1902582	single-organism intracellular transport	4330	3	1.99	0.66744
GO:0007276	gamete generation	441	0	0.2	0.66746
GO:0071230	cellular response to amino acid stimulus	19	0	0.01	0.6675
GO:0015980	energy derivation by oxidation of organic compounds	278	0	0.13	0.66906
GO:0010063	positive regulation of trichoblast fate specification	10	0	0	0.66954
GO:0010055	atrichoblast differentiation	10	0	0	0.66954
GO:0010056	atrichoblast fate specification	10	0	0	0.66954
GO:0010058	regulation of atrichoblast fate specification	10	0	0	0.66954
GO:0010059	positive regulation of atrichoblast fate specification	10	0	0	0.66954
GO:0016310	phosphorylation	3709	0	1.7	0.66998
GO:0000060	protein import into nucleus, translocation	28	0	0.01	0.67139
GO:0006760	folic acid-containing compound metabolic process	85	0	0.04	0.67155
GO:0051649	establishment of localization in cell	5519	3	2.53	0.67232
GO:0034470	ncRNA processing	895	0	0.41	0.67289
GO:0047484	regulation of response to osmotic stress	47	0	0.02	0.67328
GO:2000035	regulation of stem cell division	74	0	0.03	0.67348
GO:0021700	developmental maturation	1989	1	0.91	0.67392
GO:0010394	homogalacturonan metabolic process	34	0	0.02	0.6744
GO:0010289	homogalacturonan biosynthetic process	34	0	0.02	0.6744
GO:0010321	regulation of vegetative phase change	24	0	0.01	0.67483
GO:0000738	DNA catabolic process, exonucleolytic	11	0	0.01	0.67484
GO:0016579	protein deubiquitination	190	0	0.09	0.6757
GO:0010204	defense response signaling pathway, resistance gene-independent	76	0	0.03	0.67788
GO:1902023	L-arginine transport	19	0	0.01	0.67821
GO:0043091	L-arginine import	19	0	0.01	0.67821
GO:0090467	arginine import	19	0	0.01	0.67821
GO:0010053	root epidermal cell differentiation	2160	1	0.99	0.67889
GO:0023051	regulation of signaling	1149	1	0.53	0.6805
GO:0006892	post-Golgi vesicle-mediated transport	58	0	0.03	0.68089
GO:0006896	Golgi to vacuole transport	58	0	0.03	0.68089
GO:0016575	histone deacetylation	33	0	0.02	0.68097
GO:0032412	regulation of ion transmembrane transporter activity	270	0	0.12	0.68205
GO:0032409	regulation of transporter activity	270	0	0.12	0.68205
GO:0022898	regulation of transmembrane transporter activity	270	0	0.12	0.68205
GO:0010646	regulation of cell communication	1159	1	0.53	0.68305
GO:1901935	beta-caryophyllene metabolic process	6	0	0	0.68441
GO:1901937	beta-caryophyllene biosynthetic process	6	0	0	0.68441
GO:0046131	pyrimidine ribonucleoside metabolic process	87	0	0.04	0.68451
GO:0006213	pyrimidine nucleoside metabolic process	87	0	0.04	0.68451
GO:0051046	regulation of secretion	30	0	0.01	0.68513
GO:0046209	nitric oxide metabolic process	46	0	0.02	0.68596
GO:0019464	glycine decarboxylation via glycine cleavage system	31	0	0.01	0.6867
GO:0010098	suspensor development	38	0	0.02	0.68696
GO:0006465	signal peptide processing	7	0	0	0.68741
GO:0010219	regulation of vernalization response	13	0	0.01	0.6875
GO:0019953	sexual reproduction	576	0	0.26	0.68814
GO:0046049	UMP metabolic process	40	0	0.02	0.6882
GO:0009174	pyrimidine ribonucleoside monophosphate biosynthetic process	40	0	0.02	0.6882
GO:0006222	UMP biosynthetic process	40	0	0.02	0.6882
GO:0009710	tropane alkaloid biosynthetic process	12	0	0.01	0.6884
GO:0009395	phospholipid catabolic process	75	0	0.03	0.6885
GO:0009738	abscisic acid-activated signaling pathway	1402	1	0.64	0.68902
GO:0009746	response to hexose	835	1	0.38	0.69013
GO:0034311	diol metabolic process	13	0	0.01	0.69073
GO:0034312	diol biosynthetic process	13	0	0.01	0.69073
GO:0048199	vesicle targeting, to, from or within Golgi	11	0	0.01	0.69259
GO:0006903	vesicle targeting	11	0	0.01	0.69259
GO:0006525	arginine metabolic process	59	0	0.03	0.69264
GO:1901998	toxin transport	8	0	0	0.69293
GO:0042891	antibiotic transport	8	0	0	0.69293
GO:0007131	reciprocal meiotic recombination	313	0	0.14	0.69328
GO:0035825	reciprocal DNA recombination	313	0	0.14	0.69328
GO:0051656	establishment of organelle localization	460	0	0.21	0.69357
GO:0009072	aromatic amino acid family metabolic process	870	1	0.4	0.69366
GO:0071732	cellular response to nitric oxide	56	0	0.03	0.69367
GO:0010359	regulation of anion channel activity	268	0	0.12	0.69373
GO:0009176	pyrimidine deoxyribonucleoside monophosphate metabolic process	9	0	0	0.69388
GO:0009177	pyrimidine deoxyribonucleoside monophosphate biosynthetic process	9	0	0	0.69388
GO:0032885	regulation of polysaccharide biosynthetic process	77	0	0.04	0.69401
GO:0010117	photoprotection	11	0	0.01	0.69413
GO:0009966	regulation of signal transduction	1147	1	0.53	0.69432
GO:0009854	oxidative photosynthetic carbon pathway	28	0	0.01	0.69464
GO:0006401	RNA catabolic process	286	0	0.13	0.69469
GO:1902243	copal-8-ol diphosphate(3-) biosynthetic process	10	0	0	0.69475
GO:1902247	geranylgeranyl diphosphate catabolic process	10	0	0	0.69475
GO:1901991	negative regulation of mitotic cell cycle phase transition	18	0	0.01	0.69481
GO:1901988	negative regulation of cell cycle phase transition	18	0	0.01	0.69481
GO:1902586	multi-organism intercellular transport	7	0	0	0.69496
GO:0046740	transport of virus in host, cell to cell	7	0	0	0.69496
GO:0044211	CTP salvage	7	0	0	0.69594
GO:1902593	single-organism nuclear import	434	0	0.2	0.69748
GO:0006606	protein import into nucleus	434	0	0.2	0.69748
GO:0044744	protein targeting to nucleus	434	0	0.2	0.69748
GO:0009834	plant-type secondary cell wall biogenesis	339	0	0.16	0.69808
GO:0006021	inositol biosynthetic process	8	0	0	0.69875
GO:0006723	cuticle hydrocarbon biosynthetic process	16	0	0.01	0.69915
GO:0008285	negative regulation of cell proliferation	47	0	0.02	0.69983
GO:1901162	primary amino compound biosynthetic process	10	0	0	0.69988
GO:0071554	cell wall organization or biogenesis	4538	2	2.08	0.70151
GO:0010449	root meristem growth	153	0	0.07	0.70168
GO:0006310	DNA recombination	684	0	0.31	0.70169
GO:0032881	regulation of polysaccharide metabolic process	150	0	0.07	0.70185
GO:0080050	regulation of seed development	224	0	0.1	0.70202
GO:0031146	SCF-dependent proteasomal ubiquitin-dependent protein catabolic process	30	0	0.01	0.70294
GO:0071941	nitrogen cycle metabolic process	60	0	0.03	0.70354
GO:0010942	positive regulation of cell death	110	0	0.05	0.70516
GO:0010190	cytochrome b6f complex assembly	6	0	0	0.7053
GO:0072596	establishment of protein localization to chloroplast	174	0	0.08	0.70549
GO:0072598	protein localization to chloroplast	174	0	0.08	0.70549
GO:0045036	protein targeting to chloroplast	174	0	0.08	0.70549
GO:0015672	monovalent inorganic cation transport	1113	0	0.51	0.7057
GO:2000896	amylopectin metabolic process	23	0	0.01	0.7062
GO:0010021	amylopectin biosynthetic process	23	0	0.01	0.7062
GO:0005986	sucrose biosynthetic process	81	0	0.04	0.70623
GO:0043157	response to cation stress	11	0	0.01	0.70633
GO:0046653	tetrahydrofolate metabolic process	48	0	0.02	0.70665
GO:0034219	carbohydrate transmembrane transport	108	0	0.05	0.70673
GO:0048577	negative regulation of short-day photoperiodism, flowering	33	0	0.02	0.70694
GO:0051170	nuclear import	457	0	0.21	0.70776
GO:0019751	polyol metabolic process	315	0	0.14	0.70824
GO:0055114	oxidation-reduction process	3900	3	1.79	0.70826
GO:0009413	response to flooding	11	0	0.01	0.70851
GO:0048564	photosystem I assembly	45	0	0.02	0.70914
GO:0043201	response to leucine	73	0	0.03	0.70958
GO:0080052	response to histidine	73	0	0.03	0.70958
GO:0080053	response to phenylalanine	73	0	0.03	0.70958
GO:0051501	diterpene phytoalexin metabolic process	36	0	0.02	0.70983
GO:0031401	positive regulation of protein modification process	248	0	0.11	0.70993
GO:0043266	regulation of potassium ion transport	54	0	0.02	0.7103
GO:0051554	flavonol metabolic process	55	0	0.03	0.71124
GO:0015760	glucose-6-phosphate transport	20	0	0.01	0.71128
GO:0009593	detection of chemical stimulus	140	1	0.06	0.7113
GO:0006269	DNA replication, synthesis of RNA primer	6	0	0	0.71131
GO:0043605	cellular amide catabolic process	12	0	0.01	0.71134
GO:0017157	regulation of exocytosis	27	0	0.01	0.71156
GO:0006071	glycerol metabolic process	27	0	0.01	0.71162
GO:0007032	endosome organization	51	0	0.02	0.71173
GO:0010046	response to mycotoxin	7	0	0	0.71181
GO:0050691	regulation of defense response to virus by host	15	0	0.01	0.71184
GO:0042762	regulation of sulfur metabolic process	187	0	0.09	0.71192
GO:0000162	tryptophan biosynthetic process	149	0	0.07	0.71225
GO:0046219	indolalkylamine biosynthetic process	149	0	0.07	0.71225
GO:0046246	terpene biosynthetic process	115	0	0.05	0.71258
GO:0019400	alditol metabolic process	60	0	0.03	0.71328
GO:0080112	seed growth	98	0	0.04	0.71331
GO:0080113	regulation of seed growth	98	0	0.04	0.71331
GO:0010187	negative regulation of seed germination	171	1	0.08	0.71364
GO:0071450	cellular response to oxygen radical	41	0	0.02	0.7137
GO:0071451	cellular response to superoxide	41	0	0.02	0.7137
GO:0019430	removal of superoxide radicals	41	0	0.02	0.7137
GO:0009147	pyrimidine nucleoside triphosphate metabolic process	25	0	0.01	0.71423
GO:0006108	malate metabolic process	43	0	0.02	0.71478
GO:0048826	cotyledon morphogenesis	13	0	0.01	0.7151
GO:0019692	deoxyribose phosphate metabolic process	14	0	0.01	0.71538
GO:0009394	2'-deoxyribonucleotide metabolic process	14	0	0.01	0.71538
GO:0006521	regulation of cellular amino acid metabolic process	76	0	0.03	0.71565
GO:0033238	regulation of cellular amine metabolic process	76	0	0.03	0.71565
GO:0009132	nucleoside diphosphate metabolic process	18	0	0.01	0.71597
GO:0051552	flavone metabolic process	57	0	0.03	0.71648
GO:0070592	cell wall polysaccharide biosynthetic process	683	0	0.31	0.71665
GO:0007263	nitric oxide mediated signal transduction	52	0	0.02	0.7167
GO:0051275	beta-glucan catabolic process	26	0	0.01	0.71688
GO:0071277	cellular response to calcium ion	14	0	0.01	0.71743
GO:0000105	histidine biosynthetic process	22	0	0.01	0.71758
GO:0009957	epidermal cell fate specification	68	0	0.03	0.71814
GO:0051667	establishment of plastid localization	418	0	0.19	0.71822
GO:0051644	plastid localization	418	0	0.19	0.71822
GO:0009902	chloroplast relocation	418	0	0.19	0.71822
GO:0032196	transposition	51	0	0.02	0.71831
GO:0051187	cofactor catabolic process	295	0	0.14	0.71873
GO:0034214	protein hexamerization	16	0	0.01	0.71917
GO:0008356	asymmetric cell division	133	0	0.06	0.7198
GO:0016233	telomere capping	6	0	0	0.71995
GO:0010360	negative regulation of anion channel activity	37	0	0.02	0.72014
GO:0010361	regulation of anion channel activity by blue light	37	0	0.02	0.72014
GO:0010362	negative regulation of anion channel activity by blue light	37	0	0.02	0.72014
GO:0032410	negative regulation of transporter activity	37	0	0.02	0.72014
GO:0032413	negative regulation of ion transmembrane transporter activity	37	0	0.02	0.72014
GO:0035384	thioester biosynthetic process	53	0	0.02	0.72133
GO:0071616	acyl-CoA biosynthetic process	53	0	0.02	0.72133
GO:0009620	response to fungus	2636	3	1.21	0.72166
GO:1901879	regulation of protein depolymerization	79	0	0.04	0.72189
GO:0006084	acetyl-CoA metabolic process	350	0	0.16	0.72193
GO:0045824	negative regulation of innate immune response	12	0	0.01	0.72267
GO:0050777	negative regulation of immune response	12	0	0.01	0.72267
GO:0006536	glutamate metabolic process	68	0	0.03	0.72322
GO:1903320	regulation of protein modification by small protein conjugation or removal	14	0	0.01	0.72411
GO:1901607	alpha-amino acid biosynthetic process	1555	0	0.71	0.72424
GO:0010236	plastoquinone biosynthetic process	11	0	0.01	0.72427
GO:0008202	steroid metabolic process	1092	1	0.5	0.72437
GO:0035335	peptidyl-tyrosine dephosphorylation	36	0	0.02	0.72465
GO:0000729	DNA double-strand break processing	9	0	0	0.72488
GO:0000706	meiotic DNA double-strand break processing	9	0	0	0.72488
GO:1901000	regulation of response to salt stress	7	0	0	0.72511
GO:0071786	endoplasmic reticulum tubular network organization	28	0	0.01	0.72516
GO:0033015	tetrapyrrole catabolic process	289	0	0.13	0.72641
GO:0006787	porphyrin-containing compound catabolic process	289	0	0.13	0.72641
GO:0010220	positive regulation of vernalization response	11	0	0.01	0.72831
GO:0019761	glucosinolate biosynthetic process	753	0	0.35	0.72848
GO:0019758	glycosinolate biosynthetic process	753	0	0.35	0.72848
GO:0016144	S-glycoside biosynthetic process	753	0	0.35	0.72848
GO:0010675	regulation of cellular carbohydrate metabolic process	301	0	0.14	0.72951
GO:0044712	single-organism catabolic process	4720	3	2.16	0.72996
GO:0010638	positive regulation of organelle organization	721	0	0.33	0.73065
GO:0046620	regulation of organ growth	64	0	0.03	0.73066
GO:0015996	chlorophyll catabolic process	285	0	0.13	0.73157
GO:0050994	regulation of lipid catabolic process	14	0	0.01	0.73171
GO:0042335	cuticle development	350	0	0.16	0.73188
GO:0009822	alkaloid catabolic process	10	0	0	0.73262
GO:1901867	ecgonine methyl ester metabolic process	10	0	0	0.73262
GO:1901870	ecgonone methyl ester metabolic process	10	0	0	0.73262
GO:0009219	pyrimidine deoxyribonucleotide metabolic process	13	0	0.01	0.73271
GO:0008380	RNA splicing	1096	0	0.5	0.7328
GO:1900618	regulation of shoot system morphogenesis	14	0	0.01	0.73298
GO:2000028	regulation of photoperiodism, flowering	228	0	0.1	0.73351
GO:0010089	xylem development	419	0	0.19	0.73431
GO:0046460	neutral lipid biosynthetic process	105	0	0.05	0.73434
GO:0046463	acylglycerol biosynthetic process	105	0	0.05	0.73434
GO:0048576	positive regulation of short-day photoperiodism, flowering	85	0	0.04	0.73514
GO:0051761	sesquiterpene metabolic process	33	0	0.02	0.73655
GO:0051762	sesquiterpene biosynthetic process	33	0	0.02	0.73655
GO:0046794	transport of virus	19	0	0.01	0.73666
GO:0031349	positive regulation of defense response	524	1	0.24	0.73675
GO:0044743	intracellular protein transmembrane import	436	0	0.2	0.73861
GO:0009741	response to brassinosteroid	694	0	0.32	0.73861
GO:0009265	2'-deoxyribonucleotide biosynthetic process	12	0	0.01	0.739
GO:0009221	pyrimidine deoxyribonucleotide biosynthetic process	12	0	0.01	0.739
GO:0046385	deoxyribose phosphate biosynthetic process	12	0	0.01	0.739
GO:0051641	cellular localization	5943	3	2.72	0.7391
GO:0044042	glucan metabolic process	1990	0	0.91	0.74004
GO:0006073	cellular glucan metabolic process	1990	0	0.91	0.74004
GO:0006891	intra-Golgi vesicle-mediated transport	212	1	0.1	0.74012
GO:0006265	DNA topological change	35	0	0.02	0.74029
GO:0010082	regulation of root meristem growth	136	0	0.06	0.74099
GO:0046244	salicylic acid catabolic process	8	0	0	0.74101
GO:0015822	ornithine transport	8	0	0	0.74122
GO:0090066	regulation of anatomical structure size	849	0	0.39	0.74131
GO:0032535	regulation of cellular component size	849	0	0.39	0.74131
GO:0046907	intracellular transport	5016	3	2.3	0.74152
GO:0000375	RNA splicing, via transesterification reactions	487	0	0.22	0.74165
GO:0000377	RNA splicing, via transesterification reactions with bulged adenosine as nucleophile	487	0	0.22	0.74165
GO:0010061	regulation of trichoblast fate specification	12	0	0.01	0.74373
GO:0010057	trichoblast fate specification	12	0	0.01	0.74373
GO:0009220	pyrimidine ribonucleotide biosynthetic process	322	0	0.15	0.74413
GO:0009218	pyrimidine ribonucleotide metabolic process	322	0	0.15	0.74413
GO:0032922	circadian regulation of gene expression	46	0	0.02	0.74482
GO:0009299	mRNA transcription	26	1	0.01	0.74613
GO:0010054	trichoblast differentiation	2041	1	0.94	0.74619
GO:0009101	glycoprotein biosynthetic process	659	0	0.3	0.7465
GO:0048584	positive regulation of response to stimulus	925	1	0.42	0.74679
GO:0006605	protein targeting	3233	2	1.48	0.74717
GO:0034052	positive regulation of plant-type hypersensitive response	35	0	0.02	0.74743
GO:0019747	regulation of isoprenoid metabolic process	53	0	0.02	0.7476
GO:0055076	transition metal ion homeostasis	273	0	0.13	0.7479
GO:0000910	cytokinesis	1774	1	0.81	0.74889
GO:0044070	regulation of anion transport	283	0	0.13	0.7489
GO:0015743	malate transport	26	0	0.01	0.74957
GO:0034762	regulation of transmembrane transport	295	0	0.14	0.74985
GO:0034765	regulation of ion transmembrane transport	295	0	0.14	0.74985
GO:0009306	protein secretion	77	0	0.04	0.7499
GO:0046039	GTP metabolic process	278	0	0.13	0.75065
GO:1900673	olefin metabolic process	311	1	0.14	0.75066
GO:1900674	olefin biosynthetic process	311	1	0.14	0.75066
GO:1901136	carbohydrate derivative catabolic process	747	0	0.34	0.75094
GO:0000098	sulfur amino acid catabolic process	12	0	0.01	0.75097
GO:0048232	male gamete generation	164	0	0.08	0.75127
GO:0018065	protein-cofactor linkage	16	0	0.01	0.75135
GO:0015696	ammonium transport	196	0	0.09	0.75156
GO:0032940	secretion by cell	186	0	0.09	0.75224
GO:0046273	lignan catabolic process	10	0	0	0.75232
GO:1901598	(-)-pinoresinol metabolic process	10	0	0	0.75232
GO:1902123	(-)-pinoresinol catabolic process	10	0	0	0.75232
GO:1902124	(+)-pinoresinol metabolic process	10	0	0	0.75232
GO:1902125	(+)-pinoresinol catabolic process	10	0	0	0.75232
GO:1902127	(-)-lariciresinol metabolic process	10	0	0	0.75232
GO:1902128	(-)-lariciresinol catabolic process	10	0	0	0.75232
GO:1902129	(-)-lariciresinol biosynthetic process	10	0	0	0.75232
GO:1902130	(+)-lariciresinol metabolic process	10	0	0	0.75232
GO:1902131	(+)-lariciresinol catabolic process	10	0	0	0.75232
GO:1902132	(+)-lariciresinol biosynthetic process	10	0	0	0.75232
GO:1902133	(+)-secoisolariciresinol metabolic process	10	0	0	0.75232
GO:1902135	(+)-secoisolariciresinol biosynthetic process	10	0	0	0.75232
GO:1902136	(-)-secoisolariciresinol metabolic process	10	0	0	0.75232
GO:1902138	(-)-secoisolariciresinol biosynthetic process	10	0	0	0.75232
GO:1901502	ether catabolic process	10	0	0	0.75232
GO:1901503	ether biosynthetic process	10	0	0	0.75232
GO:0034310	primary alcohol catabolic process	10	0	0	0.75232
GO:0034309	primary alcohol biosynthetic process	10	0	0	0.75232
GO:0050778	positive regulation of immune response	514	1	0.24	0.75271
GO:0002684	positive regulation of immune system process	514	1	0.24	0.75271
GO:0009749	response to glucose	358	1	0.16	0.75315
GO:0019563	glycerol catabolic process	11	0	0.01	0.75435
GO:0019405	alditol catabolic process	11	0	0.01	0.75435
GO:0030834	regulation of actin filament depolymerization	68	0	0.03	0.75487
GO:0042344	indole glucosinolate catabolic process	66	0	0.03	0.75554
GO:1901868	ecgonine methyl ester catabolic process	9	0	0	0.75578
GO:1901869	ecgonine methyl ester biosynthetic process	9	0	0	0.75578
GO:1901871	ecgonone methyl ester catabolic process	9	0	0	0.75578
GO:1901872	ecgonone methyl ester biosynthetic process	9	0	0	0.75578
GO:0042182	ketone catabolic process	9	0	0	0.75578
GO:0018904	ether metabolic process	79	0	0.04	0.75594
GO:0009717	isoflavonoid biosynthetic process	26	0	0.01	0.75687
GO:0046287	isoflavonoid metabolic process	26	0	0.01	0.75687
GO:0051493	regulation of cytoskeleton organization	500	0	0.23	0.75708
GO:0035670	plant-type ovary development	754	0	0.35	0.75767
GO:0031396	regulation of protein ubiquitination	12	0	0.01	0.7583
GO:0033356	UDP-L-arabinose metabolic process	27	0	0.01	0.75845
GO:0043620	regulation of DNA-templated transcription in response to stress	74	1	0.03	0.75895
GO:1902533	positive regulation of intracellular signal transduction	26	0	0.01	0.75919
GO:0043410	positive regulation of MAPK cascade	26	0	0.01	0.75919
GO:0043406	positive regulation of MAP kinase activity	26	0	0.01	0.75919
GO:0000187	activation of MAPK activity	26	0	0.01	0.75919
GO:0010155	regulation of proton transport	254	0	0.12	0.76003
GO:0010119	regulation of stomatal movement	594	0	0.27	0.76049
GO:0051130	positive regulation of cellular component organization	733	0	0.34	0.76168
GO:0032527	protein exit from endoplasmic reticulum	19	0	0.01	0.76185
GO:0071731	response to nitric oxide	68	0	0.03	0.76199
GO:0043413	macromolecule glycosylation	658	0	0.3	0.76235
GO:0006486	protein glycosylation	658	0	0.3	0.76235
GO:0006323	DNA packaging	191	0	0.09	0.76327
GO:0046856	phosphatidylinositol dephosphorylation	18	0	0.01	0.76382
GO:0046839	phospholipid dephosphorylation	18	0	0.01	0.76382
GO:0045089	positive regulation of innate immune response	505	1	0.23	0.76448
GO:0019432	triglyceride biosynthetic process	101	0	0.05	0.76457
GO:0009553	embryo sac development	836	1	0.38	0.76503
GO:0019544	arginine catabolic process to glutamate	7	0	0	0.76514
GO:0019762	glucosinolate catabolic process	78	0	0.04	0.76515
GO:0019759	glycosinolate catabolic process	78	0	0.04	0.76515
GO:0016145	S-glycoside catabolic process	78	0	0.04	0.76515
GO:0071804	cellular potassium ion transport	212	0	0.1	0.76567
GO:0071805	potassium ion transmembrane transport	212	0	0.1	0.76567
GO:0046488	phosphatidylinositol metabolic process	271	0	0.12	0.76619
GO:0044038	cell wall macromolecule biosynthetic process	686	0	0.31	0.76639
GO:0070589	cellular component macromolecule biosynthetic process	686	0	0.31	0.76639
GO:0046482	para-aminobenzoic acid metabolic process	173	1	0.08	0.76687
GO:1901419	regulation of response to alcohol	570	1	0.26	0.7673
GO:0010731	protein glutathionylation	8	0	0	0.76776
GO:0080164	regulation of nitric oxide metabolic process	7	0	0	0.7679
GO:0048574	long-day photoperiodism, flowering	208	0	0.1	0.7681
GO:0048654	anther morphogenesis	61	0	0.03	0.76836
GO:0048655	anther wall tapetum morphogenesis	61	0	0.03	0.76836
GO:0048656	anther wall tapetum formation	61	0	0.03	0.76836
GO:0048657	anther wall tapetum cell differentiation	61	0	0.03	0.76836
GO:0007015	actin filament organization	551	0	0.25	0.76858
GO:0050993	dimethylallyl diphosphate metabolic process	10	0	0	0.76898
GO:0010087	phloem or xylem histogenesis	656	0	0.3	0.76951
GO:0009894	regulation of catabolic process	295	0	0.14	0.7696
GO:0010439	regulation of glucosinolate biosynthetic process	127	0	0.06	0.76988
GO:0015729	oxaloacetate transport	6	0	0	0.77001
GO:0015742	alpha-ketoglutarate transport	6	0	0	0.77001
GO:0009250	glucan biosynthetic process	1196	0	0.55	0.77004
GO:0043543	protein acylation	710	0	0.33	0.77078
GO:0010201	response to continuous far red light stimulus by the high-irradiance response system	14	0	0.01	0.77144
GO:0006809	nitric oxide biosynthetic process	39	0	0.02	0.77163
GO:0071281	cellular response to iron ion	194	0	0.09	0.77177
GO:1900424	regulation of defense response to bacterium	77	0	0.04	0.77186
GO:0051261	protein depolymerization	100	0	0.05	0.77221
GO:0009411	response to UV	1452	3	0.67	0.77253
GO:0045604	regulation of epidermal cell differentiation	57	0	0.03	0.77269
GO:0030856	regulation of epithelial cell differentiation	57	0	0.03	0.77269
GO:0017038	protein import	870	0	0.4	0.77274
GO:0006805	xenobiotic metabolic process	16	0	0.01	0.77298
GO:0071466	cellular response to xenobiotic stimulus	16	0	0.01	0.77298
GO:0010227	floral organ abscission	95	0	0.04	0.77324
GO:0046173	polyol biosynthetic process	228	0	0.1	0.77327
GO:0006268	DNA unwinding involved in DNA replication	22	0	0.01	0.77386
GO:0043446	cellular alkane metabolic process	42	0	0.02	0.77439
GO:0043447	alkane biosynthetic process	42	0	0.02	0.77439
GO:0010541	acropetal auxin transport	46	0	0.02	0.77464
GO:0010092	specification of organ identity	293	0	0.13	0.77516
GO:0010093	specification of floral organ identity	293	0	0.13	0.77516
GO:0061640	cytoskeleton-dependent cytokinesis	1629	1	0.75	0.77523
GO:0009109	coenzyme catabolic process	6	0	0	0.77544
GO:0036115	fatty-acyl-CoA catabolic process	6	0	0	0.77544
GO:0009920	cell plate formation involved in plant-type cell wall biogenesis	29	0	0.01	0.77564
GO:0070734	histone H3-K27 methylation	17	0	0.01	0.77591
GO:0009722	detection of cytokinin stimulus	8	0	0	0.77599
GO:0034097	response to cytokine	8	0	0	0.77599
GO:0071345	cellular response to cytokine stimulus	8	0	0	0.77599
GO:0042761	very long-chain fatty acid biosynthetic process	50	0	0.02	0.77632
GO:0065008	regulation of biological quality	5378	3	2.47	0.77654
GO:0045087	innate immune response	4244	3	1.95	0.7768
GO:0000304	response to singlet oxygen	32	0	0.01	0.77711
GO:0072593	reactive oxygen species metabolic process	1461	1	0.67	0.77713
GO:0048571	long-day photoperiodism	217	0	0.1	0.77764
GO:0051494	negative regulation of cytoskeleton organization	61	0	0.03	0.77765
GO:0006955	immune response	4342	3	1.99	0.77779
GO:0000160	phosphorelay signal transduction system	776	2	0.36	0.778
GO:0006801	superoxide metabolic process	47	0	0.02	0.778
GO:0080126	ovary septum development	24	0	0.01	0.77807
GO:0042214	terpene metabolic process	173	0	0.08	0.77811
GO:0051640	organelle localization	564	0	0.26	0.77837
GO:0002679	respiratory burst involved in defense response	489	2	0.22	0.77878
GO:0009226	nucleotide-sugar biosynthetic process	88	0	0.04	0.7809
GO:0043255	regulation of carbohydrate biosynthetic process	221	0	0.1	0.78095
GO:0007031	peroxisome organization	456	0	0.21	0.78114
GO:0071490	cellular response to far red light	71	0	0.03	0.78134
GO:0048209	regulation of vesicle targeting, to, from or within Golgi	10	0	0	0.7815
GO:0016116	carotenoid metabolic process	439	0	0.2	0.78245
GO:0016108	tetraterpenoid metabolic process	439	0	0.2	0.78245
GO:0001708	cell fate specification	296	0	0.14	0.78342
GO:0006641	triglyceride metabolic process	113	0	0.05	0.78344
GO:0006662	glycerol ether metabolic process	69	0	0.03	0.78404
GO:0015976	carbon utilization	14	0	0.01	0.7843
GO:0043254	regulation of protein complex assembly	482	0	0.22	0.78495
GO:0032271	regulation of protein polymerization	482	0	0.22	0.78495
GO:0015693	magnesium ion transport	35	0	0.02	0.78513
GO:0006638	neutral lipid metabolic process	127	1	0.06	0.78533
GO:0006639	acylglycerol metabolic process	127	1	0.06	0.78533
GO:2000693	positive regulation of seed maturation	12	0	0.01	0.78551
GO:0009107	lipoate biosynthetic process	15	0	0.01	0.78598
GO:1990267	response to transition metal nanoparticle	438	1	0.2	0.78629
GO:0046505	sulfolipid metabolic process	6	0	0	0.78701
GO:0046506	sulfolipid biosynthetic process	6	0	0	0.78701
GO:0048283	indeterminate inflorescence morphogenesis	7	0	0	0.7874
GO:0046937	phytochelatin metabolic process	24	0	0.01	0.78763
GO:0046938	phytochelatin biosynthetic process	24	0	0.01	0.78763
GO:0032324	molybdopterin cofactor biosynthetic process	21	0	0.01	0.78827
GO:0019720	Mo-molybdopterin cofactor metabolic process	21	0	0.01	0.78827
GO:0043545	molybdopterin cofactor metabolic process	21	0	0.01	0.78827
GO:0051189	prosthetic group metabolic process	21	0	0.01	0.78827
GO:0006777	Mo-molybdopterin cofactor biosynthetic process	21	0	0.01	0.78827
GO:1901349	glucosinolate transport	21	0	0.01	0.78849
GO:0090449	phloem glucosinolate loading	21	0	0.01	0.78849
GO:0016197	endosomal transport	203	0	0.09	0.78857
GO:2000123	positive regulation of stomatal complex development	15	0	0.01	0.78877
GO:0045684	positive regulation of epidermis development	15	0	0.01	0.78877
GO:0009062	fatty acid catabolic process	853	0	0.39	0.78907
GO:0015936	coenzyme A metabolic process	31	0	0.01	0.78965
GO:0009657	plastid organization	1611	0	0.74	0.78992
GO:0042886	amide transport	455	0	0.21	0.7901
GO:0071705	nitrogen compound transport	2857	5	1.31	0.79055
GO:1901334	lactone metabolic process	21	0	0.01	0.79057
GO:1901336	lactone biosynthetic process	21	0	0.01	0.79057
GO:1901600	strigolactone metabolic process	21	0	0.01	0.79057
GO:1901601	strigolactone biosynthetic process	21	0	0.01	0.79057
[truncated: 4,128 more rows]

## Sheet: blue
Table S6. GO analyses of DEGs in different modules.
BP
GO ID	Term	Annotated	Significant	Expected	KS
GO:0052696	flavonoid glucuronidation	39	0	0.08	1.2e-30
GO:0015074	DNA integration	142	0	0.28	3.1e-13
GO:0018298	protein-chromophore linkage	92	0	0.18	3.2e-11
GO:1902600	hydrogen ion transmembrane transport	135	0	0.27	6.1e-10
GO:0009768	photosynthesis, light harvesting in photosystem I	37	0	0.07	4.3e-08
GO:0002181	cytoplasmic translation	9	0	0.02	1.4e-07
GO:0000027	ribosomal large subunit assembly	9	0	0.02	1.4e-07
GO:0048544	recognition of pollen	30	0	0.06	3.4e-07
GO:0018108	peptidyl-tyrosine phosphorylation	15	0	0.03	1.2e-06
GO:0006334	nucleosome assembly	138	0	0.28	3.2e-06
GO:0000028	ribosomal small subunit assembly	12	0	0.02	1.4e-05
GO:0006474	N-terminal protein amino acid acetylation	6	0	0.01	2.6e-05
GO:0042273	ribosomal large subunit biogenesis	27	0	0.05	2.8e-05
GO:0009772	photosynthetic electron transport in photosystem II	17	0	0.03	4.7e-05
GO:0006412	translation	1503	1	3	5.7e-05
GO:0015986	ATP synthesis coupled proton transport	76	0	0.15	6.4e-05
GO:0033609	oxalate metabolic process	12	0	0.02	0.00023
GO:0006506	GPI anchor biosynthetic process	17	0	0.03	0.00023
GO:0010951	negative regulation of endopeptidase activity	29	0	0.06	0.00025
GO:0000387	spliceosomal snRNP assembly	10	0	0.02	0.00032
GO:0006407	rRNA export from nucleus	9	0	0.02	0.00083
GO:0031640	killing of cells of other organism	21	0	0.04	0.00091
GO:0090502	RNA phosphodiester bond hydrolysis, endonucleolytic	39	0	0.08	0.00117
GO:0019740	nitrogen utilization	20	0	0.04	0.00152
GO:0046855	inositol phosphate dephosphorylation	38	0	0.08	0.00189
GO:0022904	respiratory electron transport chain	54	0	0.11	0.00213
GO:0000461	endonucleolytic cleavage to generate mature 3'-end of SSU-rRNA from (SSU-rRNA, 5.8S rRNA, LSU-rRNA)	8	0	0.02	0.00317
GO:0000447	endonucleolytic cleavage in ITS1 to separate SSU-rRNA from 5.8S rRNA and LSU-rRNA from tricistronic rRNA transcript (SSU-rRNA, 5.8S rRNA, LSU-rRNA)	8	0	0.02	0.00317
GO:0042773	ATP synthesis coupled electron transport	42	0	0.08	0.00355
GO:0006570	tyrosine metabolic process	34	0	0.07	0.00448
GO:0090213	regulation of radial pattern formation	7	0	0.01	0.00453
GO:1902047	polyamine transmembrane transport	10	0	0.02	0.00494
GO:0001560	regulation of cell growth by extracellular stimulus	12	0	0.02	0.00499
GO:0006914	autophagy	162	0	0.32	0.00511
GO:0015991	ATP hydrolysis coupled proton transport	90	0	0.18	0.0061
GO:0030490	maturation of SSU-rRNA	33	0	0.07	0.00626
GO:0045039	protein import into mitochondrial inner membrane	6	0	0.01	0.00766
GO:0007584	response to nutrient	113	0	0.23	0.00816
GO:0000209	protein polyubiquitination	12	0	0.02	0.00836
GO:0006414	translational elongation	144	0	0.29	0.00863
GO:0010252	auxin homeostasis	98	0	0.2	0.00876
GO:0009446	putrescine biosynthetic process	15	0	0.03	0.00878
GO:1901259	chloroplast rRNA processing	7	0	0.01	0.00924
GO:0008333	endosome to lysosome transport	14	0	0.03	0.00957
GO:0030150	protein import into mitochondrial matrix	9	0	0.02	0.01065
GO:0072488	ammonium transmembrane transport	10	0	0.02	0.01094
GO:0006906	vesicle fusion	6	0	0.01	0.01141
GO:0090501	RNA phosphodiester bond hydrolysis	48	0	0.1	0.01178
GO:0080034	host response to induction by symbiont of tumor, nodule or growth in host	15	0	0.03	0.01309
GO:0030581	symbiont intracellular protein transport in host	15	0	0.03	0.01309
GO:0051708	intracellular protein transport in other organism involved in symbiotic interaction	15	0	0.03	0.01309
GO:0006388	tRNA splicing, via endonucleolytic cleavage and ligation	13	0	0.03	0.01348
GO:0033384	geranyl diphosphate biosynthetic process	10	0	0.02	0.0135
GO:0045337	farnesyl diphosphate biosynthetic process	10	0	0.02	0.0135
GO:0000462	maturation of SSU-rRNA from tricistronic rRNA transcript (SSU-rRNA, 5.8S rRNA, LSU-rRNA)	32	0	0.06	0.01525
GO:0006572	tyrosine catabolic process	16	0	0.03	0.01571
GO:0036092	phosphatidylinositol-3-phosphate biosynthetic process	18	0	0.04	0.01682
GO:0006591	ornithine metabolic process	21	0	0.04	0.01723
GO:0017085	response to insecticide	8	0	0.02	0.01766
GO:0046680	response to DDT	8	0	0.02	0.01766
GO:0009735	response to cytokinin	657	2	1.31	0.01893
GO:0080003	thalianol metabolic process	6	0	0.01	0.01961
GO:0010683	tricyclic triterpenoid metabolic process	6	0	0.01	0.01961
GO:0006122	mitochondrial electron transport, ubiquinol to cytochrome c	7	0	0.01	0.01997
GO:0003333	amino acid transmembrane transport	96	0	0.19	0.02019
GO:1902583	multi-organism intracellular transport	19	0	0.04	0.02027
GO:0046348	amino sugar catabolic process	56	0	0.11	0.02053
GO:0006026	aminoglycan catabolic process	56	0	0.11	0.02053
GO:0006030	chitin metabolic process	56	0	0.11	0.02053
GO:0006032	chitin catabolic process	56	0	0.11	0.02053
GO:1901072	glucosamine-containing compound catabolic process	56	0	0.11	0.02053
GO:0015718	monocarboxylic acid transport	168	0	0.34	0.0212
GO:0008612	peptidyl-lysine modification to peptidyl-hypusine	12	0	0.02	0.02157
GO:0006189	'de novo' IMP biosynthetic process	22	0	0.04	0.02165
GO:0009052	pentose-phosphate shunt, non-oxidative branch	7	0	0.01	0.0227
GO:0042147	retrograde transport, endosome to Golgi	15	0	0.03	0.02275
GO:0006452	translational frameshifting	8	0	0.02	0.02388
GO:0006449	regulation of translational termination	8	0	0.02	0.02388
GO:0045901	positive regulation of translational elongation	8	0	0.02	0.02388
GO:0045905	positive regulation of translational termination	8	0	0.02	0.02388
GO:0031570	DNA integrity checkpoint	25	0	0.05	0.02403
GO:0015708	silicate transport	12	0	0.02	0.02518
GO:0010322	regulation of isopentenyl diphosphate biosynthetic process, methylerythritol 4-phosphate pathway	8	0	0.02	0.02632
GO:0071071	regulation of phospholipid biosynthetic process	8	0	0.02	0.02632
GO:0033385	geranylgeranyl diphosphate metabolic process	19	0	0.04	0.02637
GO:0006858	extracellular transport	18	0	0.04	0.02638
GO:0000460	maturation of 5.8S rRNA	10	0	0.02	0.02668
GO:0006658	phosphatidylserine metabolic process	8	0	0.02	0.02741
GO:0006659	phosphatidylserine biosynthetic process	8	0	0.02	0.02741
GO:0000103	sulfate assimilation	33	0	0.07	0.02878
GO:1901475	pyruvate transmembrane transport	13	0	0.03	0.02903
GO:0032025	response to cobalt ion	7	0	0.01	0.02926
GO:0051345	positive regulation of hydrolase activity	51	0	0.1	0.03162
GO:0046352	disaccharide catabolic process	48	0	0.1	0.03179
GO:0009313	oligosaccharide catabolic process	48	0	0.1	0.03179
GO:0042777	plasma membrane ATP synthesis coupled proton transport	6	0	0.01	0.03231
GO:0033273	response to vitamin	18	0	0.04	0.03252
GO:0006120	mitochondrial electron transport, NADH to ubiquinone	12	0	0.02	0.03806
GO:0071824	protein-DNA complex subunit organization	147	0	0.29	0.03837
GO:0065004	protein-DNA complex assembly	147	0	0.29	0.03837
GO:0035725	sodium ion transmembrane transport	42	0	0.08	0.03919
GO:0031053	primary miRNA processing	13	0	0.03	0.03928
GO:0022618	ribonucleoprotein complex assembly	118	0	0.24	0.0393
GO:0071826	ribonucleoprotein complex subunit organization	118	0	0.24	0.0393
GO:0009938	negative regulation of gibberellic acid mediated signaling pathway	16	0	0.03	0.03936
GO:0042787	protein ubiquitination involved in ubiquitin-dependent protein catabolic process	27	0	0.05	0.03994
GO:0007050	cell cycle arrest	6	0	0.01	0.04005
GO:0006278	RNA-dependent DNA replication	111	0	0.22	0.0408
GO:0034644	cellular response to UV	28	0	0.06	0.04099
GO:0009861	jasmonic acid and ethylene-dependent systemic resistance	77	0	0.15	0.0416
GO:0044801	single-organism membrane fusion	8	0	0.02	0.04274
GO:0061025	membrane fusion	8	0	0.02	0.04274
GO:0006002	fructose 6-phosphate metabolic process	18	0	0.04	0.0436
GO:0042026	protein refolding	22	0	0.04	0.044
GO:0000077	DNA damage checkpoint	23	0	0.05	0.04553
GO:0006415	translational termination	36	0	0.07	0.04565
GO:0033108	mitochondrial respiratory chain complex assembly	9	0	0.02	0.04664
GO:0033591	response to L-ascorbic acid	14	0	0.03	0.04694
GO:0006040	amino sugar metabolic process	75	0	0.15	0.04762
GO:0006849	plasma membrane pyruvate transport	12	0	0.02	0.04765
GO:0018022	peptidyl-lysine methylation	12	0	0.02	0.04786
GO:0008033	tRNA processing	144	0	0.29	0.04816
GO:0001561	fatty acid alpha-oxidation	8	0	0.02	0.04908
GO:0006022	aminoglycan metabolic process	59	0	0.12	0.04947
GO:0006558	L-phenylalanine metabolic process	41	0	0.08	0.05019
GO:1902221	erythrose 4-phosphate/phosphoenolpyruvate family amino acid metabolic process	41	0	0.08	0.05019
GO:0010083	regulation of vegetative meristem growth	17	0	0.03	0.05253
GO:0038032	termination of G-protein coupled receptor signaling pathway	7	0	0.01	0.05275
GO:0045744	negative regulation of G-protein coupled receptor protein signaling pathway	7	0	0.01	0.05275
GO:0008277	regulation of G-protein coupled receptor protein signaling pathway	7	0	0.01	0.05275
GO:0023021	termination of signal transduction	7	0	0.01	0.05275
GO:0010617	circadian regulation of calcium ion oscillation	12	0	0.02	0.05467
GO:0051480	cytosolic calcium ion homeostasis	12	0	0.02	0.05467
GO:0007163	establishment or maintenance of cell polarity	45	0	0.09	0.05692
GO:0006665	sphingolipid metabolic process	137	0	0.27	0.05696
GO:0046500	S-adenosylmethionine metabolic process	21	0	0.04	0.05723
GO:0030259	lipid glycosylation	17	0	0.03	0.05824
GO:0019511	peptidyl-proline hydroxylation	18	0	0.04	0.0586
GO:0018401	peptidyl-proline hydroxylation to 4-hydroxy-L-proline	18	0	0.04	0.0586
GO:0018126	protein hydroxylation	18	0	0.04	0.0586
GO:0019471	4-hydroxyproline metabolic process	18	0	0.04	0.0586
GO:0019310	inositol catabolic process	6	0	0.01	0.0595
GO:0017004	cytochrome complex assembly	26	0	0.05	0.06003
GO:0009636	response to toxic substance	136	0	0.27	0.06089
GO:0032957	inositol trisphosphate metabolic process	35	0	0.07	0.06094
GO:0071265	L-methionine biosynthetic process	21	0	0.04	0.0611
GO:0098656	anion transmembrane transport	192	0	0.38	0.06111
GO:0080140	regulation of jasmonic acid metabolic process	34	0	0.07	0.06117
GO:0043547	positive regulation of GTPase activity	43	0	0.09	0.06144
GO:0016120	carotene biosynthetic process	19	0	0.04	0.0621
GO:0009895	negative regulation of catabolic process	29	0	0.06	0.0624
GO:0010507	negative regulation of autophagy	29	0	0.06	0.0624
GO:0031330	negative regulation of cellular catabolic process	29	0	0.06	0.0624
GO:0010506	regulation of autophagy	45	0	0.09	0.06257
GO:0006687	glycosphingolipid metabolic process	15	0	0.03	0.06263
GO:0006677	glycosylceramide metabolic process	15	0	0.03	0.06263
GO:0030149	sphingolipid catabolic process	15	0	0.03	0.06263
GO:0031125	rRNA 3'-end processing	10	0	0.02	0.06465
GO:0018202	peptidyl-histidine modification	14	0	0.03	0.06546
GO:0009094	L-phenylalanine biosynthetic process	17	0	0.03	0.06652
GO:1902223	erythrose 4-phosphate/phosphoenolpyruvate family amino acid biosynthetic process	17	0	0.03	0.06652
GO:2001020	regulation of response to DNA damage stimulus	17	0	0.03	0.06665
GO:0098609	cell-cell adhesion	16	0	0.03	0.06666
GO:0045490	pectin catabolic process	132	1	0.26	0.06737
GO:0009095	aromatic amino acid family biosynthetic process, prephenate pathway	30	0	0.06	0.06783
GO:0009691	cytokinin biosynthetic process	125	0	0.25	0.06844
GO:0010930	negative regulation of auxin mediated signaling pathway	9	0	0.02	0.06845
GO:0060777	compound leaf morphogenesis	9	0	0.02	0.06845
GO:0071493	cellular response to UV-B	18	0	0.04	0.06894
GO:0032851	positive regulation of Rab GTPase activity	18	0	0.04	0.06904
GO:0044766	multi-organism transport	34	0	0.07	0.06956
GO:0046520	sphingoid biosynthetic process	65	0	0.13	0.06993
GO:0016485	protein processing	63	0	0.13	0.0702
GO:0080169	cellular response to boron-containing substance deprivation	11	0	0.02	0.0708
GO:0032543	mitochondrial translation	10	0	0.02	0.07117
GO:0036079	purine nucleotide-sugar transport	35	0	0.07	0.07201
GO:0034756	regulation of iron ion transport	17	0	0.03	0.07258
GO:0071918	urea transmembrane transport	22	0	0.04	0.07351
GO:1901071	glucosamine-containing compound metabolic process	60	0	0.12	0.0781
GO:0080141	regulation of jasmonic acid biosynthetic process	32	0	0.06	0.07963
GO:0072668	tubulin complex biogenesis	14	0	0.03	0.08029
GO:0007021	tubulin complex assembly	14	0	0.03	0.08029
GO:0016560	protein import into peroxisome matrix, docking	7	0	0.01	0.08033
GO:0022615	protein to membrane docking	7	0	0.01	0.08033
GO:0000272	polysaccharide catabolic process	455	1	0.91	0.08106
GO:0080029	cellular response to boron-containing substance levels	36	0	0.07	0.0811
GO:0010036	response to boron-containing substance	36	0	0.07	0.0811
GO:0046477	glycosylceramide catabolic process	14	0	0.03	0.08166
GO:0046479	glycosphingolipid catabolic process	14	0	0.03	0.08166
GO:0019377	glycolipid catabolic process	14	0	0.03	0.08166
GO:0046514	ceramide catabolic process	14	0	0.03	0.08166
GO:0042256	mature ribosome assembly	9	0	0.02	0.08169
GO:0070207	protein homotrimerization	9	0	0.02	0.08202
GO:0030148	sphingolipid biosynthetic process	84	0	0.17	0.08203
GO:0006448	regulation of translational elongation	40	0	0.08	0.08411
GO:0006515	misfolded or incompletely synthesized protein catabolic process	8	0	0.02	0.08445
GO:0010332	response to gamma radiation	176	0	0.35	0.08575
GO:0015851	nucleobase transport	265	0	0.53	0.08704
GO:0006954	inflammatory response	29	0	0.06	0.08707
GO:0070206	protein trimerization	15	0	0.03	0.0874
GO:0032784	regulation of DNA-templated transcription, elongation	16	0	0.03	0.08824
GO:0015695	organic cation transport	36	0	0.07	0.08835
GO:0009664	plant-type cell wall organization	2012	11	4.02	0.08849
GO:0090377	seed trichome initiation	6	0	0.01	0.09018
GO:0090378	seed trichome elongation	6	0	0.01	0.09018
GO:0043243	positive regulation of protein complex disassembly	12	0	0.02	0.09039
GO:0071267	L-methionine salvage	18	0	0.04	0.09086
GO:0043102	amino acid salvage	18	0	0.04	0.09086
GO:0019509	L-methionine biosynthetic process from methylthioadenosine	18	0	0.04	0.09086
GO:0030307	positive regulation of cell growth	13	0	0.03	0.09088
GO:0032320	positive regulation of Ras GTPase activity	34	0	0.07	0.09145
GO:0006848	pyruvate transport	21	0	0.04	0.09468
GO:0019253	reductive pentose-phosphate cycle	47	0	0.09	0.09808
GO:0006863	purine nucleobase transport	263	0	0.53	0.09817
GO:0035672	oligopeptide transmembrane transport	10	0	0.02	0.0984
GO:0080163	regulation of protein serine/threonine phosphatase activity	23	0	0.05	0.09891
GO:0046339	diacylglycerol metabolic process	18	0	0.04	0.10161
GO:0009832	plant-type cell wall biogenesis	947	5	1.89	0.10243
GO:0006020	inositol metabolic process	31	0	0.06	0.1028
GO:0006531	aspartate metabolic process	8	0	0.02	0.1032
GO:0006103	2-oxoglutarate metabolic process	8	0	0.02	0.1032
GO:0098661	inorganic anion transmembrane transport	15	0	0.03	0.10321
GO:0001676	long-chain fatty acid metabolic process	68	0	0.14	0.10323
GO:0046466	membrane lipid catabolic process	39	0	0.08	0.10347
GO:0010052	guard cell differentiation	58	0	0.12	0.10461
GO:0032313	regulation of Rab GTPase activity	19	0	0.04	0.10556
GO:0032482	Rab protein signal transduction	19	0	0.04	0.10556
GO:0032483	regulation of Rab protein signal transduction	19	0	0.04	0.10556
GO:0015783	GDP-fucose transport	31	0	0.06	0.10623
GO:0046519	sphingoid metabolic process	67	0	0.13	0.10657
GO:0010202	response to low fluence red light stimulus	6	0	0.01	0.10728
GO:0006367	transcription initiation from RNA polymerase II promoter	20	0	0.04	0.10916
GO:0010411	xyloglucan metabolic process	102	6	0.2	0.10944
GO:0060147	regulation of posttranscriptional gene silencing	10	0	0.02	0.10973
GO:2000024	regulation of leaf development	71	0	0.14	0.11082
GO:0009584	detection of visible light	10	0	0.02	0.11131
GO:0000075	cell cycle checkpoint	42	0	0.08	0.11159
GO:0072334	UDP-galactose transmembrane transport	38	0	0.08	0.11177
GO:0015785	UDP-galactose transport	38	0	0.08	0.11177
GO:0015786	UDP-glucose transport	38	0	0.08	0.11177
GO:0072531	pyrimidine-containing compound transmembrane transport	38	0	0.08	0.11177
GO:0090481	pyrimidine nucleotide-sugar transmembrane transport	38	0	0.08	0.11177
GO:1901679	nucleotide transmembrane transport	38	0	0.08	0.11177
GO:0071836	nectar secretion	10	0	0.02	0.11195
GO:0071484	cellular response to light intensity	20	0	0.04	0.1121
GO:0002943	tRNA dihydrouridine synthesis	9	0	0.02	0.11518
GO:0070588	calcium ion transmembrane transport	44	0	0.09	0.11549
GO:0048598	embryonic morphogenesis	65	0	0.13	0.11634
GO:0043666	regulation of phosphoprotein phosphatase activity	24	0	0.05	0.11662
GO:0010921	regulation of phosphatase activity	24	0	0.05	0.11662
GO:0045727	positive regulation of translation	80	0	0.16	0.11709
GO:0045488	pectin metabolic process	646	3	1.29	0.11725
GO:0010393	galacturonan metabolic process	646	3	1.29	0.11725
GO:0034757	negative regulation of iron ion transport	10	0	0.02	0.11734
GO:0043271	negative regulation of ion transport	10	0	0.02	0.11734
GO:0030010	establishment of cell polarity	30	0	0.06	0.11828
GO:0072350	tricarboxylic acid metabolic process	22	0	0.04	0.11862
GO:0042255	ribosome assembly	31	0	0.06	0.12056
GO:0032104	regulation of response to extracellular stimulus	68	1	0.14	0.12067
GO:0032107	regulation of response to nutrient levels	68	1	0.14	0.12067
GO:0009611	response to wounding	1792	16	3.58	0.12177
GO:0019627	urea metabolic process	7	0	0.01	0.12294
GO:0009969	xyloglucan biosynthetic process	21	0	0.04	0.12365
GO:0006564	L-serine biosynthetic process	10	0	0.02	0.12455
GO:0010255	glucose mediated signaling pathway	27	0	0.05	0.12512
GO:0006004	fucose metabolic process	6	0	0.01	0.12523
GO:0042353	fucose biosynthetic process	6	0	0.01	0.12523
GO:0009757	hexose mediated signaling	31	0	0.06	0.12524
GO:0007157	heterophilic cell-cell adhesion via plasma membrane cell adhesion molecules	6	0	0.01	0.1255
GO:0000771	agglutination involved in conjugation	6	0	0.01	0.1255
GO:0098610	adhesion between unicellular organisms	6	0	0.01	0.1255
GO:0009645	response to low light intensity stimulus	51	0	0.1	0.12644
GO:0032211	negative regulation of telomere maintenance via telomerase	6	0	0.01	0.12701
GO:0032205	negative regulation of telomere maintenance	6	0	0.01	0.12701
GO:0032845	negative regulation of homeostatic process	6	0	0.01	0.12701
GO:0001578	microtubule bundle formation	49	0	0.1	0.12708
GO:0010216	maintenance of DNA methylation	25	0	0.05	0.12816
GO:0006399	tRNA metabolic process	344	0	0.69	0.129
GO:0052546	cell wall pectin metabolic process	401	2	0.8	0.13098
GO:0006282	regulation of DNA repair	11	0	0.02	0.13163
GO:0018106	peptidyl-histidine phosphorylation	11	0	0.02	0.13342
GO:0034754	cellular hormone metabolic process	547	4	1.09	0.13362
GO:0051325	interphase	73	0	0.15	0.13464
GO:0051329	mitotic interphase	73	0	0.15	0.13464
GO:0051319	G2 phase	73	0	0.15	0.13464
GO:0000085	mitotic G2 phase	73	0	0.15	0.13464
GO:0043290	apocarotenoid catabolic process	17	2	0.03	0.13465
GO:0046345	abscisic acid catabolic process	17	2	0.03	0.13465
GO:0016107	sesquiterpenoid catabolic process	17	2	0.03	0.13465
GO:0005987	sucrose catabolic process	38	0	0.08	0.13582
GO:0061077	chaperone-mediated protein folding	7	0	0.01	0.13643
GO:0030243	cellulose metabolic process	936	3	1.87	0.14042
GO:0032204	regulation of telomere maintenance	104	0	0.21	0.14122
GO:0009303	rRNA transcription	9	0	0.02	0.14168
GO:0009098	leucine biosynthetic process	12	0	0.02	0.1427
GO:0010483	pollen tube reception	28	0	0.06	0.14419
GO:0051703	intraspecies interaction between organisms	28	0	0.06	0.14419
GO:0032210	regulation of telomere maintenance via telomerase	9	0	0.02	0.14527
GO:0006423	cysteinyl-tRNA aminoacylation	7	0	0.01	0.14557
GO:0006878	cellular copper ion homeostasis	64	0	0.13	0.1457
GO:0006505	GPI anchor metabolic process	23	0	0.05	0.14658
GO:0006808	regulation of nitrogen utilization	15	0	0.03	0.14732
GO:0071474	cellular hyperosmotic response	20	0	0.04	0.14741
GO:0071475	cellular hyperosmotic salinity response	20	0	0.04	0.14741
GO:0010086	embryonic root morphogenesis	19	0	0.04	0.14742
GO:0016050	vesicle organization	29	0	0.06	0.14799
GO:0009683	indoleacetic acid metabolic process	374	4	0.75	0.14888
GO:0035437	maintenance of protein localization in endoplasmic reticulum	34	0	0.07	0.149
GO:0080120	CAAX-box protein maturation	12	0	0.02	0.14999
GO:0009649	entrainment of circadian clock	26	0	0.05	0.1501
GO:0000025	maltose catabolic process	6	0	0.01	0.1518
GO:0051865	protein autoubiquitination	77	0	0.15	0.15358
GO:0019482	beta-alanine metabolic process	9	0	0.02	0.15449
GO:0019484	beta-alanine catabolic process	9	0	0.02	0.15449
GO:0009828	plant-type cell wall loosening	51	1	0.1	0.15455
GO:0018196	peptidyl-asparagine modification	13	0	0.03	0.15549
GO:0018279	protein N-linked glycosylation via asparagine	13	0	0.03	0.15549
GO:1903338	regulation of cell wall organization or biogenesis	89	0	0.18	0.15665
GO:0015793	glycerol transport	6	0	0.01	0.15874
GO:0046898	response to cycloheximide	6	0	0.01	0.1591
GO:0033397	zeatin metabolic process	40	0	0.08	0.16064
GO:0033398	zeatin biosynthetic process	40	0	0.08	0.16064
GO:0033466	trans-zeatin biosynthetic process	40	0	0.08	0.16064
GO:0033400	trans-zeatin metabolic process	40	0	0.08	0.16064
GO:0006562	proline catabolic process	6	0	0.01	0.16174
GO:0046838	phosphorylated carbohydrate dephosphorylation	39	0	0.08	0.16222
GO:0042814	monopolar cell growth	19	0	0.04	0.16247
GO:0035434	copper ion transmembrane transport	30	0	0.06	0.16287
GO:0000466	maturation of 5.8S rRNA from tricistronic rRNA transcript (SSU-rRNA, 5.8S rRNA, LSU-rRNA)	9	0	0.02	0.16335
GO:0009060	aerobic respiration	192	0	0.38	0.16394
GO:0035337	fatty-acyl-CoA metabolic process	29	0	0.06	0.16414
GO:0010441	guard cell development	6	0	0.01	0.16423
GO:0010442	guard cell morphogenesis	6	0	0.01	0.16423
GO:0033388	putrescine biosynthetic process from arginine	7	0	0.01	0.16438
GO:0006678	glucosylceramide metabolic process	8	0	0.02	0.16447
GO:0046015	regulation of transcription by glucose	14	0	0.03	0.16466
GO:0031670	cellular response to nutrient	14	0	0.03	0.16466
GO:0045013	carbon catabolite repression of transcription	14	0	0.03	0.16466
GO:0045014	negative regulation of transcription by glucose	14	0	0.03	0.16466
GO:0045990	carbon catabolite regulation of transcription	14	0	0.03	0.16466
GO:0010244	response to low fluence blue light stimulus by blue low-fluence system	17	0	0.03	0.1648
GO:0036065	fucosylation	6	0	0.01	0.16508
GO:0006829	zinc ion transport	25	0	0.05	0.16552
GO:0033124	regulation of GTP catabolic process	53	0	0.11	0.16641
GO:0043087	regulation of GTPase activity	53	0	0.11	0.16641
GO:0006431	methionyl-tRNA aminoacylation	10	0	0.02	0.16653
GO:0009660	amyloplast organization	25	0	0.05	0.16791
GO:0035279	mRNA cleavage involved in gene silencing by miRNA	10	0	0.02	0.16795
GO:0019419	sulfate reduction	8	0	0.02	0.16815
GO:0008272	sulfate transport	70	0	0.14	0.16855
GO:0015977	carbon fixation	62	0	0.12	0.16929
GO:0019685	photosynthesis, dark reaction	62	0	0.12	0.16929
GO:0009563	synergid differentiation	23	0	0.05	0.17011
GO:0045697	regulation of synergid differentiation	23	0	0.05	0.17011
GO:0009880	embryonic pattern specification	192	0	0.38	0.17013
GO:0006563	L-serine metabolic process	56	0	0.11	0.17127
GO:0009086	methionine biosynthetic process	404	0	0.81	0.17143
GO:0009747	hexokinase-dependent signaling	10	0	0.02	0.17232
GO:0008216	spermidine metabolic process	50	0	0.1	0.17247
GO:0006376	mRNA splice site selection	17	0	0.03	0.17406
GO:0006571	tyrosine biosynthetic process	15	0	0.03	0.17421
GO:1901940	(-)-exo-alpha-bergamotene biosynthetic process	7	0	0.01	0.17457
GO:1901938	(-)-exo-alpha-bergamotene metabolic process	7	0	0.01	0.17457
GO:0009871	jasmonic acid and ethylene-dependent systemic resistance, ethylene mediated signaling pathway	33	0	0.07	0.17483
GO:0048759	xylem vessel member cell differentiation	10	0	0.02	0.175
GO:0046503	glycerolipid catabolic process	40	0	0.08	0.17624
GO:0080024	indolebutyric acid metabolic process	28	0	0.06	0.17671
GO:0080121	AMP transport	12	0	0.02	0.17742
GO:0055064	chloride ion homeostasis	7	0	0.01	0.17782
GO:0055083	monovalent inorganic anion homeostasis	7	0	0.01	0.17782
GO:0022403	cell cycle phase	76	0	0.15	0.17807
GO:0044848	biological phase	76	0	0.15	0.17807
GO:0006400	tRNA modification	72	0	0.14	0.17813
GO:0016559	peroxisome fission	13	0	0.03	0.17823
GO:0009801	cinnamic acid ester metabolic process	14	0	0.03	0.18035
GO:0035884	arabinan biosynthetic process	13	0	0.03	0.18166
GO:0010481	epidermal cell division	14	0	0.03	0.18353
GO:0010482	regulation of epidermal cell division	14	0	0.03	0.18353
GO:0009945	radial axis specification	6	0	0.01	0.18588
GO:0017006	protein-tetrapyrrole linkage	12	0	0.02	0.1862
GO:0006438	valyl-tRNA aminoacylation	8	0	0.02	0.18647
GO:0006284	base-excision repair	27	0	0.05	0.18656
GO:0008295	spermidine biosynthetic process	39	0	0.08	0.18685
GO:0071435	potassium ion export	17	0	0.03	0.18698
GO:0009088	threonine biosynthetic process	15	0	0.03	0.18784
GO:0043171	peptide catabolic process	13	0	0.03	0.18831
GO:0046168	glycerol-3-phosphate catabolic process	9	0	0.02	0.18875
GO:0071486	cellular response to high light intensity	13	0	0.03	0.1895
GO:0072595	maintenance of protein localization in organelle	37	0	0.07	0.18989
GO:0044764	multi-organism cellular process	319	0	0.64	0.18995
GO:0010188	response to microbial phytotoxin	40	0	0.08	0.18999
GO:0048102	autophagic cell death	21	0	0.04	0.1924
GO:0045216	cell-cell junction organization	12	0	0.02	0.19285
GO:0034330	cell junction organization	12	0	0.02	0.19285
GO:0010260	organ senescence	833	3	1.66	0.19289
GO:0032260	response to jasmonic acid stimulus involved in jasmonic acid and ethylene-dependent systemic resistance	7	0	0.01	0.19332
GO:0030912	response to deep water	14	0	0.03	0.1939
GO:0009067	aspartate family amino acid biosynthetic process	464	0	0.93	0.19409
GO:0016540	protein autoprocessing	14	0	0.03	0.19411
GO:0016098	monoterpenoid metabolic process	126	0	0.25	0.19413
GO:0016099	monoterpenoid biosynthetic process	126	0	0.25	0.19413
GO:0009765	photosynthesis, light harvesting	132	0	0.26	0.1948
GO:0045022	early endosome to late endosome transport	16	0	0.03	0.19672
GO:0055070	copper ion homeostasis	69	0	0.14	0.19893
GO:0080186	developmental vegetative growth	32	0	0.06	0.19948
GO:0010271	regulation of chlorophyll catabolic process	14	0	0.03	0.19954
GO:1901404	regulation of tetrapyrrole catabolic process	14	0	0.03	0.19954
GO:0080005	photosystem stoichiometry adjustment	7	0	0.01	0.2003
GO:0009635	response to herbicide	28	0	0.06	0.20104
GO:0032103	positive regulation of response to external stimulus	15	0	0.03	0.20146
GO:0052646	alditol phosphate metabolic process	21	0	0.04	0.20275
GO:0009118	regulation of nucleoside metabolic process	61	0	0.12	0.20354
GO:1900542	regulation of purine nucleotide metabolic process	61	0	0.12	0.20354
GO:0006140	regulation of nucleotide metabolic process	61	0	0.12	0.20354
GO:0019695	choline metabolic process	10	0	0.02	0.20364
GO:0007169	transmembrane receptor protein tyrosine kinase signaling pathway	210	2	0.42	0.20366
GO:0046040	IMP metabolic process	28	0	0.06	0.204
GO:0006188	IMP biosynthetic process	28	0	0.06	0.204
GO:0000184	nuclear-transcribed mRNA catabolic process, nonsense-mediated decay	16	0	0.03	0.20631
GO:0032776	DNA methylation on cytosine	28	0	0.06	0.20713
GO:0042425	choline biosynthetic process	7	0	0.01	0.20846
GO:0007231	osmosensory signaling pathway	33	0	0.07	0.20992
GO:0006102	isocitrate metabolic process	20	0	0.04	0.21051
GO:0070972	protein localization to endoplasmic reticulum	70	0	0.14	0.21053
GO:0010107	potassium ion import	72	0	0.14	0.21091
GO:0009684	indoleacetic acid biosynthetic process	360	4	0.72	0.21117
GO:1900363	regulation of mRNA polyadenylation	7	0	0.01	0.21185
GO:0009865	pollen tube adhesion	10	0	0.02	0.21396
GO:0006312	mitotic recombination	106	0	0.21	0.21522
GO:0010352	lithium ion export	6	0	0.01	0.2162
GO:0019079	viral genome replication	14	0	0.03	0.2169
GO:0046786	viral replication complex formation and maintenance	14	0	0.03	0.2169
GO:0000578	embryonic axis specification	47	0	0.09	0.21737
GO:0031440	regulation of mRNA 3'-end processing	28	0	0.06	0.21837
GO:0090069	regulation of ribosome biogenesis	7	0	0.01	0.21875
GO:0040019	positive regulation of embryonic development	7	0	0.01	0.21875
GO:2000232	regulation of rRNA processing	7	0	0.01	0.21875
GO:2000234	positive regulation of rRNA processing	7	0	0.01	0.21875
GO:0006587	serotonin biosynthetic process from tryptophan	8	0	0.02	0.21918
GO:0006588	activation of tryptophan 5-monooxygenase activity	8	0	0.02	0.21918
GO:0032768	regulation of monooxygenase activity	8	0	0.02	0.21918
GO:0032770	positive regulation of monooxygenase activity	8	0	0.02	0.21918
GO:0042427	serotonin biosynthetic process	8	0	0.02	0.21918
GO:0042428	serotonin metabolic process	8	0	0.02	0.21918
GO:0009942	longitudinal axis specification	44	0	0.09	0.21943
GO:0090376	seed trichome differentiation	7	0	0.01	0.22031
GO:0006621	protein retention in ER lumen	31	0	0.06	0.22149
GO:1902066	regulation of cell wall pectin metabolic process	29	0	0.06	0.22273
GO:0046864	isoprenoid transport	95	0	0.19	0.22339
GO:0046865	terpenoid transport	95	0	0.19	0.22339
GO:0033121	regulation of purine nucleotide catabolic process	58	0	0.12	0.22347
GO:0030811	regulation of nucleotide catabolic process	58	0	0.12	0.22347
GO:0072599	establishment of protein localization to endoplasmic reticulum	36	0	0.07	0.22354
GO:0045047	protein targeting to ER	36	0	0.07	0.22354
GO:2000033	regulation of seed dormancy process	25	0	0.05	0.22431
GO:0015969	guanosine tetraphosphate metabolic process	16	0	0.03	0.22511
GO:0034035	purine ribonucleoside bisphosphate metabolic process	16	0	0.03	0.22511
GO:0006421	asparaginyl-tRNA aminoacylation	6	0	0.01	0.22581
GO:0016137	glycoside metabolic process	29	0	0.06	0.2259
GO:0031930	mitochondria-nucleus signaling pathway	6	0	0.01	0.22763
GO:0006366	transcription from RNA polymerase II promoter	169	0	0.34	0.22855
GO:0032106	positive regulation of response to extracellular stimulus	12	0	0.02	0.22919
GO:0032109	positive regulation of response to nutrient levels	12	0	0.02	0.22919
GO:0080040	positive regulation of cellular response to phosphate starvation	12	0	0.02	0.22919
GO:0009690	cytokinin metabolic process	173	0	0.35	0.22962
GO:0010447	response to acidic pH	9	0	0.02	0.23023
GO:0009612	response to mechanical stimulus	234	6	0.47	0.2314
GO:0050879	multicellular organismal movement	41	0	0.08	0.23199
GO:0010031	circumnutation	41	0	0.08	0.23199
GO:0032544	plastid translation	31	0	0.06	0.23221
GO:0015791	polyol transport	33	0	0.07	0.23227
GO:0032844	regulation of homeostatic process	127	0	0.25	0.23235
GO:0019521	D-gluconate metabolic process	6	0	0.01	0.2335
GO:0010432	bract development	6	0	0.01	0.23469
GO:0010433	bract morphogenesis	6	0	0.01	0.23469
GO:0010434	bract formation	6	0	0.01	0.23469
GO:0010254	nectary development	6	0	0.01	0.23469
GO:0019058	viral life cycle	18	0	0.04	0.23489
GO:0046112	nucleobase biosynthetic process	36	0	0.07	0.23547
GO:0080022	primary root development	173	7	0.35	0.23648
GO:0006730	one-carbon metabolic process	81	0	0.16	0.23664
GO:0046340	diacylglycerol catabolic process	12	0	0.02	0.23747
GO:0046462	monoacylglycerol metabolic process	12	0	0.02	0.23747
GO:0052651	monoacylglycerol catabolic process	12	0	0.02	0.23747
GO:0042545	cell wall modification	1677	13	3.35	0.23775
GO:0009074	aromatic amino acid family catabolic process	235	4	0.47	0.23922
GO:0051775	response to redox state	18	0	0.04	0.24073
GO:0000819	sister chromatid segregation	18	0	0.04	0.24141
GO:0043496	regulation of protein homodimerization activity	19	0	0.04	0.24232
GO:0046677	response to antibiotic	9	0	0.02	0.24316
GO:0051026	chiasma assembly	37	0	0.07	0.24441
GO:0046174	polyol catabolic process	55	0	0.11	0.24492
GO:0080086	stamen filament development	66	2	0.13	0.24507
GO:0080168	abscisic acid transport	94	0	0.19	0.24526
GO:0035281	pre-miRNA export from nucleus	6	0	0.01	0.2458
GO:0010448	vegetative meristem growth	29	0	0.06	0.24615
GO:0006522	alanine metabolic process	14	0	0.03	0.24665
GO:0009078	pyruvate family amino acid metabolic process	14	0	0.03	0.24665
GO:0010265	SCF complex assembly	28	0	0.06	0.24716
GO:0045836	positive regulation of meiosis	16	0	0.03	0.24761
GO:0051785	positive regulation of nuclear division	16	0	0.03	0.24761
GO:0042744	hydrogen peroxide catabolic process	385	0	0.77	0.24789
GO:2000034	regulation of seed maturation	99	0	0.2	0.24794
GO:0018344	protein geranylgeranylation	9	0	0.02	0.25016
GO:0043487	regulation of RNA stability	43	0	0.09	0.25056
GO:0043489	RNA stabilization	43	0	0.09	0.25056
GO:0010212	response to ionizing radiation	238	0	0.48	0.25065
GO:0042723	thiamine-containing compound metabolic process	21	0	0.04	0.25076
GO:0006772	thiamine metabolic process	21	0	0.04	0.25076
GO:0051273	beta-glucan metabolic process	1006	3	2.01	0.25078
GO:0071555	cell wall organization	3235	15	6.46	0.2518
GO:0030308	negative regulation of cell growth	15	0	0.03	0.25451
GO:0080117	secondary growth	42	0	0.08	0.25608
GO:0080190	lateral growth	42	0	0.08	0.25608
GO:0006106	fumarate metabolic process	6	0	0.01	0.25734
GO:0015757	galactose transport	6	0	0.01	0.25802
GO:0006573	valine metabolic process	37	0	0.07	0.2586
GO:0050684	regulation of mRNA processing	52	0	0.1	0.26083
GO:0060968	regulation of gene silencing	73	0	0.15	0.26209
GO:0015780	nucleotide-sugar transport	88	0	0.18	0.26254
GO:0097034	mitochondrial respiratory chain complex IV biogenesis	11	0	0.02	0.26258
GO:0006379	mRNA cleavage	18	0	0.04	0.2644
GO:0015671	oxygen transport	8	0	0.02	0.26558
GO:0046164	alcohol catabolic process	108	2	0.22	0.26598
GO:0031054	pre-miRNA processing	6	0	0.01	0.26644
GO:0046461	neutral lipid catabolic process	16	0	0.03	0.26717
GO:0046464	acylglycerol catabolic process	16	0	0.03	0.26717
GO:0045292	mRNA cis splicing, via spliceosome	12	0	0.02	0.2694
GO:0080178	5-carbamoylmethyluridine metabolic process	27	0	0.05	0.27009
GO:0006672	ceramide metabolic process	27	0	0.05	0.27069
GO:0080026	response to indolebutyric acid	63	0	0.13	0.27243
GO:0071669	plant-type cell wall organization or biogenesis	2706	12	5.41	0.27282
GO:0016032	viral process	77	0	0.15	0.27312
GO:0006527	arginine catabolic process	14	0	0.03	0.27397
GO:0045489	pectin biosynthetic process	177	0	0.35	0.27533
GO:0019048	modulation by virus of host morphology or physiology	40	0	0.08	0.27587
GO:0070141	response to UV-A	10	0	0.02	0.2759
GO:0071492	cellular response to UV-A	10	0	0.02	0.2759
GO:0006882	cellular zinc ion homeostasis	72	0	0.14	0.27593
GO:0009608	response to symbiont	171	0	0.34	0.27594
GO:0006887	exocytosis	80	0	0.16	0.27732
GO:0006540	glutamate decarboxylation to succinate	11	0	0.02	0.27777
GO:0006538	glutamate catabolic process	11	0	0.02	0.27777
GO:0009450	gamma-aminobutyric acid catabolic process	11	0	0.02	0.27777
GO:0006617	SRP-dependent cotranslational protein targeting to membrane, signal sequence recognition	8	0	0.02	0.27793
GO:0000245	spliceosomal complex assembly	26	0	0.05	0.27815
GO:0042402	cellular biogenic amine catabolic process	518	6	1.03	0.27973
GO:0009310	amine catabolic process	518	6	1.03	0.27973
GO:0006596	polyamine biosynthetic process	56	0	0.11	0.27983
GO:0022406	membrane docking	43	0	0.09	0.28067
GO:0043649	dicarboxylic acid catabolic process	20	0	0.04	0.28287
GO:0006555	methionine metabolic process	419	0	0.84	0.28287
GO:0006680	glucosylceramide catabolic process	7	0	0.01	0.28329
GO:0016139	glycoside catabolic process	23	0	0.05	0.28363
GO:0006357	regulation of transcription from RNA polymerase II promoter	65	0	0.13	0.28407
GO:0010166	wax metabolic process	158	0	0.32	0.28487
GO:0009901	anther dehiscence	167	2	0.33	0.28535
GO:0006430	lysyl-tRNA aminoacylation	8	0	0.02	0.28558
GO:0042435	indole-containing compound biosynthetic process	670	6	1.34	0.28572
GO:0006983	ER overload response	6	0	0.01	0.28647
GO:0071461	cellular response to redox state	14	0	0.03	0.28663
GO:0006368	transcription elongation from RNA polymerase II promoter	8	0	0.02	0.28785
GO:0032318	regulation of Ras GTPase activity	42	0	0.08	0.28817
GO:0006551	leucine metabolic process	34	0	0.07	0.28824
GO:0006824	cobalt ion transport	6	0	0.01	0.28834
GO:0015675	nickel cation transport	6	0	0.01	0.28834
GO:0051592	response to calcium ion	63	0	0.13	0.28896
GO:0006426	glycyl-tRNA aminoacylation	10	0	0.02	0.28921
GO:0006814	sodium ion transport	96	0	0.19	0.28996
GO:0031221	arabinan metabolic process	31	0	0.06	0.29233
GO:0006552	leucine catabolic process	13	0	0.03	0.29293
GO:0051156	glucose 6-phosphate metabolic process	7	0	0.01	0.29382
GO:0046166	glyceraldehyde-3-phosphate biosynthetic process	7	0	0.01	0.29439
GO:0042873	aldonate transport	23	0	0.05	0.29444
GO:0035436	triose phosphate transmembrane transport	23	0	0.05	0.29444
GO:0015713	phosphoglycerate transport	23	0	0.05	0.29444
GO:0015717	triose phosphate transport	23	0	0.05	0.29444
GO:0015840	urea transport	25	0	0.05	0.29491
GO:0080065	4-alpha-methyl-delta7-sterol oxidation	8	0	0.02	0.29582
GO:0009851	auxin biosynthetic process	421	4	0.84	0.29638
GO:0006643	membrane lipid metabolic process	568	1	1.13	0.2971
GO:0002460	adaptive immune response based on somatic recombination of immune receptors built from immunoglobulin superfamily domains	16	0	0.03	0.29866
GO:0019724	B cell mediated immunity	16	0	0.03	0.29866
GO:0002443	leukocyte mediated immunity	16	0	0.03	0.29866
GO:0002449	lymphocyte mediated immunity	16	0	0.03	0.29866
GO:0002437	inflammatory response to antigenic stimulus	16	0	0.03	0.29866
GO:0002438	acute inflammatory response to antigenic stimulus	16	0	0.03	0.29866
GO:0016064	immunoglobulin mediated immune response	16	0	0.03	0.29866
GO:0016068	type I hypersensitivity	16	0	0.03	0.29866
GO:0002250	adaptive immune response	16	0	0.03	0.29866
GO:0002524	hypersensitivity	16	0	0.03	0.29866
GO:0002526	acute inflammatory response	16	0	0.03	0.29866
GO:0006549	isoleucine metabolic process	20	0	0.04	0.30055
GO:0009097	isoleucine biosynthetic process	20	0	0.04	0.30055
GO:0032886	regulation of microtubule-based process	33	0	0.07	0.30124
GO:0070507	regulation of microtubule cytoskeleton organization	33	0	0.07	0.30124
GO:0031110	regulation of microtubule polymerization or depolymerization	33	0	0.07	0.30124
GO:0010395	rhamnogalacturonan I metabolic process	46	2	0.09	0.30178
GO:0031425	chloroplast RNA processing	146	0	0.29	0.3034
GO:0009643	photosynthetic acclimation	22	0	0.04	0.30408
GO:0051336	regulation of hydrolase activity	133	0	0.27	0.30433
GO:0015781	pyrimidine nucleotide-sugar transport	52	0	0.1	0.30466
GO:0051972	regulation of telomerase activity	15	0	0.03	0.30522
GO:2000278	regulation of DNA biosynthetic process	15	0	0.03	0.30522
GO:0006595	polyamine metabolic process	364	2	0.73	0.30565
GO:1900457	regulation of brassinosteroid mediated signaling pathway	116	0	0.23	0.30604
GO:1900459	positive regulation of brassinosteroid mediated signaling pathway	116	0	0.23	0.30604
GO:0018933	nicotine metabolic process	9	0	0.02	0.30674
GO:0042179	nicotine biosynthetic process	9	0	0.02	0.30674
GO:0080055	low-affinity nitrate transport	33	1	0.07	0.3073
GO:0010381	attachment of peroxisome to chloroplast	6	0	0.01	0.30755
GO:0033477	S-methylmethionine metabolic process	6	0	0.01	0.30801
GO:0033528	S-methylmethionine cycle	6	0	0.01	0.30801
GO:0009813	flavonoid biosynthetic process	1084	5	2.17	0.30809
GO:2000022	regulation of jasmonic acid mediated signaling pathway	40	0	0.08	0.30817
GO:0001887	selenium compound metabolic process	16	0	0.03	0.3083
GO:0006405	RNA export from nucleus	232	0	0.46	0.30835
GO:0010184	cytokinin transport	25	0	0.05	0.30903
GO:0042775	mitochondrial ATP synthesis coupled electron transport	29	0	0.06	0.3093
GO:0003032	detection of oxygen	16	0	0.03	0.31004
GO:0070483	detection of hypoxia	16	0	0.03	0.31004
GO:0052325	cell wall pectin biosynthetic process	64	0	0.13	0.31109
GO:0009099	valine biosynthetic process	13	0	0.03	0.31147
GO:0044111	development involved in symbiotic interaction	21	0	0.04	0.31171
GO:0010104	regulation of ethylene-activated signaling pathway	106	0	0.21	0.31192
GO:0070297	regulation of phosphorelay signal transduction system	106	0	0.21	0.31192
GO:0009961	response to 1-aminocyclopropane-1-carboxylic acid	61	0	0.12	0.31236
GO:0031577	spindle checkpoint	13	0	0.03	0.31287
GO:0007094	mitotic spindle assembly checkpoint	13	0	0.03	0.31287
GO:0071173	spindle assembly checkpoint	13	0	0.03	0.31287
GO:0071174	mitotic spindle checkpoint	13	0	0.03	0.31287
GO:2000070	regulation of response to water deprivation	46	0	0.09	0.31298
GO:0006569	tryptophan catabolic process	219	4	0.44	0.31319
GO:0046218	indolalkylamine catabolic process	219	4	0.44	0.31319
GO:0006468	protein phosphorylation	2428	6	4.85	0.31358
GO:0009937	regulation of gibberellic acid mediated signaling pathway	81	0	0.16	0.31415
GO:0019566	arabinose metabolic process	25	0	0.05	0.31448
GO:0071324	cellular response to disaccharide stimulus	16	0	0.03	0.31573
GO:0071329	cellular response to sucrose stimulus	16	0	0.03	0.31573
GO:0046470	phosphatidylcholine metabolic process	44	0	0.09	0.31731
GO:0008535	respiratory chain complex IV assembly	7	0	0.01	0.31905
GO:0048268	clathrin coat assembly	13	0	0.03	0.31907
GO:2000069	regulation of post-embryonic root development	123	0	0.25	0.32016
GO:0009830	cell wall modification involved in abscission	71	0	0.14	0.32058
GO:0044277	cell wall disassembly	71	0	0.14	0.32058
GO:0006429	leucyl-tRNA aminoacylation	9	0	0.02	0.32076
GO:0006651	diacylglycerol biosynthetic process	6	0	0.01	0.32144
GO:0072387	flavin adenine dinucleotide metabolic process	14	0	0.03	0.32178
GO:0046443	FAD metabolic process	14	0	0.03	0.32178
GO:0005513	detection of calcium ion	33	0	0.07	0.32232
GO:0015843	methylammonium transport	13	0	0.03	0.32272
GO:0006949	syncytium formation	76	0	0.15	0.32353
GO:0010189	vitamin E biosynthetic process	29	0	0.06	0.32386
GO:0042360	vitamin E metabolic process	29	0	0.06	0.32386
GO:0042362	fat-soluble vitamin biosynthetic process	29	0	0.06	0.32386
GO:0006775	fat-soluble vitamin metabolic process	29	0	0.06	0.32386
GO:0048572	short-day photoperiodism	173	0	0.35	0.32529
GO:0009407	toxin catabolic process	624	0	1.25	0.32748
GO:0090487	secondary metabolite catabolic process	624	0	1.25	0.32748
GO:0071897	DNA biosynthetic process	25	0	0.05	0.32785
GO:0033383	geranyl diphosphate metabolic process	34	0	0.07	0.32799
GO:0052541	plant-type cell wall cellulose metabolic process	227	0	0.45	0.32813
GO:0006656	phosphatidylcholine biosynthetic process	18	0	0.04	0.32823
GO:0010094	specification of carpel identity	21	0	0.04	0.3286
GO:2000023	regulation of lateral root development	48	0	0.1	0.32958
GO:0051055	negative regulation of lipid biosynthetic process	8	0	0.02	0.33037
GO:0045833	negative regulation of lipid metabolic process	8	0	0.02	0.33037
GO:0000186	activation of MAPKK activity	75	0	0.15	0.33172
GO:0033506	glucosinolate biosynthetic process from homomethionine	6	0	0.01	0.33203
GO:0033321	homomethionine metabolic process	6	0	0.01	0.33203
GO:0048575	short-day photoperiodism, flowering	162	0	0.32	0.33219
GO:0042219	cellular modified amino acid catabolic process	14	0	0.03	0.33229
GO:1901703	protein localization involved in auxin polar transport	15	0	0.03	0.33629
GO:0045927	positive regulation of growth	74	0	0.15	0.33649
GO:2001251	negative regulation of chromosome organization	49	0	0.1	0.33743
GO:0045116	protein neddylation	6	0	0.01	0.3377
GO:0080110	sporopollenin biosynthetic process	52	0	0.1	0.33772
GO:0042724	thiamine-containing compound biosynthetic process	19	0	0.04	0.33806
GO:0009228	thiamine biosynthetic process	19	0	0.04	0.33806
GO:0034755	iron ion transmembrane transport	51	0	0.1	0.33872
GO:0006827	high-affinity iron ion transmembrane transport	36	0	0.07	0.33875
GO:0010196	nonphotochemical quenching	20	0	0.04	0.33921
GO:1990066	energy quenching	20	0	0.04	0.33921
GO:0046083	adenine metabolic process	7	0	0.01	0.34036
GO:0046084	adenine biosynthetic process	7	0	0.01	0.34036
GO:0043096	purine nucleobase salvage	7	0	0.01	0.34036
GO:0006168	adenine salvage	7	0	0.01	0.34036
GO:1900378	positive regulation of secondary metabolite biosynthetic process	30	0	0.06	0.34418
GO:0051353	positive regulation of oxidoreductase activity	13	0	0.03	0.34528
GO:0051341	regulation of oxidoreductase activity	13	0	0.03	0.34528
GO:0007043	cell-cell junction assembly	6	0	0.01	0.34673
GO:0034329	cell junction assembly	6	0	0.01	0.34673
GO:0044550	secondary metabolite biosynthetic process	1775	2	3.55	0.34712
GO:0000746	conjugation	24	0	0.05	0.34727
GO:0019748	secondary metabolic process	2812	4	5.62	0.34789
GO:0045003	double-strand break repair via synthesis-dependent strand annealing	21	0	0.04	0.34835
GO:0051574	positive regulation of histone H3-K9 methylation	44	0	0.09	0.34842
GO:0090239	regulation of histone H4 acetylation	44	0	0.09	0.34842
GO:0031929	TOR signaling	8	0	0.02	0.34876
GO:0010067	procambium histogenesis	47	0	0.09	0.34973
GO:0019605	butyrate metabolic process	22	0	0.04	0.35001
GO:0032875	regulation of DNA endoreduplication	55	0	0.11	0.35041
GO:0009827	plant-type cell wall modification	876	1	1.75	0.35049
GO:0023057	negative regulation of signaling	493	0	0.98	0.35099
GO:0010648	negative regulation of cell communication	493	0	0.98	0.35099
GO:0009968	negative regulation of signal transduction	493	0	0.98	0.35099
GO:0006553	lysine metabolic process	45	0	0.09	0.3515
GO:0046451	diaminopimelate metabolic process	45	0	0.09	0.3515
GO:0009085	lysine biosynthetic process	45	0	0.09	0.3515
GO:0009089	lysine biosynthetic process via diaminopimelate	45	0	0.09	0.3515
GO:0006627	protein processing involved in protein targeting to mitochondrion	6	0	0.01	0.35158
GO:0034982	mitochondrial protein processing	6	0	0.01	0.35158
GO:0006751	glutathione catabolic process	12	0	0.02	0.35218
GO:0006850	mitochondrial pyruvate transport	8	0	0.02	0.35413
GO:0030244	cellulose biosynthetic process	536	3	1.07	0.35446
GO:0015884	folic acid transport	8	0	0.02	0.35451
GO:0051180	vitamin transport	8	0	0.02	0.35451
GO:0000070	mitotic sister chromatid segregation	8	0	0.02	0.35555
GO:0010025	wax biosynthetic process	139	0	0.28	0.35585
GO:0001522	pseudouridine synthesis	28	0	0.06	0.35619
GO:0055088	lipid homeostasis	85	2	0.17	0.35648
GO:0001731	formation of translation preinitiation complex	45	0	0.09	0.35663
GO:0006144	purine nucleobase metabolic process	24	0	0.05	0.35679
GO:0044106	cellular amine metabolic process	793	6	1.58	0.35711
GO:0046949	fatty-acyl-CoA biosynthetic process	15	0	0.03	0.35727
GO:0070071	proton-transporting two-sector ATPase complex assembly	13	0	0.03	0.3573
GO:0070813	hydrogen sulfide metabolic process	7	0	0.01	0.35778
GO:0070814	hydrogen sulfide biosynthetic process	7	0	0.01	0.35778
GO:0031204	posttranslational protein targeting to membrane, translocation	9	0	0.02	0.35784
GO:0006620	posttranslational protein targeting to membrane	9	0	0.02	0.35784
GO:0018874	benzoate metabolic process	46	0	0.09	0.35833
GO:0043247	telomere maintenance in response to DNA damage	91	0	0.18	0.35946
GO:0009112	nucleobase metabolic process	52	0	0.1	0.36093
GO:0019722	calcium-mediated signaling	256	0	0.51	0.36117
GO:0042138	meiotic DNA double-strand break formation	165	0	0.33	0.36159
GO:0010430	fatty acid omega-oxidation	9	0	0.02	0.3616
GO:0000188	inactivation of MAPK activity	19	0	0.04	0.36189
GO:0070301	cellular response to hydrogen peroxide	479	0	0.96	0.36207
GO:0007167	enzyme linked receptor protein signaling pathway	218	2	0.44	0.36265
GO:0010587	miRNA catabolic process	22	0	0.04	0.36323
GO:0009102	biotin biosynthetic process	8	0	0.02	0.36413
GO:0006768	biotin metabolic process	8	0	0.02	0.36413
GO:0048832	specification of organ number	61	0	0.12	0.36416
GO:0009404	toxin metabolic process	795	0	1.59	0.36463
GO:0006623	protein targeting to vacuole	544	0	1.09	0.36485
GO:0072665	protein localization to vacuole	544	0	1.09	0.36485
GO:0072666	establishment of protein localization to vacuole	544	0	1.09	0.36485
GO:0031056	regulation of histone modification	173	0	0.35	0.36509
GO:0071421	manganese ion transmembrane transport	13	0	0.03	0.36514
GO:0000212	meiotic spindle organization	19	0	0.04	0.36537
GO:0007053	spindle assembly involved in male meiosis	19	0	0.04	0.36537
GO:0009971	anastral spindle assembly involved in male meiosis	19	0	0.04	0.36537
GO:0090306	spindle assembly involved in meiosis	19	0	0.04	0.36537
GO:0055048	anastral spindle assembly	19	0	0.04	0.36537
GO:0009082	branched-chain amino acid biosynthetic process	37	0	0.07	0.36543
GO:0090451	cotyledon boundary formation	9	0	0.02	0.36582
GO:0009698	phenylpropanoid metabolic process	1237	2	2.47	0.36697
GO:0050830	defense response to Gram-positive bacterium	8	0	0.02	0.3673
GO:0090529	cell septum assembly	6	0	0.01	0.36739
GO:0000917	barrier septum assembly	6	0	0.01	0.36739
GO:0019365	pyridine nucleotide salvage	10	0	0.02	0.36757
GO:2000652	regulation of secondary cell wall biogenesis	58	0	0.12	0.36758
GO:0045995	regulation of embryonic development	21	0	0.04	0.36763
GO:1902275	regulation of chromatin organization	177	0	0.35	0.36788
GO:1903308	regulation of chromatin modification	177	0	0.35	0.36788
GO:0010364	regulation of ethylene biosynthetic process	14	0	0.03	0.36806
GO:1900911	regulation of olefin biosynthetic process	14	0	0.03	0.36806
GO:1900908	regulation of olefin metabolic process	14	0	0.03	0.36806
GO:0031335	regulation of sulfur amino acid metabolic process	14	0	0.03	0.36806
GO:0009736	cytokinin-activated signaling pathway	313	1	0.63	0.36818
GO:0046713	borate transport	25	0	0.05	0.36913
GO:0046901	tetrahydrofolylpolyglutamate biosynthetic process	11	0	0.02	0.3697
GO:0009831	plant-type cell wall modification involved in multidimensional cell growth	50	0	0.1	0.37018
GO:0034970	histone H3-R2 methylation	7	0	0.01	0.37053
GO:0034971	histone H3-R17 methylation	7	0	0.01	0.37053
GO:0034972	histone H3-R26 methylation	7	0	0.01	0.37053
GO:0043393	regulation of protein binding	31	0	0.06	0.37059
GO:0042436	indole-containing compound catabolic process	285	4	0.57	0.37089
GO:0010114	response to red light	496	3	0.99	0.37148
GO:0006613	cotranslational protein targeting to membrane	26	0	0.05	0.3715
GO:0006614	SRP-dependent cotranslational protein targeting to membrane	26	0	0.05	0.3715
GO:0080188	RNA-directed DNA methylation	28	0	0.06	0.37216
GO:0015819	lysine transport	6	0	0.01	0.37387
GO:0080051	cutin transport	32	0	0.06	0.375
GO:0009838	abscission	171	0	0.34	0.37644
GO:0010833	telomere maintenance via telomere lengthening	14	0	0.03	0.37721
GO:0007004	telomere maintenance via telomerase	14	0	0.03	0.37721
GO:0007033	vacuole organization	307	0	0.61	0.37728
GO:0006487	protein N-linked glycosylation	302	4	0.6	0.37849
GO:0006450	regulation of translational fidelity	31	0	0.06	0.37923
GO:0031116	positive regulation of microtubule polymerization	21	0	0.04	0.37979
GO:0048462	carpel formation	48	0	0.1	0.38066
GO:0050657	nucleic acid transport	244	0	0.49	0.38089
GO:0050658	RNA transport	244	0	0.49	0.38089
GO:0006403	RNA localization	244	0	0.49	0.38089
GO:0051236	establishment of RNA localization	244	0	0.49	0.38089
GO:0080159	zygote elongation	24	0	0.05	0.38092
GO:0019932	second-messenger-mediated signaling	411	2	0.82	0.38126
GO:0048024	regulation of mRNA splicing, via spliceosome	24	0	0.05	0.38223
GO:0010225	response to UV-C	21	0	0.04	0.38227
GO:0006576	cellular biogenic amine metabolic process	758	6	1.51	0.38481
GO:0034220	ion transmembrane transport	994	2	1.99	0.38496
GO:0046467	membrane lipid biosynthetic process	474	1	0.95	0.38506
GO:0051084	'de novo' posttranslational protein folding	6	0	0.01	0.38523
GO:0051085	chaperone mediated protein folding requiring cofactor	6	0	0.01	0.38523
GO:0006458	'de novo' protein folding	6	0	0.01	0.38523
GO:0006568	tryptophan metabolic process	397	5	0.79	0.38571
GO:0006586	indolalkylamine metabolic process	397	5	0.79	0.38571
GO:0008152	metabolic process	26250	55	52.44	0.38615
GO:1902099	regulation of metaphase/anaphase transition of cell cycle	20	0	0.04	0.3868
GO:0007091	metaphase/anaphase transition of mitotic cell cycle	20	0	0.04	0.3868
GO:0044784	metaphase/anaphase transition of cell cycle	20	0	0.04	0.3868
GO:0030071	regulation of mitotic metaphase/anaphase transition	20	0	0.04	0.3868
GO:0045739	positive regulation of DNA repair	7	0	0.01	0.38875
GO:2001022	positive regulation of response to DNA damage stimulus	7	0	0.01	0.38875
GO:0070417	cellular response to cold	84	0	0.17	0.38883
GO:0008153	para-aminobenzoic acid biosynthetic process	8	0	0.02	0.38899
GO:0048496	maintenance of organ identity	40	0	0.08	0.38975
GO:0048497	maintenance of floral organ identity	40	0	0.08	0.38975
GO:0045339	farnesyl diphosphate catabolic process	13	0	0.03	0.3906
GO:0006535	cysteine biosynthetic process from serine	21	0	0.04	0.39065
GO:0009066	aspartate family amino acid metabolic process	509	0	1.02	0.39069
GO:0007292	female gamete generation	305	0	0.61	0.39172
GO:0006821	chloride transport	27	0	0.05	0.39256
GO:0009836	fruit ripening, climacteric	16	0	0.03	0.39361
GO:0046185	aldehyde catabolic process	217	0	0.43	0.39377
GO:2000031	regulation of salicylic acid mediated signaling pathway	108	0	0.22	0.39574
GO:0046184	aldehyde biosynthetic process	24	0	0.05	0.39624
GO:0006083	acetate metabolic process	27	0	0.05	0.39644
GO:0007264	small GTPase mediated signal transduction	247	0	0.49	0.39676
GO:0051211	anisotropic cell growth	14	0	0.03	0.39786
GO:0080172	petal epidermis patterning	28	0	0.06	0.39806
GO:1903173	fatty alcohol metabolic process	9	0	0.02	0.39956
GO:0033306	phytol metabolic process	9	0	0.02	0.39956
GO:0009071	serine family amino acid catabolic process	206	2	0.41	0.40025
GO:0032491	detection of molecule of fungal origin	14	0	0.03	0.40161
GO:0009804	coumarin metabolic process	391	2	0.78	0.4018
GO:0009805	coumarin biosynthetic process	391	2	0.78	0.4018
GO:0015758	glucose transport	9	0	0.02	0.40239
GO:0010269	response to selenium ion	10	0	0.02	0.40265
GO:1901983	regulation of protein acetylation	47	0	0.09	0.40296
GO:0035065	regulation of histone acetylation	47	0	0.09	0.40296
GO:2000756	regulation of peptidyl-lysine acetylation	47	0	0.09	0.40296
GO:0009610	response to symbiotic fungus	153	0	0.31	0.40374
GO:0030261	chromosome condensation	15	0	0.03	0.40409
GO:0009200	deoxyribonucleoside triphosphate metabolic process	10	0	0.02	0.40427
GO:0010618	aerenchyma formation	13	0	0.03	0.40435
GO:0046685	response to arsenic-containing substance	194	0	0.39	0.40447
GO:0080136	priming of cellular response to stress	38	0	0.08	0.40577
GO:0048284	organelle fusion	163	0	0.33	0.40593
GO:0006546	glycine catabolic process	199	2	0.4	0.40656
GO:0006559	L-phenylalanine catabolic process	24	0	0.05	0.40867
GO:1902222	erythrose 4-phosphate/phosphoenolpyruvate family amino acid catabolic process	24	0	0.05	0.40867
GO:0009249	protein lipoylation	11	0	0.02	0.40907
GO:1903311	regulation of mRNA metabolic process	65	0	0.13	0.40928
GO:0009081	branched-chain amino acid metabolic process	91	0	0.18	0.41084
GO:0071326	cellular response to monosaccharide stimulus	55	0	0.11	0.41199
GO:0071331	cellular response to hexose stimulus	55	0	0.11	0.41199
GO:0010383	cell wall polysaccharide metabolic process	1221	9	2.44	0.4122
GO:0006642	triglyceride mobilization	6	0	0.01	0.41229
GO:0010400	rhamnogalacturonan I side chain metabolic process	34	2	0.07	0.41264
GO:0016973	poly(A)+ mRNA export from nucleus	11	0	0.02	0.41312
GO:0031112	positive regulation of microtubule polymerization or depolymerization	25	0	0.05	0.41353
GO:0031113	regulation of microtubule polymerization	25	0	0.05	0.41353
GO:1901182	regulation of camalexin biosynthetic process	29	0	0.06	0.41391
GO:1901183	positive regulation of camalexin biosynthetic process	29	0	0.06	0.41391
GO:0052320	positive regulation of phytoalexin metabolic process	29	0	0.06	0.41391
GO:0052322	positive regulation of phytoalexin biosynthetic process	29	0	0.06	0.41391
GO:0052318	regulation of phytoalexin metabolic process	29	0	0.06	0.41391
GO:0052319	regulation of phytoalexin biosynthetic process	29	0	0.06	0.41391
GO:0046383	dTDP-rhamnose metabolic process	20	0	0.04	0.4141
GO:0019305	dTDP-rhamnose biosynthetic process	20	0	0.04	0.4141
GO:0006206	pyrimidine nucleobase metabolic process	28	0	0.06	0.41683
GO:0008645	hexose transport	19	0	0.04	0.41713
GO:0006888	ER to Golgi vesicle-mediated transport	505	0	1.01	0.41718
GO:0045454	cell redox homeostasis	196	0	0.39	0.41783
GO:0006344	maintenance of chromatin silencing	42	0	0.08	0.41821
GO:0009785	blue light signaling pathway	216	0	0.43	0.41896
GO:0030522	intracellular receptor signaling pathway	216	0	0.43	0.41896
GO:0071577	zinc ion transmembrane transport	13	0	0.03	0.41954
GO:0009308	amine metabolic process	989	6	1.98	0.42048
GO:0000059	protein import into nucleus, docking	32	0	0.06	0.4217
GO:0016926	protein desumoylation	222	0	0.44	0.42209
GO:0045471	response to ethanol	16	0	0.03	0.42216
GO:0051791	medium-chain fatty acid metabolic process	25	0	0.05	0.42294
GO:0046271	phenylpropanoid catabolic process	59	0	0.12	0.42329
GO:0006544	glycine metabolic process	204	2	0.41	0.42409
GO:0090116	C-5 methylation of cytosine	7	0	0.01	0.42418
GO:0048015	phosphatidylinositol-mediated signaling	15	0	0.03	0.42426
GO:0048017	inositol lipid-mediated signaling	15	0	0.03	0.42426
GO:0033473	indoleacetic acid conjugate metabolic process	14	0	0.03	0.42525
GO:0046033	AMP metabolic process	17	0	0.03	0.42572
GO:0006167	AMP biosynthetic process	17	0	0.03	0.42572
GO:0044282	small molecule catabolic process	1477	8	2.95	0.42598
GO:0010424	DNA methylation on cytosine within a CG sequence	7	0	0.01	0.42641
GO:0000288	nuclear-transcribed mRNA catabolic process, deadenylation-dependent decay	43	0	0.09	0.42684
GO:1901616	organic hydroxy compound catabolic process	122	2	0.24	0.42818
GO:0015867	ATP transport	23	0	0.05	0.42856
GO:0051346	negative regulation of hydrolase activity	40	0	0.08	0.42916
GO:1900376	regulation of secondary metabolite biosynthetic process	168	1	0.34	0.42959
GO:0097031	mitochondrial respiratory chain complex I biogenesis	7	0	0.01	0.42976
GO:0005985	sucrose metabolic process	168	0	0.34	0.42989
GO:0045227	capsule polysaccharide biosynthetic process	12	0	0.02	0.43073
GO:0045230	capsule organization	12	0	0.02	0.43073
GO:0019567	arabinose biosynthetic process	12	0	0.02	0.43073
GO:0010246	rhamnogalacturonan I biosynthetic process	12	0	0.02	0.43073
GO:0033358	UDP-L-arabinose biosynthetic process	12	0	0.02	0.43073
GO:0019322	pentose biosynthetic process	12	0	0.02	0.43073
GO:0032258	CVT pathway	12	0	0.02	0.43086
GO:0046939	nucleotide phosphorylation	37	0	0.07	0.43147
GO:0010288	response to lead ion	27	0	0.05	0.43163
GO:0009129	pyrimidine nucleoside monophosphate metabolic process	55	0	0.11	0.43221
GO:0009065	glutamine family amino acid catabolic process	37	0	0.07	0.43271
GO:0072503	cellular divalent inorganic cation homeostasis	154	0	0.31	0.43286
GO:0010375	stomatal complex patterning	60	0	0.12	0.43301
GO:0042549	photosystem II stabilization	8	0	0.02	0.43335
GO:0016046	detection of fungus	28	0	0.06	0.43399
GO:1901606	alpha-amino acid catabolic process	519	6	1.04	0.43555
GO:0043181	vacuolar sequestering	11	0	0.02	0.43582
GO:0032119	sequestering of zinc ion	11	0	0.02	0.43582
GO:0070070	proton-transporting V-type ATPase complex assembly	11	0	0.02	0.43582
GO:0070072	vacuolar proton-transporting V-type ATPase complex assembly	11	0	0.02	0.43582
GO:0000289	nuclear-transcribed mRNA poly(A) tail shortening	26	0	0.05	0.4362
GO:0009113	purine nucleobase biosynthetic process	13	0	0.03	0.43649
GO:0006166	purine ribonucleoside salvage	13	0	0.03	0.43649
GO:0010224	response to UV-B	541	4	1.08	0.43654
GO:0090329	regulation of DNA-dependent DNA replication	65	0	0.13	0.43705
GO:0034599	cellular response to oxidative stress	609	0	1.22	0.43778
GO:0051054	positive regulation of DNA metabolic process	24	0	0.05	0.43801
GO:0048767	root hair elongation	1164	5	2.33	0.43812
GO:0001709	cell fate determination	12	0	0.02	0.43837
GO:0006556	S-adenosylmethionine biosynthetic process	15	0	0.03	0.43884
GO:0009663	plasmodesma organization	6	0	0.01	0.43921
GO:0001678	cellular glucose homeostasis	51	0	0.1	0.44236
GO:0071333	cellular response to glucose stimulus	51	0	0.1	0.44236
GO:0046497	nicotinate nucleotide metabolic process	6	0	0.01	0.4425
GO:0019357	nicotinate nucleotide biosynthetic process	6	0	0.01	0.4425
GO:0019358	nicotinate nucleotide salvage	6	0	0.01	0.4425
GO:0032200	telomere organization	172	0	0.34	0.44254
GO:0000723	telomere maintenance	172	0	0.34	0.44254
GO:0009560	embryo sac egg cell differentiation	269	0	0.54	0.44318
GO:0010338	leaf formation	37	0	0.07	0.44319
GO:0010214	seed coat development	245	2	0.49	0.44369
GO:0042401	cellular biogenic amine biosynthetic process	214	5	0.43	0.44377
GO:0009309	amine biosynthetic process	214	5	0.43	0.44377
GO:0055075	potassium ion homeostasis	54	0	0.11	0.44447
GO:0017148	negative regulation of translation	29	0	0.06	0.44454
GO:0016998	cell wall macromolecule catabolic process	58	1	0.12	0.4453
GO:0043097	pyrimidine nucleoside salvage	13	0	0.03	0.44546
GO:0008655	pyrimidine-containing compound salvage	13	0	0.03	0.44546
GO:0009833	plant-type primary cell wall biogenesis	31	0	0.06	0.4462
GO:0009806	lignan metabolic process	21	0	0.04	0.44819
GO:0045226	extracellular polysaccharide biosynthetic process	19	0	0.04	0.44829
GO:0046379	extracellular polysaccharide metabolic process	19	0	0.04	0.44829
GO:0051701	interaction with host	610	0	1.22	0.44872
GO:0045324	late endosome to vacuole transport	18	0	0.04	0.44967
GO:2001289	lipid X metabolic process	9	0	0.02	0.4506
GO:0051604	protein maturation	144	0	0.29	0.45069
GO:0010396	rhamnogalacturonan II metabolic process	17	0	0.03	0.45105
GO:0010306	rhamnogalacturonan II biosynthetic process	17	0	0.03	0.45105
GO:0044247	cellular polysaccharide catabolic process	134	0	0.27	0.4515
GO:0031426	polycistronic mRNA processing	26	0	0.05	0.4529
GO:0035264	multicellular organism growth	12	0	0.02	0.45307
GO:0007093	mitotic cell cycle checkpoint	17	0	0.03	0.45316
GO:0080036	regulation of cytokinin-activated signaling pathway	21	0	0.04	0.45336
GO:0043174	nucleoside salvage	26	0	0.05	0.4537
GO:1901999	homogentisate metabolic process	6	0	0.01	0.45395
GO:1902000	homogentisate catabolic process	6	0	0.01	0.45395
GO:0080119	ER body organization	14	0	0.03	0.45486
GO:0051168	nuclear export	252	0	0.5	0.45517
GO:1900384	regulation of flavonol biosynthetic process	7	0	0.01	0.45522
GO:2000762	regulation of phenylpropanoid metabolic process	142	2	0.28	0.45537
GO:0071482	cellular response to light stimulus	665	1	1.33	0.45548
GO:0071478	cellular response to radiation	665	1	1.33	0.45548
GO:0007166	cell surface receptor signaling pathway	335	2	0.67	0.4561
GO:0009063	cellular amino acid catabolic process	534	6	1.07	0.45664
GO:0051453	regulation of intracellular pH	50	0	0.1	0.45868
GO:0030641	regulation of cellular pH	50	0	0.1	0.45868
GO:0007026	negative regulation of microtubule depolymerization	7	0	0.01	0.45924
GO:0019395	fatty acid oxidation	634	0	1.27	0.45961
GO:0009647	skotomorphogenesis	28	0	0.06	0.45975
GO:0010268	brassinosteroid homeostasis	78	2	0.16	0.46069
GO:0019985	translesion synthesis	9	0	0.02	0.46128
GO:0006446	regulation of translational initiation	68	0	0.14	0.4623
GO:0010466	negative regulation of peptidase activity	39	0	0.08	0.46348
GO:0030162	regulation of proteolysis	39	0	0.08	0.46348
GO:0052547	regulation of peptidase activity	39	0	0.08	0.46348
GO:0045333	cellular respiration	264	0	0.53	0.46381
GO:0009435	NAD biosynthetic process	26	0	0.05	0.46417
GO:0051973	positive regulation of telomerase activity	14	0	0.03	0.46423
GO:0032147	activation of protein kinase activity	101	0	0.2	0.46455
GO:0048587	regulation of short-day photoperiodism, flowering	128	0	0.26	0.46472
GO:0043101	purine-containing compound salvage	14	0	0.03	0.46518
GO:0006105	succinate metabolic process	19	0	0.04	0.46573
GO:0006406	mRNA export from nucleus	214	0	0.43	0.46625
GO:0046274	lignin catabolic process	49	0	0.1	0.46642
GO:0006491	N-glycan processing	14	0	0.03	0.46649
GO:0006635	fatty acid beta-oxidation	609	0	1.22	0.46661
GO:0009812	flavonoid metabolic process	1253	5	2.5	0.46665
GO:0009903	chloroplast avoidance movement	79	0	0.16	0.46707
GO:0071258	cellular response to gravity	12	0	0.02	0.46743
GO:0071453	cellular response to oxygen levels	155	0	0.31	0.46745
GO:0071456	cellular response to hypoxia	155	0	0.31	0.46745
GO:0036294	cellular response to decreased oxygen levels	155	0	0.31	0.46745
GO:0009399	nitrogen fixation	20	0	0.04	0.46833
GO:0006013	mannose metabolic process	12	0	0.02	0.46861
GO:0046475	glycerophospholipid catabolic process	24	0	0.05	0.46931
GO:0034638	phosphatidylcholine catabolic process	24	0	0.05	0.46931
GO:0000373	Group II intron splicing	28	0	0.06	0.47241
GO:0019287	isopentenyl diphosphate biosynthetic process, mevalonate pathway	15	0	0.03	0.47502
GO:0009103	lipopolysaccharide biosynthetic process	9	0	0.02	0.47535
GO:0008653	lipopolysaccharide metabolic process	9	0	0.02	0.47535
GO:0044089	positive regulation of cellular component biogenesis	46	0	0.09	0.47601
GO:1901348	positive regulation of secondary cell wall biogenesis	46	0	0.09	0.47601
GO:1903340	positive regulation of cell wall organization or biogenesis	46	0	0.09	0.47601
GO:1900407	regulation of cellular response to oxidative stress	13	0	0.03	0.47603
GO:1902882	regulation of response to oxidative stress	13	0	0.03	0.47603
GO:0060249	anatomical structure homeostasis	174	0	0.35	0.47677
GO:0006432	phenylalanyl-tRNA aminoacylation	13	0	0.03	0.47866
GO:0032950	regulation of beta-glucan metabolic process	48	0	0.1	0.47892
GO:0032951	regulation of beta-glucan biosynthetic process	48	0	0.1	0.47892
GO:0000038	very long-chain fatty acid metabolic process	187	0	0.37	0.47933
GO:0007135	meiosis II	12	0	0.02	0.47956
GO:0010065	primary meristem tissue development	213	0	0.43	0.47965
GO:0009262	deoxyribonucleotide metabolic process	15	0	0.03	0.48047
GO:0009658	chloroplast organization	857	0	1.71	0.48111
GO:0007610	behavior	24	0	0.05	0.48121
GO:0008614	pyridoxine metabolic process	11	0	0.02	0.48133
GO:0008615	pyridoxine biosynthetic process	11	0	0.02	0.48133
GO:0022616	DNA strand elongation	10	0	0.02	0.48168
GO:0006271	DNA strand elongation involved in DNA replication	10	0	0.02	0.48168
GO:0006273	lagging strand elongation	10	0	0.02	0.48168
GO:1903409	reactive oxygen species biosynthetic process	247	0	0.49	0.48206
GO:0050665	hydrogen peroxide biosynthetic process	247	0	0.49	0.48206
GO:0043480	pigment accumulation in tissues	621	0	1.24	0.48207
GO:0043481	anthocyanin accumulation in tissues in response to UV light	621	0	1.24	0.48207
GO:0043476	pigment accumulation	621	0	1.24	0.48207
GO:0043478	pigment accumulation in response to UV light	621	0	1.24	0.48207
GO:0043479	pigment accumulation in tissues in response to UV light	621	0	1.24	0.48207
GO:0009904	chloroplast accumulation movement	61	0	0.12	0.48349
GO:0071491	cellular response to red light	97	1	0.19	0.4838
GO:0051410	detoxification of nitrogen compound	8	0	0.02	0.48392
GO:0051409	response to nitrosative stress	8	0	0.02	0.48392
GO:0015837	amine transport	14	0	0.03	0.48395
GO:0006402	mRNA catabolic process	252	0	0.5	0.48497
GO:0006184	GTP catabolic process	265	0	0.53	0.48537
GO:1901069	guanosine-containing compound catabolic process	265	0	0.53	0.48537
GO:0072348	sulfur compound transport	102	1	0.2	0.48541
GO:0006418	tRNA aminoacylation for protein translation	143	0	0.29	0.48615
GO:0015850	organic hydroxy compound transport	139	0	0.28	0.48724
GO:0006901	vesicle coating	14	0	0.03	0.48765
GO:0043038	amino acid activation	146	0	0.29	0.48829
GO:0043039	tRNA aminoacylation	146	0	0.29	0.48829
GO:0048579	negative regulation of long-day photoperiodism, flowering	81	0	0.16	0.48843
GO:0015798	myo-inositol transport	24	0	0.05	0.48846
GO:0042816	vitamin B6 metabolic process	21	0	0.04	0.48974
GO:0042819	vitamin B6 biosynthetic process	21	0	0.04	0.48974
GO:0071483	cellular response to blue light	234	0	0.47	0.49058
GO:0042546	cell wall biogenesis	1479	6	2.95	0.49092
GO:0000154	rRNA modification	17	0	0.03	0.49147
GO:0042753	positive regulation of circadian rhythm	62	0	0.12	0.49205
GO:0051816	acquisition of nutrients from other organism during symbiotic interaction	19	0	0.04	0.49258
GO:0044002	acquisition of nutrients from host	19	0	0.04	0.49258
GO:0044115	development of symbiont involved in interaction with host	19	0	0.04	0.49258
GO:0007631	feeding behavior	19	0	0.04	0.49258
GO:0052093	formation of specialized structure for nutrient acquisition from host	19	0	0.04	0.49258
GO:0052095	formation of specialized structure for nutrient acquisition from other organism involved in symbiotic interaction	19	0	0.04	0.49258
GO:0052096	formation by symbiont of syncytium involving giant cell for nutrient acquisition from host	19	0	0.04	0.49258
GO:0051705	multi-organism behavior	19	0	0.04	0.49258
GO:1901160	primary amino compound metabolic process	20	0	0.04	0.4928
GO:0090305	nucleic acid phosphodiester bond hydrolysis	328	0	0.66	0.49352
GO:0010118	stomatal movement	870	0	1.74	0.49365
GO:0000169	activation of MAPK activity involved in osmosensory signaling pathway	16	0	0.03	0.49415
GO:0005977	glycogen metabolic process	14	0	0.03	0.49476
GO:0005978	glycogen biosynthetic process	14	0	0.03	0.49476
GO:0006112	energy reserve metabolic process	14	0	0.03	0.49476
GO:0045037	protein import into chloroplast stroma	41	0	0.08	0.49491
GO:0048359	mucilage metabolic process involved in seed coat development	161	2	0.32	0.49502
GO:0034285	response to disaccharide	930	1	1.86	0.49543
GO:0009744	response to sucrose	930	1	1.86	0.49543
GO:0032197	transposition, RNA-mediated	40	0	0.08	0.49666
GO:0090241	negative regulation of histone H4 acetylation	40	0	0.08	0.49666
GO:0010191	mucilage metabolic process	170	2	0.34	0.49717
GO:0010243	response to organonitrogen compound	1850	22	3.7	0.4979
GO:0046835	carbohydrate phosphorylation	15	0	0.03	0.49795
GO:0006828	manganese ion transport	21	0	0.04	0.49869
GO:0031222	arabinan catabolic process	18	0	0.04	0.49869
GO:0042851	L-alanine metabolic process	7	0	0.01	0.49878
GO:0042853	L-alanine catabolic process	7	0	0.01	0.49878
GO:0006524	alanine catabolic process	7	0	0.01	0.49878
GO:0009080	pyruvate family amino acid catabolic process	7	0	0.01	0.49878
GO:0019856	pyrimidine nucleobase biosynthetic process	23	0	0.05	0.49943
GO:0034032	purine nucleoside bisphosphate metabolic process	47	0	0.09	0.49947
GO:0033865	nucleoside bisphosphate metabolic process	47	0	0.09	0.49947
GO:0033875	ribonucleoside bisphosphate metabolic process	47	0	0.09	0.49947
GO:1901068	guanosine-containing compound metabolic process	305	0	0.61	0.49974
GO:0019433	triglyceride catabolic process	6	0	0.01	0.49977
GO:0010138	pyrimidine ribonucleotide salvage	12	0	0.02	0.50001
GO:0032262	pyrimidine nucleotide salvage	12	0	0.02	0.50001
GO:0044206	UMP salvage	12	0	0.02	0.50001
GO:0009162	deoxyribonucleoside monophosphate metabolic process	10	0	0.02	0.50015
GO:0009157	deoxyribonucleoside monophosphate biosynthetic process	10	0	0.02	0.50015
GO:0046654	tetrahydrofolate biosynthetic process	10	0	0.02	0.50015
GO:0055067	monovalent inorganic cation homeostasis	136	0	0.27	0.50024
GO:0032856	activation of Ras GTPase activity	16	0	0.03	0.50123
GO:0009631	cold acclimation	171	0	0.34	0.50158
GO:0071497	cellular response to freezing	33	0	0.07	0.50184
GO:0055069	zinc ion homeostasis	81	0	0.16	0.50208
GO:0071366	cellular response to indolebutyric acid stimulus	42	0	0.08	0.50212
GO:0051238	sequestering of metal ion	59	0	0.12	0.5027
GO:0006417	regulation of translation	398	1	0.8	0.50464
GO:0019336	phenol-containing compound catabolic process	24	0	0.05	0.5055
GO:0006598	polyamine catabolic process	299	2	0.6	0.50607
GO:0048469	cell maturation	1863	11	3.72	0.50776
GO:0048764	trichoblast maturation	1863	11	3.72	0.50776
GO:0048765	root hair cell differentiation	1863	11	3.72	0.50776
GO:0019860	uracil metabolic process	8	0	0.02	0.50786
GO:0046113	nucleobase catabolic process	8	0	0.02	0.50786
GO:0009298	GDP-mannose biosynthetic process	16	0	0.03	0.50796
GO:0006874	cellular calcium ion homeostasis	94	0	0.19	0.50851
GO:0098662	inorganic cation transmembrane transport	513	0	1.02	0.50889
GO:0006825	copper ion transport	64	0	0.13	0.50948
GO:0042732	D-xylose metabolic process	110	0	0.22	0.50964
GO:0042430	indole-containing compound metabolic process	882	6	1.76	0.51047
GO:0006791	sulfur utilization	13	0	0.03	0.51064
GO:0006792	regulation of sulfur utilization	13	0	0.03	0.51064
GO:0010586	miRNA metabolic process	48	0	0.1	0.51171
GO:0009786	regulation of asymmetric cell division	25	0	0.05	0.51172
GO:0072527	pyrimidine-containing compound metabolic process	409	0	0.82	0.51215
GO:0000291	nuclear-transcribed mRNA catabolic process, exonucleolytic	12	0	0.02	0.51216
GO:0006063	uronic acid metabolic process	41	0	0.08	0.51281
GO:0051176	positive regulation of sulfur metabolic process	34	0	0.07	0.51366
GO:0051817	modification of morphology or physiology of other organism involved in symbiotic interaction	592	0	1.18	0.51417
GO:0070932	histone H3 deacetylation	9	0	0.02	0.5142
GO:0070933	histone H4 deacetylation	9	0	0.02	0.5142
GO:0002240	response to molecule of oomycetes origin	7	0	0.01	0.51423
GO:0010602	regulation of 1-aminocyclopropane-1-carboxylate metabolic process	7	0	0.01	0.51423
GO:0045841	negative regulation of mitotic metaphase/anaphase transition	14	0	0.03	0.51439
GO:0045839	negative regulation of mitosis	14	0	0.03	0.51439
GO:1902100	negative regulation of metaphase/anaphase transition of cell cycle	14	0	0.03	0.51439
GO:0030488	tRNA methylation	10	0	0.02	0.51447
GO:0000741	karyogamy	157	0	0.31	0.51455
GO:0048530	fruit morphogenesis	26	0	0.05	0.51471
GO:0010358	leaf shaping	29	0	0.06	0.51471
GO:0009807	lignan biosynthetic process	20	0	0.04	0.51552
GO:0000381	regulation of alternative mRNA splicing, via spliceosome	12	0	0.02	0.51557
GO:0046037	GMP metabolic process	8	0	0.02	0.51653
GO:0015700	arsenite transport	66	0	0.13	0.51724
GO:0016024	CDP-diacylglycerol biosynthetic process	15	0	0.03	0.51772
GO:0046341	CDP-diacylglycerol metabolic process	15	0	0.03	0.51772
GO:0015866	ADP transport	16	0	0.03	0.51782
GO:0034969	histone arginine methylation	21	0	0.04	0.51868
GO:0010192	mucilage biosynthetic process	135	2	0.27	0.51963
GO:0042559	pteridine-containing compound biosynthetic process	52	0	0.1	0.51987
GO:0032880	regulation of protein localization	411	0	0.82	0.51996
GO:0009093	cysteine catabolic process	7	0	0.01	0.52062
GO:0035247	peptidyl-arginine omega-N-methylation	13	0	0.03	0.52083
GO:0019919	peptidyl-arginine methylation, to asymmetrical-dimethyl arginine	13	0	0.03	0.52083
GO:0015691	cadmium ion transport	105	0	0.21	0.52098
GO:0010345	suberin biosynthetic process	79	0	0.16	0.52143
GO:0009438	methylglyoxal metabolic process	196	0	0.39	0.52173
GO:0051596	methylglyoxal catabolic process	196	0	0.39	0.52173
GO:0044237	cellular metabolic process	24045	53	48.03	0.52185
GO:0010152	pollen maturation	95	0	0.19	0.5219
GO:0022411	cellular component disassembly	289	1	0.58	0.52215
GO:0008361	regulation of cell size	401	0	0.8	0.52218
GO:0042274	ribosomal small subunit biogenesis	45	0	0.09	0.52281
GO:0050982	detection of mechanical stimulus	16	0	0.03	0.52281
GO:0051017	actin filament bundle assembly	19	0	0.04	0.52298
GO:0061572	actin filament bundle organization	19	0	0.04	0.52298
GO:0000394	RNA splicing, via endonucleolytic cleavage and ligation	447	0	0.89	0.52329
GO:2000037	regulation of stomatal complex patterning	53	0	0.11	0.52336
GO:0010562	positive regulation of phosphorus metabolic process	119	0	0.24	0.52479
GO:0042327	positive regulation of phosphorylation	119	0	0.24	0.52479
GO:0045937	positive regulation of phosphate metabolic process	119	0	0.24	0.52479
GO:0010200	response to chitin	1647	22	3.29	0.52498
GO:0051098	regulation of binding	32	0	0.06	0.52519
GO:0035821	modification of morphology or physiology of other organism	611	0	1.22	0.52528
GO:0031060	regulation of histone methylation	145	0	0.29	0.52544
GO:0006370	7-methylguanosine mRNA capping	9	0	0.02	0.52656
GO:0030048	actin filament-based movement	159	0	0.32	0.52728
GO:0019499	cyanide metabolic process	19	0	0.04	0.52746
GO:0009939	positive regulation of gibberellic acid mediated signaling pathway	30	0	0.06	0.52749
GO:0045740	positive regulation of DNA replication	17	0	0.03	0.52757
GO:0009959	negative gravitropism	52	0	0.1	0.52773
GO:0044419	interspecies interaction between organisms	763	2	1.52	0.5278
GO:0019321	pentose metabolic process	184	0	0.37	0.52833
GO:0072525	pyridine-containing compound biosynthetic process	73	0	0.15	0.52844
GO:1901708	(+)-3'-hydroxylarreatricin biosynthetic process	7	0	0.01	0.52875
GO:1901709	(+)-larreatricin metabolic process	7	0	0.01	0.52875
GO:0006574	valine catabolic process	17	0	0.03	0.52913
GO:0002429	immune response-activating cell surface receptor signaling pathway	12	0	0.02	0.53057
GO:0032490	detection of molecule of bacterial origin	12	0	0.02	0.53057
GO:0032494	response to peptidoglycan	12	0	0.02	0.53057
GO:0032499	detection of peptidoglycan	12	0	0.02	0.53057
GO:0002220	innate immune response activating cell surface receptor signaling pathway	12	0	0.02	0.53057
GO:0002221	pattern recognition receptor signaling pathway	12	0	0.02	0.53057
GO:0002768	immune response-regulating cell surface receptor signaling pathway	12	0	0.02	0.53057
GO:0002752	cell surface pattern recognition receptor signaling pathway	12	0	0.02	0.53057
GO:0002757	immune response-activating signal transduction	12	0	0.02	0.53057
GO:0002758	innate immune response-activating signal transduction	12	0	0.02	0.53057
GO:0006436	tryptophanyl-tRNA aminoacylation	9	0	0.02	0.53116
GO:0045338	farnesyl diphosphate metabolic process	43	0	0.09	0.53236
GO:0051570	regulation of histone H3-K9 methylation	48	0	0.1	0.53239
GO:0098655	cation transmembrane transport	537	0	1.07	0.53345
GO:0010417	glucuronoxylan biosynthetic process	67	0	0.13	0.53389
GO:1901349	glucosinolate transport	21	1	0.04	0.53481
GO:0090449	phloem glucosinolate loading	21	1	0.04	0.53481
GO:1902532	negative regulation of intracellular signal transduction	84	0	0.17	0.53567
GO:0000956	nuclear-transcribed mRNA catabolic process	247	0	0.49	0.53592
GO:0006637	acyl-CoA metabolic process	386	0	0.77	0.5361
GO:0035383	thioester metabolic process	386	0	0.77	0.5361
GO:0051051	negative regulation of transport	51	0	0.1	0.5361
GO:0031365	N-terminal protein amino acid modification	476	0	0.95	0.53634
GO:0010161	red light signaling pathway	94	1	0.19	0.53652
GO:0010325	raffinose family oligosaccharide biosynthetic process	51	0	0.1	0.53672
GO:0009739	response to gibberellin	1055	8	2.11	0.53713
GO:0009743	response to carbohydrate	1866	1	3.73	0.53735
GO:0044403	symbiosis, encompassing mutualism through parasitism	691	0	1.38	0.53804
GO:0010497	plasmodesmata-mediated intercellular transport	46	0	0.09	0.53816
GO:0009173	pyrimidine ribonucleoside monophosphate metabolic process	46	0	0.09	0.53842
GO:0006904	vesicle docking involved in exocytosis	28	0	0.06	0.53969
GO:0051131	chaperone-mediated protein complex assembly	6	0	0.01	0.54079
GO:0034613	cellular protein localization	3731	7	7.45	0.54142
GO:0043092	L-amino acid import	20	0	0.04	0.5415
GO:0071368	cellular response to cytokinin stimulus	339	1	0.68	0.54243
GO:0009311	oligosaccharide metabolic process	746	2	1.49	0.54295
GO:0033310	chlorophyll a catabolic process	10	0	0.02	0.54298
GO:0033304	chlorophyll a metabolic process	10	0	0.02	0.54298
GO:0031062	positive regulation of histone methylation	132	0	0.26	0.54304
GO:0031058	positive regulation of histone modification	132	0	0.26	0.54304
GO:0010159	specification of organ position	12	0	0.02	0.54366
GO:0042547	cell wall modification involved in multidimensional cell growth	92	0	0.18	0.54408
GO:0034614	cellular response to reactive oxygen species	582	0	1.16	0.54429
GO:0009292	genetic transfer	216	0	0.43	0.54439
GO:0009294	DNA mediated transformation	216	0	0.43	0.54439
GO:0032270	positive regulation of cellular protein metabolic process	336	0	0.67	0.54513
GO:1903310	positive regulation of chromatin modification	136	0	0.27	0.54553
GO:0051568	histone H3-K4 methylation	85	0	0.17	0.54575
GO:0032850	positive regulation of ARF GTPase activity	15	0	0.03	0.54592
GO:0032857	activation of ARF GTPase activity	15	0	0.03	0.54592
GO:0009800	cinnamic acid biosynthetic process	143	2	0.29	0.54633
GO:0009803	cinnamic acid metabolic process	143	2	0.29	0.54633
GO:0044003	modification by symbiont of host morphology or physiology	587	0	1.17	0.54677
GO:0009270	response to humidity	11	0	0.02	0.54776
GO:0051028	mRNA transport	226	0	0.45	0.54905
GO:0006575	cellular modified amino acid metabolic process	516	2	1.03	0.54965
GO:0009396	folic acid-containing compound biosynthetic process	49	0	0.1	0.5498
GO:0006885	regulation of pH	81	0	0.16	0.55211
GO:0040014	regulation of multicellular organism growth	9	0	0.02	0.55227
GO:0031167	rRNA methylation	14	0	0.03	0.55351
GO:0051446	positive regulation of meiotic cell cycle	11	0	0.02	0.55456
GO:0042398	cellular modified amino acid biosynthetic process	388	2	0.78	0.5555
GO:0043628	ncRNA 3'-end processing	22	0	0.04	0.5557
GO:0009788	negative regulation of abscisic acid-activated signaling pathway	292	0	0.58	0.55576
GO:1901420	negative regulation of response to alcohol	292	0	0.58	0.55576
GO:0046395	carboxylic acid catabolic process	1376	8	2.75	0.55611
GO:0016054	organic acid catabolic process	1376	8	2.75	0.55611
GO:1901984	negative regulation of protein acetylation	43	0	0.09	0.55706
GO:0035067	negative regulation of histone acetylation	43	0	0.09	0.55706
GO:0031057	negative regulation of histone modification	43	0	0.09	0.55706
GO:2000757	negative regulation of peptidyl-lysine acetylation	43	0	0.09	0.55706
GO:1903309	negative regulation of chromatin modification	43	0	0.09	0.55706
GO:0009817	defense response to fungus, incompatible interaction	216	0	0.43	0.55711
GO:0019217	regulation of fatty acid metabolic process	101	0	0.2	0.55814
GO:0032952	regulation of (1->3)-beta-D-glucan metabolic process	38	0	0.08	0.55842
GO:0032953	regulation of (1->3)-beta-D-glucan biosynthetic process	38	0	0.08	0.55842
GO:0018315	molybdenum incorporation into molybdenum-molybdopterin complex	6	0	0.01	0.55867
GO:0042040	metal incorporation into metallo-molybdopterin complex	6	0	0.01	0.55867
GO:0051938	L-glutamate import	17	0	0.03	0.55876
GO:0051365	cellular response to potassium ion starvation	17	0	0.03	0.55881
GO:0009268	response to pH	25	0	0.05	0.55889
GO:0009106	lipoate metabolic process	162	2	0.32	0.5591
GO:0048278	vesicle docking	36	0	0.07	0.5591
GO:1901141	regulation of lignin biosynthetic process	11	0	0.02	0.55992
GO:0009699	phenylpropanoid biosynthetic process	999	2	2	0.56034
GO:0016192	vesicle-mediated transport	2089	2	4.17	0.56042
GO:0051819	induction of tumor, nodule, or growth in other organism involved in symbiotic interaction	10	0	0.02	0.56063
GO:0072528	pyrimidine-containing compound biosynthetic process	372	0	0.74	0.56094
GO:0060211	regulation of nuclear-transcribed mRNA poly(A) tail shortening	21	0	0.04	0.56173
GO:0019673	GDP-mannose metabolic process	18	0	0.04	0.56184
GO:0009130	pyrimidine nucleoside monophosphate biosynthetic process	49	0	0.1	0.56313
GO:0010183	pollen tube guidance	98	0	0.2	0.56317
GO:0006935	chemotaxis	98	0	0.2	0.56317
GO:0042330	taxis	98	0	0.2	0.56317
GO:0050918	positive chemotaxis	98	0	0.2	0.56317
GO:0006900	membrane budding	21	0	0.04	0.56326
GO:0010077	maintenance of inflorescence meristem identity	76	0	0.15	0.56392
GO:0006664	glycolipid metabolic process	426	1	0.85	0.564
GO:0042304	regulation of fatty acid biosynthetic process	86	0	0.17	0.56435
GO:0009825	multidimensional cell growth	821	0	1.64	0.5648
GO:0046459	short-chain fatty acid metabolic process	27	0	0.05	0.56501
GO:0007029	endoplasmic reticulum organization	38	0	0.08	0.56567
GO:0018377	protein myristoylation	461	0	0.92	0.56596
GO:0006498	N-terminal protein lipidation	461	0	0.92	0.56596
GO:0006499	N-terminal protein myristoylation	461	0	0.92	0.56596
GO:0009648	photoperiodism	668	0	1.33	0.56597
GO:0009970	cellular response to sulfate starvation	98	0	0.2	0.56644
GO:0010493	Lewis a epitope biosynthetic process	11	0	0.02	0.56661
GO:0006580	ethanolamine metabolic process	10	0	0.02	0.56766
GO:0048354	mucilage biosynthetic process involved in seed coat development	126	2	0.25	0.56776
GO:0048263	determination of dorsal identity	13	0	0.03	0.56821
GO:0018195	peptidyl-arginine modification	14	0	0.03	0.56899
GO:0018216	peptidyl-arginine methylation	14	0	0.03	0.56899
GO:0035246	peptidyl-arginine N-methylation	14	0	0.03	0.56899
GO:0015749	monosaccharide transport	47	0	0.09	0.56907
GO:0052558	induction by organism of immune response of other organism involved in symbiotic interaction	9	0	0.02	0.56909
GO:0052559	induction by symbiont of host immune response	9	0	0.02	0.56909
GO:0080185	effector dependent induction by symbiont of host immune response	9	0	0.02	0.56909
GO:0007088	regulation of mitosis	23	0	0.05	0.56961
GO:0090068	positive regulation of cell cycle process	40	0	0.08	0.56974
GO:0043622	cortical microtubule organization	187	0	0.37	0.57215
GO:0033674	positive regulation of kinase activity	115	0	0.23	0.57225
GO:0045860	positive regulation of protein kinase activity	115	0	0.23	0.57225
GO:0001934	positive regulation of protein phosphorylation	115	0	0.23	0.57225
GO:0007187	G-protein coupled receptor signaling pathway, coupled to cyclic nucleotide second messenger	8	0	0.02	0.57244
GO:0007188	adenylate cyclase-modulating G-protein coupled receptor signaling pathway	8	0	0.02	0.57244
GO:0009820	alkaloid metabolic process	80	0	0.16	0.57251
GO:0009821	alkaloid biosynthetic process	69	0	0.14	0.5726
GO:0008360	regulation of cell shape	11	0	0.02	0.57318
GO:0070085	glycosylation	676	4	1.35	0.57349
GO:0043617	cellular response to sucrose starvation	15	0	0.03	0.57351
GO:0030004	cellular monovalent inorganic cation homeostasis	96	0	0.19	0.57362
GO:0032261	purine nucleotide salvage	11	0	0.02	0.5741
GO:0019593	mannitol biosynthetic process	33	0	0.07	0.5743
GO:0019594	mannitol metabolic process	33	0	0.07	0.5743
GO:0006059	hexitol metabolic process	33	0	0.07	0.5743
GO:0019401	alditol biosynthetic process	33	0	0.07	0.5743
GO:0019406	hexitol biosynthetic process	33	0	0.07	0.5743
GO:0007205	protein kinase C-activating G-protein coupled receptor signaling pathway	25	0	0.05	0.57523
GO:0042539	hypotonic salinity response	37	0	0.07	0.57536
GO:0006971	hypotonic response	37	0	0.07	0.57536
GO:1902039	negative regulation of seed dormancy process	15	0	0.03	0.57562
GO:0048766	root hair initiation	77	0	0.15	0.57596
GO:0006813	potassium ion transport	307	0	0.61	0.57651
GO:0046501	protoporphyrinogen IX metabolic process	27	1	0.05	0.57707
GO:0006782	protoporphyrinogen IX biosynthetic process	27	1	0.05	0.57707
GO:0006121	mitochondrial electron transport, succinate to ubiquinone	7	0	0.01	0.57775
GO:0009816	defense response to bacterium, incompatible interaction	325	2	0.65	0.57783
GO:0033500	carbohydrate homeostasis	107	0	0.21	0.57783
GO:0010495	long-distance posttranscriptional gene silencing	11	0	0.02	0.57922
GO:0016075	rRNA catabolic process	11	0	0.02	0.57962
GO:0045184	establishment of protein localization	3856	7	7.7	0.58033
GO:0046688	response to copper ion	92	0	0.18	0.58078
GO:0015031	protein transport	3855	7	7.7	0.58135
GO:0009251	glucan catabolic process	132	0	0.26	0.58186
GO:0052173	response to defenses of other organism involved in symbiotic interaction	203	0	0.41	0.58376
GO:0052255	modulation by organism of defense response of other organism involved in symbiotic interaction	203	0	0.41	0.58376
GO:0052200	response to host defenses	203	0	0.41	0.58376
GO:0052564	response to immune response of other organism involved in symbiotic interaction	203	0	0.41	0.58376
GO:0052552	modulation by organism of immune response of other organism involved in symbiotic interaction	203	0	0.41	0.58376
GO:0052553	modulation by symbiont of host immune response	203	0	0.41	0.58376
GO:0052555	positive regulation by organism of immune response of other organism involved in symbiotic interaction	203	0	0.41	0.58376
GO:0052556	positive regulation by symbiont of host immune response	203	0	0.41	0.58376
GO:0052572	response to host immune response	203	0	0.41	0.58376
GO:0075136	response to host	203	0	0.41	0.58376
GO:0052031	modulation by symbiont of host defense response	203	0	0.41	0.58376
GO:0001666	response to hypoxia	385	0	0.77	0.58418
GO:0048573	photoperiodism, flowering	632	0	1.26	0.58427
GO:0010215	cellulose microfibril organization	32	2	0.06	0.58447
GO:0030198	extracellular matrix organization	32	2	0.06	0.58447
GO:0071668	plant-type cell wall assembly	32	2	0.06	0.58447
GO:0070726	cell wall assembly	32	2	0.06	0.58447
GO:0043062	extracellular structure organization	32	2	0.06	0.58447
GO:0006302	double-strand break repair	309	2	0.62	0.58489
GO:0080147	root hair cell development	1289	5	2.57	0.58497
GO:0034440	lipid oxidation	668	3	1.33	0.58529
GO:0043407	negative regulation of MAP kinase activity	83	0	0.17	0.58545
GO:0043409	negative regulation of MAPK cascade	83	0	0.17	0.58545
GO:0006308	DNA catabolic process	15	0	0.03	0.58549
GO:0045793	positive regulation of cell size	19	0	0.04	0.5855
GO:0007019	microtubule depolymerization	11	0	0.02	0.58633
GO:0031111	negative regulation of microtubule polymerization or depolymerization	11	0	0.02	0.58633
GO:0031114	regulation of microtubule depolymerization	11	0	0.02	0.58633
GO:0044209	AMP salvage	10	0	0.02	0.58716
GO:0009448	gamma-aminobutyric acid metabolic process	28	0	0.06	0.58795
GO:0019359	nicotinamide nucleotide biosynthetic process	30	0	0.06	0.58843
GO:0043473	pigmentation	631	0	1.26	0.5887
GO:0007034	vacuolar transport	637	0	1.27	0.591
GO:0010150	leaf senescence	669	3	1.34	0.59144
GO:0006264	mitochondrial DNA replication	9	0	0.02	0.59156
GO:0006072	glycerol-3-phosphate metabolic process	13	0	0.03	0.59225
GO:0043086	negative regulation of catalytic activity	375	1	0.75	0.59315
GO:0045176	apical protein localization	29	0	0.06	0.59332
GO:0008105	asymmetric protein localization	29	0	0.06	0.59332
GO:0010337	regulation of salicylic acid metabolic process	33	0	0.07	0.5936
GO:0000097	sulfur amino acid biosynthetic process	1084	0	2.17	0.59444
GO:0030865	cortical cytoskeleton organization	196	0	0.39	0.5949
GO:2000605	positive regulation of secondary growth	31	0	0.06	0.59577
GO:0006497	protein lipidation	486	0	0.97	0.59593
GO:0042157	lipoprotein metabolic process	486	0	0.97	0.59593
GO:0042158	lipoprotein biosynthetic process	486	0	0.97	0.59593
GO:0043090	amino acid import	465	0	0.93	0.59606
GO:0048830	adventitious root development	55	0	0.11	0.59665
GO:2001006	regulation of cellulose biosynthetic process	10	0	0.02	0.59665
GO:0010071	root meristem specification	25	0	0.05	0.59755
GO:0010962	regulation of glucan biosynthetic process	72	0	0.14	0.59757
GO:0010112	regulation of systemic acquired resistance	59	0	0.12	0.59769
GO:0007215	glutamate receptor signaling pathway	35	0	0.07	0.59829
GO:0035235	ionotropic glutamate receptor signaling pathway	35	0	0.07	0.59829
GO:0010528	regulation of transposition	8	0	0.02	0.59893
GO:0010529	negative regulation of transposition	8	0	0.02	0.59893
GO:0006220	pyrimidine nucleotide metabolic process	351	0	0.7	0.59918
GO:0098660	inorganic ion transmembrane transport	518	0	1.03	0.59923
GO:0080112	seed growth	98	1	0.2	0.59924
GO:0080113	regulation of seed growth	98	1	0.2	0.59924
GO:0071902	positive regulation of protein serine/threonine kinase activity	27	0	0.05	0.59979
GO:0042822	pyridoxal phosphate metabolic process	17	0	0.03	0.60058
GO:0042823	pyridoxal phosphate biosynthetic process	17	0	0.03	0.60058
GO:0051651	maintenance of location in cell	80	0	0.16	0.60108
GO:0006212	uracil catabolic process	6	0	0.01	0.60162
GO:0006208	pyrimidine nucleobase catabolic process	6	0	0.01	0.60162
GO:0052305	positive regulation by organism of innate immune response in other organism involved in symbiotic interaction	194	0	0.39	0.60214
GO:0052306	modulation by organism of innate immune response in other organism involved in symbiotic interaction	194	0	0.39	0.60214
GO:0052308	pathogen-associated molecular pattern dependent modulation by organism of innate immune response in other organism involved in symbiotic interaction	194	0	0.39	0.60214
GO:0052166	positive regulation by symbiont of host innate immune response	194	0	0.39	0.60214
GO:0052167	modulation by symbiont of host innate immune response	194	0	0.39	0.60214
GO:0052169	pathogen-associated molecular pattern dependent modulation by symbiont of host innate immune response	194	0	0.39	0.60214
GO:0052257	pathogen-associated molecular pattern dependent induction by organism of innate immune response of other organism involved in symbiotic interaction	194	0	0.39	0.60214
GO:0052510	positive regulation by organism of defense response of other organism involved in symbiotic interaction	194	0	0.39	0.60214
GO:0052509	positive regulation by symbiont of host defense response	194	0	0.39	0.60214
GO:0052033	pathogen-associated molecular pattern dependent induction by symbiont of host innate immune response	194	0	0.39	0.60214
GO:0043241	protein complex disassembly	201	0	0.4	0.6027
GO:0032984	macromolecular complex disassembly	201	0	0.4	0.6027
GO:0043455	regulation of secondary metabolic process	267	2	0.53	0.60314
GO:0006221	pyrimidine nucleotide biosynthetic process	350	0	0.7	0.60416
GO:0019755	one-carbon compound transport	39	0	0.08	0.60426
GO:0034243	regulation of transcription elongation from RNA polymerase II promoter	7	0	0.01	0.60427
GO:0032968	positive regulation of transcription elongation from RNA polymerase II promoter	7	0	0.01	0.60427
GO:0051274	beta-glucan biosynthetic process	604	3	1.21	0.60456
GO:0034660	ncRNA metabolic process	1195	0	2.39	0.60464
GO:0010234	anther wall tapetum cell fate specification	20	0	0.04	0.60556
GO:0010078	maintenance of root meristem identity	87	0	0.17	0.60558
GO:0045144	meiotic sister chromatid segregation	10	0	0.02	0.60577
GO:0051177	meiotic sister chromatid cohesion	10	0	0.02	0.60577
GO:0032312	regulation of ARF GTPase activity	22	0	0.04	0.60578
GO:0006012	galactose metabolic process	49	0	0.1	0.60579
GO:0015712	hexose phosphate transport	21	0	0.04	0.60614
GO:0015714	phosphoenolpyruvate transport	21	0	0.04	0.60614
GO:0008104	protein localization	4251	7	8.49	0.60626
GO:0006099	tricarboxylic acid cycle	91	0	0.18	0.60757
GO:0046900	tetrahydrofolylpolyglutamate metabolic process	13	0	0.03	0.60782
GO:2000105	positive regulation of DNA-dependent DNA replication	14	0	0.03	0.6097
GO:0032877	positive regulation of DNA endoreduplication	14	0	0.03	0.6097
GO:0010042	response to manganese ion	18	0	0.04	0.60984
GO:0009875	pollen-pistil interaction	105	0	0.21	0.61018
GO:0080001	mucilage extrusion from seed coat	35	0	0.07	0.61056
GO:0051814	movement in other organism involved in symbiotic interaction	15	0	0.03	0.61175
GO:0052192	movement in environment of other organism involved in symbiotic interaction	15	0	0.03	0.61175
GO:0052126	movement in host environment	15	0	0.03	0.61175
GO:0044000	movement in host	15	0	0.03	0.61175
GO:0046739	transport of virus in multicellular host	15	0	0.03	0.61175
GO:0009263	deoxyribonucleotide biosynthetic process	13	0	0.03	0.61246
GO:1901979	regulation of inward rectifier potassium channel activity	18	0	0.04	0.61338
GO:2001257	regulation of cation channel activity	18	0	0.04	0.61338
GO:1901379	regulation of potassium ion transmembrane transport	18	0	0.04	0.61338
GO:1901016	regulation of potassium ion transmembrane transporter activity	18	0	0.04	0.61338
GO:0021700	developmental maturation	1989	12	3.97	0.61363
GO:0034308	primary alcohol metabolic process	36	0	0.07	0.6142
GO:0018342	protein prenylation	18	0	0.04	0.61439
GO:0097354	prenylation	18	0	0.04	0.61439
GO:0046349	amino sugar biosynthetic process	8	0	0.02	0.61455
GO:0000162	tryptophan biosynthetic process	149	5	0.3	0.61572
GO:0046219	indolalkylamine biosynthetic process	149	5	0.3	0.61572
GO:0071216	cellular response to biotic stimulus	30	1	0.06	0.61593
GO:0046903	secretion	196	0	0.39	0.61621
GO:0070482	response to oxygen levels	396	0	0.79	0.61646
GO:0036293	response to decreased oxygen levels	396	0	0.79	0.61646
GO:0009247	glycolipid biosynthetic process	394	1	0.79	0.61722
GO:0008156	negative regulation of DNA replication	25	0	0.05	0.61734
GO:0009083	branched-chain amino acid catabolic process	30	0	0.06	0.6181
GO:0051792	medium-chain fatty acid biosynthetic process	7	0	0.01	0.61842
GO:0033567	DNA replication, Okazaki fragment processing	7	0	0.01	0.61887
GO:0010053	root epidermal cell differentiation	2160	13	4.31	0.61909
GO:0051247	positive regulation of protein metabolic process	400	0	0.8	0.61994
GO:0048654	anther morphogenesis	61	2	0.12	0.62008
GO:0048655	anther wall tapetum morphogenesis	61	2	0.12	0.62008
GO:0048656	anther wall tapetum formation	61	2	0.12	0.62008
GO:0048657	anther wall tapetum cell differentiation	61	2	0.12	0.62008
GO:0034059	response to anoxia	34	0	0.07	0.62057
GO:0035556	intracellular signal transduction	2569	15	5.13	0.62079
GO:0040011	locomotion	113	0	0.23	0.6208
GO:0030258	lipid modification	755	3	1.51	0.62117
GO:0032509	endosome transport via multivesicular body sorting pathway	14	0	0.03	0.62129
GO:0019481	L-alanine catabolic process, by transamination	6	0	0.01	0.6215
GO:0043433	negative regulation of sequence-specific DNA binding transcription factor activity	11	0	0.02	0.62164
GO:0051090	regulation of sequence-specific DNA binding transcription factor activity	11	0	0.02	0.62164
GO:0071806	protein transmembrane transport	448	0	0.89	0.62181
GO:0050992	dimethylallyl diphosphate biosynthetic process	7	0	0.01	0.62253
GO:0006513	protein monoubiquitination	13	0	0.03	0.6228
GO:0006493	protein O-linked glycosylation	15	0	0.03	0.62407
GO:0046916	cellular transition metal ion homeostasis	214	0	0.43	0.6243
GO:0070201	regulation of establishment of protein localization	21	0	0.04	0.6244
GO:0051223	regulation of protein transport	21	0	0.04	0.6244
GO:0080050	regulation of seed development	224	1	0.45	0.62449
GO:0010508	positive regulation of autophagy	16	0	0.03	0.62488
GO:0031331	positive regulation of cellular catabolic process	16	0	0.03	0.62488
GO:0010500	transmitting tissue development	34	0	0.07	0.62505
GO:0000712	resolution of meiotic recombination intermediates	9	0	0.02	0.62507
GO:0019363	pyridine nucleotide biosynthetic process	39	0	0.08	0.6255
GO:0043484	regulation of RNA splicing	39	0	0.08	0.62639
GO:0007076	mitotic chromosome condensation	7	0	0.01	0.62642
GO:0042446	hormone biosynthetic process	1124	8	2.25	0.6267
GO:0030497	fatty acid elongation	30	0	0.06	0.62672
GO:0007265	Ras protein signal transduction	61	0	0.12	0.62889
GO:0051056	regulation of small GTPase mediated signal transduction	61	0	0.12	0.62889
GO:0046578	regulation of Ras protein signal transduction	61	0	0.12	0.62889
GO:0043620	regulation of DNA-templated transcription in response to stress	74	1	0.15	0.62959
GO:0046777	protein autophosphorylation	1117	3	2.23	0.62963
GO:0042178	xenobiotic catabolic process	10	0	0.02	0.63006
GO:0030007	cellular potassium ion homeostasis	38	0	0.08	0.63061
GO:0043244	regulation of protein complex disassembly	152	0	0.3	0.63215
GO:0042762	regulation of sulfur metabolic process	187	1	0.37	0.63224
GO:0010037	response to carbon dioxide	51	0	0.1	0.63238
GO:0015908	fatty acid transport	21	0	0.04	0.63257
GO:0090332	stomatal closure	90	0	0.18	0.6341
GO:0045143	homologous chromosome segregation	11	0	0.02	0.63453
GO:0015846	polyamine transport	11	0	0.02	0.6346
GO:0048219	inter-Golgi cisterna vesicle-mediated transport	9	0	0.02	0.63495
GO:0046085	adenosine metabolic process	6	0	0.01	0.63501
GO:0009561	megagametogenesis	516	0	1.03	0.63668
GO:0048193	Golgi vesicle transport	1463	0	2.92	0.6374
GO:0010262	somatic embryogenesis	30	0	0.06	0.63742
GO:0005984	disaccharide metabolic process	668	2	1.33	0.63825
GO:0006886	intracellular protein transport	3633	7	7.26	0.63935
GO:0019674	NAD metabolic process	32	0	0.06	0.63941
GO:0046785	microtubule polymerization	336	0	0.67	0.64045
GO:0032786	positive regulation of DNA-templated transcription, elongation	9	0	0.02	0.64047
GO:0050891	multicellular organismal water homeostasis	13	0	0.03	0.64096
GO:0050878	regulation of body fluid levels	13	0	0.03	0.64096
GO:0048455	stamen formation	68	2	0.14	0.641
GO:0019760	glucosinolate metabolic process	875	2	1.75	0.64102
GO:0019757	glycosinolate metabolic process	875	2	1.75	0.64102
GO:0016143	S-glycoside metabolic process	875	2	1.75	0.64102
GO:0010496	intercellular transport	57	0	0.11	0.64145
GO:0006207	'de novo' pyrimidine nucleobase biosynthetic process	19	0	0.04	0.64162
GO:0010116	positive regulation of abscisic acid biosynthetic process	10	0	0.02	0.64184
GO:0045828	positive regulation of isoprenoid metabolic process	10	0	0.02	0.64184
GO:0080160	selenate transport	37	0	0.07	0.64196
GO:0005983	starch catabolic process	106	0	0.21	0.64225
GO:0034284	response to monosaccharide	849	0	1.7	0.64252
GO:0007020	microtubule nucleation	331	0	0.66	0.64455
GO:2000038	regulation of stomatal complex development	71	0	0.14	0.64506
GO:0042439	ethanolamine-containing compound metabolic process	77	0	0.15	0.64593
GO:0018958	phenol-containing compound metabolic process	1046	2	2.09	0.64707
GO:0042558	pteridine-containing compound metabolic process	90	0	0.18	0.64885
GO:0072489	methylammonium transmembrane transport	10	0	0.02	0.6498
GO:1902170	cellular response to reactive nitrogen species	90	0	0.18	0.65036
GO:0017145	stem cell division	75	0	0.15	0.6504
GO:2000021	regulation of ion homeostasis	23	0	0.05	0.65058
GO:2001252	positive regulation of chromosome organization	144	0	0.29	0.65097
GO:0010600	regulation of auxin biosynthetic process	24	0	0.05	0.65104
GO:0034605	cellular response to heat	192	0	0.38	0.65124
GO:0019243	methylglyoxal catabolic process to D-lactate	191	0	0.38	0.65134
GO:0006089	lactate metabolic process	191	0	0.38	0.65134
GO:0010231	maintenance of seed dormancy	75	0	0.15	0.65207
GO:0097437	maintenance of dormancy	75	0	0.15	0.65207
GO:0031935	regulation of chromatin silencing	7	0	0.01	0.65207
GO:0000002	mitochondrial genome maintenance	29	0	0.06	0.6528
GO:0065002	intracellular protein transmembrane transport	445	0	0.89	0.65305
GO:2000603	regulation of secondary growth	32	0	0.06	0.6534
GO:0043624	cellular protein complex disassembly	136	0	0.27	0.65399
GO:0010959	regulation of metal ion transport	73	0	0.15	0.65478
GO:0002238	response to molecule of fungal origin	88	0	0.18	0.65503
GO:0009225	nucleotide-sugar metabolic process	109	0	0.22	0.65513
GO:0009072	aromatic amino acid family metabolic process	870	7	1.74	0.65574
GO:0007186	G-protein coupled receptor signaling pathway	70	0	0.14	0.65721
GO:0006646	phosphatidylethanolamine biosynthetic process	8	0	0.02	0.65724
GO:0046337	phosphatidylethanolamine metabolic process	8	0	0.02	0.65724
GO:0009627	systemic acquired resistance	1797	9	3.59	0.65821
GO:0007263	nitric oxide mediated signal transduction	52	2	0.1	0.65822
GO:0080148	negative regulation of response to water deprivation	34	0	0.07	0.65854
GO:0043155	negative regulation of photosynthesis, light reaction	80	0	0.16	0.65862
GO:0010205	photoinhibition	80	0	0.16	0.65862
GO:0031109	microtubule polymerization or depolymerization	344	0	0.69	0.66011
GO:0010050	vegetative phase change	240	0	0.48	0.66098
GO:0042538	hyperosmotic salinity response	1015	0	2.03	0.66166
GO:0009814	defense response, incompatible interaction	2436	11	4.87	0.6627
GO:0009432	SOS response	6	0	0.01	0.66276
GO:0010068	protoderm histogenesis	165	0	0.33	0.66339
GO:1901698	response to nitrogen compound	3273	23	6.54	0.66351
GO:2000012	regulation of auxin polar transport	23	0	0.05	0.66367
GO:0009638	phototropism	206	0	0.41	0.664
GO:0090408	phloem nitrate loading	24	1	0.05	0.66456
GO:0071470	cellular response to osmotic stress	201	0	0.4	0.66542
GO:0072529	pyrimidine-containing compound catabolic process	11	0	0.02	0.66559
GO:0031122	cytoplasmic microtubule organization	191	0	0.38	0.66588
GO:0042759	long-chain fatty acid biosynthetic process	11	0	0.02	0.66598
GO:0042176	regulation of protein catabolic process	82	0	0.16	0.66611
GO:0045229	external encapsulating structure organization	3568	17	7.13	0.66669
GO:0051347	positive regulation of transferase activity	138	0	0.28	0.66767
GO:0046448	tropane alkaloid metabolic process	13	0	0.03	0.66773
GO:0044273	sulfur compound catabolic process	108	0	0.22	0.66917
GO:0010063	positive regulation of trichoblast fate specification	10	0	0.02	0.67016
GO:0010055	atrichoblast differentiation	10	0	0.02	0.67016
GO:0010056	atrichoblast fate specification	10	0	0.02	0.67016
GO:0010058	regulation of atrichoblast fate specification	10	0	0.02	0.67016
GO:0010059	positive regulation of atrichoblast fate specification	10	0	0.02	0.67016
GO:0006413	translational initiation	226	0	0.45	0.67048
GO:0034661	ncRNA catabolic process	33	0	0.07	0.67121
GO:0048658	anther wall tapetum development	70	2	0.14	0.67171
GO:0006760	folic acid-containing compound metabolic process	85	0	0.17	0.67191
GO:0000060	protein import into nucleus, translocation	28	0	0.06	0.67201
GO:0071230	cellular response to amino acid stimulus	19	0	0.04	0.67246
GO:0007276	gamete generation	441	0	0.88	0.67328
GO:0034470	ncRNA processing	895	0	1.79	0.67406
GO:0010394	homogalacturonan metabolic process	34	0	0.07	0.67509
GO:0010289	homogalacturonan biosynthetic process	34	0	0.07	0.67509
GO:0000738	DNA catabolic process, exonucleolytic	11	0	0.02	0.67536
GO:0010321	regulation of vegetative phase change	24	0	0.05	0.6754
GO:2000035	regulation of stem cell division	74	0	0.15	0.67652
GO:0010439	regulation of glucosinolate biosynthetic process	127	1	0.25	0.67742
GO:0016310	phosphorylation	3709	6	7.41	0.67757
GO:0010204	defense response signaling pathway, resistance gene-independent	76	0	0.15	0.67856
GO:0070727	cellular macromolecule localization	4023	11	8.04	0.67988
GO:1902582	single-organism intracellular transport	4330	6	8.65	0.67997
GO:0047484	regulation of response to osmotic stress	47	0	0.09	0.68295
GO:0015980	energy derivation by oxidation of organic compounds	278	0	0.56	0.6838
GO:0032412	regulation of ion transmembrane transporter activity	270	2	0.54	0.68398
GO:0032409	regulation of transporter activity	270	2	0.54	0.68398
GO:0022898	regulation of transmembrane transporter activity	270	2	0.54	0.68398
GO:0071323	cellular response to chitin	15	1	0.03	0.68406
GO:0016575	histone deacetylation	33	0	0.07	0.68434
GO:1902023	L-arginine transport	19	0	0.04	0.68452
GO:0043091	L-arginine import	19	0	0.04	0.68452
GO:0090467	arginine import	19	0	0.04	0.68452
GO:0070592	cell wall polysaccharide biosynthetic process	683	1	1.36	0.68525
GO:0051046	regulation of secretion	30	0	0.06	0.68556
GO:1901935	beta-caryophyllene metabolic process	6	0	0.01	0.68575
GO:1901937	beta-caryophyllene biosynthetic process	6	0	0.01	0.68575
GO:0010098	suspensor development	38	0	0.08	0.6872
GO:0010219	regulation of vernalization response	13	0	0.03	0.68792
GO:0046131	pyrimidine ribonucleoside metabolic process	87	0	0.17	0.68852
GO:0006213	pyrimidine nucleoside metabolic process	87	0	0.17	0.68852
GO:0006892	post-Golgi vesicle-mediated transport	58	0	0.12	0.68863
GO:0006896	Golgi to vacuole transport	58	0	0.12	0.68863
GO:0016579	protein deubiquitination	190	0	0.38	0.68867
GO:0010054	trichoblast differentiation	2041	13	4.08	0.68876
GO:0009710	tropane alkaloid biosynthetic process	12	0	0.02	0.68881
GO:0006465	signal peptide processing	7	0	0.01	0.69081
GO:0034311	diol metabolic process	13	0	0.03	0.69115
GO:0034312	diol biosynthetic process	13	0	0.03	0.69115
GO:0046049	UMP metabolic process	40	0	0.08	0.69165
GO:0009174	pyrimidine ribonucleoside monophosphate biosynthetic process	40	0	0.08	0.69165
GO:0006222	UMP biosynthetic process	40	0	0.08	0.69165
GO:0009738	abscisic acid-activated signaling pathway	1402	2	2.8	0.69201
GO:0023051	regulation of signaling	1149	0	2.3	0.69263
GO:0051649	establishment of localization in cell	5519	7	11.02	0.69329
GO:0019464	glycine decarboxylation via glycine cleavage system	31	0	0.06	0.69342
GO:0006525	arginine metabolic process	59	0	0.12	0.69354
GO:0009746	response to hexose	835	0	1.67	0.69355
GO:0009395	phospholipid catabolic process	75	0	0.15	0.69356
GO:1901998	toxin transport	8	0	0.02	0.6937
GO:0042891	antibiotic transport	8	0	0.02	0.6937
GO:0048199	vesicle targeting, to, from or within Golgi	11	0	0.02	0.69439
GO:0006903	vesicle targeting	11	0	0.02	0.69439
GO:0019953	sexual reproduction	576	1	1.15	0.69473
GO:0032885	regulation of polysaccharide biosynthetic process	77	0	0.15	0.69503
GO:0009854	oxidative photosynthetic carbon pathway	28	0	0.06	0.69505
GO:0010646	regulation of cell communication	1159	0	2.32	0.69522
GO:1902243	copal-8-ol diphosphate(3-) biosynthetic process	10	0	0.02	0.69524
GO:1902247	geranylgeranyl diphosphate catabolic process	10	0	0.02	0.69524
GO:0010359	regulation of anion channel activity	268	2	0.54	0.69565
GO:0046209	nitric oxide metabolic process	46	0	0.09	0.69574
GO:0010117	photoprotection	11	0	0.02	0.69594
GO:0051656	establishment of organelle localization	460	0	0.92	0.69609
GO:0071732	cellular response to nitric oxide	56	0	0.11	0.69629
GO:1901991	negative regulation of mitotic cell cycle phase transition	18	0	0.04	0.69629
GO:1901988	negative regulation of cell cycle phase transition	18	0	0.04	0.69629
GO:0044211	CTP salvage	7	0	0.01	0.69666
GO:0009176	pyrimidine deoxyribonucleoside monophosphate metabolic process	9	0	0.02	0.69679
GO:0009177	pyrimidine deoxyribonucleoside monophosphate biosynthetic process	9	0	0.02	0.69679
GO:1902593	single-organism nuclear import	434	0	0.87	0.69748
GO:0006606	protein import into nucleus	434	0	0.87	0.69748
GO:0044744	protein targeting to nucleus	434	0	0.87	0.69748
GO:0009834	plant-type secondary cell wall biogenesis	339	2	0.68	0.6988
GO:1902586	multi-organism intercellular transport	7	0	0.01	0.69896
GO:0046740	transport of virus in host, cell to cell	7	0	0.01	0.69896
GO:0008285	negative regulation of cell proliferation	47	0	0.09	0.70115
GO:0006723	cuticle hydrocarbon biosynthetic process	16	0	0.03	0.70116
GO:0010449	root meristem growth	153	1	0.31	0.70168
GO:1901162	primary amino compound biosynthetic process	10	0	0.02	0.70208
GO:0006021	inositol biosynthetic process	8	0	0.02	0.70313
GO:0032881	regulation of polysaccharide metabolic process	150	0	0.3	0.70328
GO:0007131	reciprocal meiotic recombination	313	0	0.63	0.70362
GO:0035825	reciprocal DNA recombination	313	0	0.63	0.70362
GO:0009808	lignin metabolic process	441	0	0.88	0.70371
GO:0010190	cytochrome b6f complex assembly	6	0	0.01	0.70596
GO:0009966	regulation of signal transduction	1147	0	2.29	0.70634
GO:0010942	positive regulation of cell death	110	0	0.22	0.70638
GO:0043157	response to cation stress	11	0	0.02	0.70672
GO:0031146	SCF-dependent proteasomal ubiquitin-dependent protein catabolic process	30	0	0.06	0.70675
GO:0046653	tetrahydrofolate metabolic process	48	0	0.1	0.70692
GO:0005986	sucrose biosynthetic process	81	0	0.16	0.70692
GO:0015672	monovalent inorganic cation transport	1113	0	2.22	0.70693
GO:0051170	nuclear import	457	0	0.91	0.70776
GO:0071941	nitrogen cycle metabolic process	60	0	0.12	0.70833
GO:0048577	negative regulation of short-day photoperiodism, flowering	33	0	0.07	0.70916
GO:2000896	amylopectin metabolic process	23	0	0.05	0.70916
GO:0010021	amylopectin biosynthetic process	23	0	0.05	0.70916
GO:0019751	polyol metabolic process	315	0	0.63	0.71018
GO:0034219	carbohydrate transmembrane transport	108	0	0.22	0.71034
GO:0051501	diterpene phytoalexin metabolic process	36	0	0.07	0.71052
GO:0043266	regulation of potassium ion transport	54	0	0.11	0.71058
GO:0009593	detection of chemical stimulus	140	0	0.28	0.71176
GO:0017157	regulation of exocytosis	27	0	0.05	0.71196
GO:0006401	RNA catabolic process	286	0	0.57	0.71241
GO:0009413	response to flooding	11	0	0.02	0.71272
GO:0048564	photosystem I assembly	45	0	0.09	0.71276
GO:0010046	response to mycotoxin	7	0	0.01	0.71314
GO:0043605	cellular amide catabolic process	12	0	0.02	0.71321
GO:0046246	terpene biosynthetic process	115	0	0.23	0.71341
GO:0050691	regulation of defense response to virus by host	15	1	0.03	0.71348
GO:0006269	DNA replication, synthesis of RNA primer	6	0	0.01	0.71357
GO:0043201	response to leucine	73	0	0.15	0.71385
GO:0080052	response to histidine	73	0	0.15	0.71385
GO:0080053	response to phenylalanine	73	0	0.15	0.71385
GO:0015760	glucose-6-phosphate transport	20	0	0.04	0.7142
GO:0051554	flavonol metabolic process	55	0	0.11	0.71438
GO:0009101	glycoprotein biosynthetic process	659	4	1.32	0.7147
GO:0008202	steroid metabolic process	1092	5	2.18	0.71504
GO:0010410	hemicellulose metabolic process	984	9	1.97	0.71526
GO:0019692	deoxyribose phosphate metabolic process	14	0	0.03	0.71581
GO:0009394	2'-deoxyribonucleotide metabolic process	14	0	0.03	0.71581
GO:0055114	oxidation-reduction process	3900	7	7.79	0.71591
GO:0006071	glycerol metabolic process	27	0	0.05	0.71591
GO:0009147	pyrimidine nucleoside triphosphate metabolic process	25	0	0.05	0.71634
GO:0048826	cotyledon morphogenesis	13	0	0.03	0.71689
GO:0010187	negative regulation of seed germination	171	0	0.34	0.71716
GO:0031401	positive regulation of protein modification process	248	0	0.5	0.71782
GO:0009957	epidermal cell fate specification	68	0	0.14	0.71845
GO:0072596	establishment of protein localization to chloroplast	174	0	0.35	0.71871
GO:0072598	protein localization to chloroplast	174	0	0.35	0.71871
GO:0045036	protein targeting to chloroplast	174	0	0.35	0.71871
GO:0051187	cofactor catabolic process	295	0	0.59	0.71873
GO:0000105	histidine biosynthetic process	22	0	0.04	0.7201
GO:0008356	asymmetric cell division	133	1	0.27	0.72024
GO:0034214	protein hexamerization	16	0	0.03	0.72024
GO:0071554	cell wall organization or biogenesis	4538	19	9.07	0.7204
GO:0019400	alditol metabolic process	60	0	0.12	0.72041
GO:0051667	establishment of plastid localization	418	0	0.84	0.72058
GO:0051644	plastid localization	418	0	0.84	0.72058
GO:0009902	chloroplast relocation	418	0	0.84	0.72058
GO:0010360	negative regulation of anion channel activity	37	0	0.07	0.72084
GO:0010361	regulation of anion channel activity by blue light	37	0	0.07	0.72084
GO:0010362	negative regulation of anion channel activity by blue light	37	0	0.07	0.72084
GO:0032410	negative regulation of transporter activity	37	0	0.07	0.72084
GO:0032413	negative regulation of ion transmembrane transporter activity	37	0	0.07	0.72084
GO:0007032	endosome organization	51	0	0.1	0.72104
GO:0051275	beta-glucan catabolic process	26	0	0.05	0.72176
GO:1901879	regulation of protein depolymerization	79	0	0.16	0.72189
GO:0071277	cellular response to calcium ion	14	0	0.03	0.72215
GO:0016233	telomere capping	6	0	0.01	0.7222
GO:0009132	nucleoside diphosphate metabolic process	18	0	0.04	0.7236
GO:0006536	glutamate metabolic process	68	0	0.14	0.72385
GO:0071450	cellular response to oxygen radical	41	0	0.08	0.72399
GO:0071451	cellular response to superoxide	41	0	0.08	0.72399
GO:0019430	removal of superoxide radicals	41	0	0.08	0.72399
GO:1903320	regulation of protein modification by small protein conjugation or removal	14	0	0.03	0.72439
GO:0051552	flavone metabolic process	57	0	0.11	0.72457
GO:0010236	plastoquinone biosynthetic process	11	0	0.02	0.72465
GO:0006108	malate metabolic process	43	0	0.09	0.72507
GO:0000729	DNA double-strand break processing	9	0	0.02	0.72533
GO:0000706	meiotic DNA double-strand break processing	9	0	0.02	0.72533
GO:0006310	DNA recombination	684	2	1.37	0.72605
GO:0035335	peptidyl-tyrosine dephosphorylation	36	0	0.07	0.72625
GO:0033015	tetrapyrrole catabolic process	289	0	0.58	0.72641
GO:0006787	porphyrin-containing compound catabolic process	289	0	0.58	0.72641
GO:1901000	regulation of response to salt stress	7	0	0.01	0.72692
GO:0045824	negative regulation of innate immune response	12	0	0.02	0.72729
GO:0050777	negative regulation of immune response	12	0	0.02	0.72729
GO:1901607	alpha-amino acid biosynthetic process	1555	6	3.11	0.72732
GO:0032196	transposition	51	0	0.1	0.72757
GO:0071786	endoplasmic reticulum tubular network organization	28	0	0.06	0.72778
GO:0006521	regulation of cellular amino acid metabolic process	76	0	0.15	0.72864
GO:0033238	regulation of cellular amine metabolic process	76	0	0.15	0.72864
GO:0010220	positive regulation of vernalization response	11	0	0.02	0.72869
GO:0010638	positive regulation of organelle organization	721	0	1.44	0.73065
GO:0043413	macromolecule glycosylation	658	4	1.31	0.73095
GO:0006486	protein glycosylation	658	4	1.31	0.73095
GO:0010675	regulation of cellular carbohydrate metabolic process	301	1	0.6	0.73149
GO:0015996	chlorophyll catabolic process	285	0	0.57	0.73157
GO:0035384	thioester biosynthetic process	53	0	0.11	0.73214
GO:0071616	acyl-CoA biosynthetic process	53	0	0.11	0.73214
GO:0009822	alkaloid catabolic process	10	0	0.02	0.73298
GO:1901867	ecgonine methyl ester metabolic process	10	0	0.02	0.73298
GO:1901870	ecgonone methyl ester metabolic process	10	0	0.02	0.73298
GO:0009219	pyrimidine deoxyribonucleotide metabolic process	13	0	0.03	0.73312
GO:0050994	regulation of lipid catabolic process	14	0	0.03	0.73369
GO:0008380	RNA splicing	1096	0	2.19	0.73407
GO:0042335	cuticle development	350	0	0.7	0.73475
GO:1900618	regulation of shoot system morphogenesis	14	0	0.03	0.73496
GO:0046460	neutral lipid biosynthetic process	105	0	0.21	0.73551
GO:0046463	acylglycerol biosynthetic process	105	0	0.21	0.73551
GO:0019761	glucosinolate biosynthetic process	753	2	1.5	0.73584
GO:0019758	glycosinolate biosynthetic process	753	2	1.5	0.73584
GO:0016144	S-glycoside biosynthetic process	753	2	1.5	0.73584
GO:0010089	xylem development	419	6	0.84	0.73587
GO:0044038	cell wall macromolecule biosynthetic process	686	1	1.37	0.73633
GO:0070589	cellular component macromolecule biosynthetic process	686	1	1.37	0.73633
GO:0031349	positive regulation of defense response	524	0	1.05	0.73675
GO:0046794	transport of virus	19	0	0.04	0.73814
GO:0048576	positive regulation of short-day photoperiodism, flowering	85	0	0.17	0.73828
GO:0044712	single-organism catabolic process	4720	8	9.43	0.7384
GO:2000028	regulation of photoperiodism, flowering	228	0	0.46	0.73866
GO:0009741	response to brassinosteroid	694	6	1.39	0.73961
GO:0071219	cellular response to molecule of bacterial origin	24	1	0.05	0.74017
GO:0010082	regulation of root meristem growth	136	1	0.27	0.74099
GO:0090066	regulation of anatomical structure size	849	0	1.7	0.74131
GO:0032535	regulation of cellular component size	849	0	1.7	0.74131
GO:0009265	2'-deoxyribonucleotide biosynthetic process	12	0	0.02	0.74134
GO:0009221	pyrimidine deoxyribonucleotide biosynthetic process	12	0	0.02	0.74134
GO:0046385	deoxyribose phosphate biosynthetic process	12	0	0.02	0.74134
GO:0046244	salicylic acid catabolic process	8	0	0.02	0.74154
GO:0051761	sesquiterpene metabolic process	33	0	0.07	0.74196
GO:0051762	sesquiterpene biosynthetic process	33	0	0.07	0.74196
GO:0000375	RNA splicing, via transesterification reactions	487	0	0.97	0.74247
GO:0000377	RNA splicing, via transesterification reactions with bulged adenosine as nucleophile	487	0	0.97	0.74247
GO:0046620	regulation of organ growth	64	0	0.13	0.74274
GO:0010061	regulation of trichoblast fate specification	12	0	0.02	0.74412
GO:0010057	trichoblast fate specification	12	0	0.02	0.74412
GO:0006084	acetyl-CoA metabolic process	350	0	0.7	0.74471
GO:0044042	glucan metabolic process	1990	11	3.98	0.74523
GO:0006073	cellular glucan metabolic process	1990	11	3.98	0.74523
GO:0015822	ornithine transport	8	0	0.02	0.74546
GO:0044743	intracellular protein transmembrane import	436	0	0.87	0.74566
GO:0032922	circadian regulation of gene expression	46	0	0.09	0.74609
GO:0009220	pyrimidine ribonucleotide biosynthetic process	322	0	0.64	0.74616
GO:0009218	pyrimidine ribonucleotide metabolic process	322	0	0.64	0.74616
GO:0048584	positive regulation of response to stimulus	925	0	1.85	0.74679
GO:0002215	defense response to nematode	62	0	0.12	0.74793
GO:0034052	positive regulation of plant-type hypersensitive response	35	0	0.07	0.7481
GO:0055076	transition metal ion homeostasis	273	0	0.55	0.74852
GO:0019747	regulation of isoprenoid metabolic process	53	0	0.11	0.74896
GO:0009620	response to fungus	2636	14	5.27	0.74921
GO:0006265	DNA topological change	35	0	0.07	0.74938
GO:0015743	malate transport	26	0	0.05	0.75014
GO:0009306	protein secretion	77	0	0.15	0.75023
GO:0000910	cytokinesis	1774	5	3.54	0.75051
GO:0000160	phosphorelay signal transduction system	776	5	1.55	0.75072
GO:0044070	regulation of anion transport	283	2	0.57	0.75079
GO:0034762	regulation of transmembrane transport	295	2	0.59	0.75178
GO:0034765	regulation of ion transmembrane transport	295	2	0.59	0.75178
GO:0046273	lignan catabolic process	10	0	0.02	0.75267
GO:1901598	(-)-pinoresinol metabolic process	10	0	0.02	0.75267
GO:1902123	(-)-pinoresinol catabolic process	10	0	0.02	0.75267
GO:1902124	(+)-pinoresinol metabolic process	10	0	0.02	0.75267
GO:1902125	(+)-pinoresinol catabolic process	10	0	0.02	0.75267
GO:1902127	(-)-lariciresinol metabolic process	10	0	0.02	0.75267
GO:1902128	(-)-lariciresinol catabolic process	10	0	0.02	0.75267
GO:1902129	(-)-lariciresinol biosynthetic process	10	0	0.02	0.75267
GO:1902130	(+)-lariciresinol metabolic process	10	0	0.02	0.75267
GO:1902131	(+)-lariciresinol catabolic process	10	0	0.02	0.75267
GO:1902132	(+)-lariciresinol biosynthetic process	10	0	0.02	0.75267
GO:1902133	(+)-secoisolariciresinol metabolic process	10	0	0.02	0.75267
GO:1902135	(+)-secoisolariciresinol biosynthetic process	10	0	0.02	0.75267
GO:1902136	(-)-secoisolariciresinol metabolic process	10	0	0.02	0.75267
GO:1902138	(-)-secoisolariciresinol biosynthetic process	10	0	0.02	0.75267
GO:1901502	ether catabolic process	10	0	0.02	0.75267
GO:1901503	ether biosynthetic process	10	0	0.02	0.75267
GO:0034310	primary alcohol catabolic process	10	0	0.02	0.75267
GO:0034309	primary alcohol biosynthetic process	10	0	0.02	0.75267
GO:0050778	positive regulation of immune response	514	0	1.03	0.75271
GO:0002684	positive regulation of immune system process	514	0	1.03	0.75271
GO:0000098	sulfur amino acid catabolic process	12	0	0.02	0.75278
GO:0030834	regulation of actin filament depolymerization	68	0	0.14	0.75487
GO:0009749	response to glucose	358	0	0.72	0.75526
GO:1900673	olefin metabolic process	311	4	0.62	0.75527
GO:1900674	olefin biosynthetic process	311	4	0.62	0.75527
GO:0018065	protein-cofactor linkage	16	0	0.03	0.75551
GO:0032940	secretion by cell	186	0	0.37	0.75579
GO:1901868	ecgonine methyl ester catabolic process	9	0	0.02	0.75611
GO:1901869	ecgonine methyl ester biosynthetic process	9	0	0.02	0.75611
GO:1901871	ecgonone methyl ester catabolic process	9	0	0.02	0.75611
GO:1901872	ecgonone methyl ester biosynthetic process	9	0	0.02	0.75611
GO:0042182	ketone catabolic process	9	0	0.02	0.75611
GO:0018904	ether metabolic process	79	0	0.16	0.75693
GO:0051493	regulation of cytoskeleton organization	500	0	1	0.75708
GO:0048232	male gamete generation	164	0	0.33	0.75794
GO:0009411	response to UV	1452	4	2.9	0.75818
GO:0015696	ammonium transport	196	0	0.39	0.75833
GO:0031396	regulation of protein ubiquitination	12	0	0.02	0.75855
GO:0033356	UDP-L-arabinose metabolic process	27	0	0.05	0.75864
GO:0006605	protein targeting	3233	6	6.46	0.75865
GO:0051641	cellular localization	5943	12	11.87	0.75873
GO:0019563	glycerol catabolic process	11	0	0.02	0.75889
GO:0019405	alditol catabolic process	11	0	0.02	0.75889
GO:0042344	indole glucosinolate catabolic process	66	0	0.13	0.75975
GO:0035670	plant-type ovary development	754	2	1.51	0.76074
GO:0010119	regulation of stomatal movement	594	0	1.19	0.7614
GO:0009717	isoflavonoid biosynthetic process	26	0	0.05	0.76158
GO:0046287	isoflavonoid metabolic process	26	0	0.05	0.76158
GO:0051130	positive regulation of cellular component organization	733	0	1.46	0.76168
GO:0046907	intracellular transport	5016	7	10.02	0.76197
GO:0071731	response to nitric oxide	68	0	0.14	0.7632
GO:0032527	protein exit from endoplasmic reticulum	19	0	0.04	0.7633
GO:1901136	carbohydrate derivative catabolic process	747	0	1.49	0.76424
GO:0045089	positive regulation of innate immune response	505	0	1.01	0.76448
GO:0010155	regulation of proton transport	254	0	0.51	0.76532
GO:0019544	arginine catabolic process to glutamate	7	0	0.01	0.76563
GO:0019432	triglyceride biosynthetic process	101	0	0.2	0.76568
GO:1902533	positive regulation of intracellular signal transduction	26	0	0.05	0.76576
GO:0043410	positive regulation of MAPK cascade	26	0	0.05	0.76576
GO:0043406	positive regulation of MAP kinase activity	26	0	0.05	0.76576
GO:0000187	activation of MAPK activity	26	0	0.05	0.76576
GO:0009553	embryo sac development	836	0	1.67	0.7661
GO:0071804	cellular potassium ion transport	212	0	0.42	0.7662
GO:0071805	potassium ion transmembrane transport	212	0	0.42	0.7662
GO:0048868	pollen tube development	1507	1	3.01	0.76721
GO:0046856	phosphatidylinositol dephosphorylation	18	0	0.04	0.76724
GO:0046839	phospholipid dephosphorylation	18	0	0.04	0.76724
GO:0009932	cell tip growth	1886	3	3.77	0.76772
GO:0048574	long-day photoperiodism, flowering	208	0	0.42	0.7681
GO:0046482	para-aminobenzoic acid metabolic process	173	0	0.35	0.76831
GO:0007015	actin filament organization	551	0	1.1	0.76858
GO:2000280	regulation of root development	301	1	0.6	0.76881
GO:0050993	dimethylallyl diphosphate metabolic process	10	0	0.02	0.76933
GO:0019762	glucosinolate catabolic process	78	0	0.16	0.76967
GO:0019759	glycosinolate catabolic process	78	0	0.16	0.76967
GO:0016145	S-glycoside catabolic process	78	0	0.16	0.76967
GO:0046039	GTP metabolic process	278	0	0.56	0.76979
GO:0006323	DNA packaging	191	0	0.38	0.76997
GO:0015729	oxaloacetate transport	6	0	0.01	0.77055
GO:0015742	alpha-ketoglutarate transport	6	0	0.01	0.77055
GO:0019375	galactolipid biosynthetic process	363	1	0.73	0.77059
GO:0010731	protein glutathionylation	8	0	0.02	0.77116
GO:0010087	phloem or xylem histogenesis	656	6	1.31	0.7714
GO:0009894	regulation of catabolic process	295	0	0.59	0.77149
GO:0080164	regulation of nitric oxide metabolic process	7	0	0.01	0.77166
GO:0043543	protein acylation	710	0	1.42	0.77175
GO:0010201	response to continuous far red light stimulus by the high-irradiance response system	14	0	0.03	0.77185
GO:0051261	protein depolymerization	100	0	0.2	0.77221
GO:0017038	protein import	870	0	1.74	0.77274
GO:0010029	regulation of seed germination	540	1	1.08	0.77305
GO:1901419	regulation of response to alcohol	570	0	1.14	0.77345
GO:0009250	glucan biosynthetic process	1196	5	2.39	0.77389
GO:0006805	xenobiotic metabolic process	16	0	0.03	0.774
GO:0071466	cellular response to xenobiotic stimulus	16	0	0.03	0.774
GO:0006268	DNA unwinding involved in DNA replication	22	0	0.04	0.7742
GO:0045604	regulation of epidermal cell differentiation	57	0	0.11	0.77461
GO:0030856	regulation of epithelial cell differentiation	57	0	0.11	0.77461
GO:1900424	regulation of defense response to bacterium	77	0	0.15	0.77474
GO:0046173	polyol biosynthetic process	228	0	0.46	0.77492
GO:0006809	nitric oxide biosynthetic process	39	0	0.08	0.77526
GO:0046488	phosphatidylinositol metabolic process	271	0	0.54	0.77552
GO:0009109	coenzyme catabolic process	6	0	0.01	0.77588
GO:0036115	fatty-acyl-CoA catabolic process	6	0	0.01	0.77588
GO:0009073	aromatic amino acid family biosynthetic process	327	5	0.65	0.77615
GO:0071281	cellular response to iron ion	194	1	0.39	0.77633
GO:0009920	cell plate formation involved in plant-type cell wall biogenesis	29	0	0.06	0.77642
GO:0010227	floral organ abscission	95	0	0.19	0.77643
GO:0061640	cytoskeleton-dependent cytokinesis	1629	5	3.25	0.77674
GO:0010092	specification of organ identity	293	0	0.59	0.77703
GO:0010093	specification of floral organ identity	293	0	0.59	0.77703
GO:0009722	detection of cytokinin stimulus	8	0	0.02	0.77732
GO:0034097	response to cytokine	8	0	0.02	0.77732
GO:0071345	cellular response to cytokine stimulus	8	0	0.02	0.77732
GO:0043446	cellular alkane metabolic process	42	0	0.08	0.77744
GO:0043447	alkane biosynthetic process	42	0	0.08	0.77744
GO:0051494	negative regulation of cytoskeleton organization	61	0	0.12	0.77765
GO:0000304	response to singlet oxygen	32	0	0.06	0.77773
GO:0042761	very long-chain fatty acid biosynthetic process	50	0	0.1	0.77862
GO:0042214	terpene metabolic process	173	0	0.35	0.77906
GO:0051640	organelle localization	564	0	1.13	0.77923
GO:0070734	histone H3-K27 methylation	17	0	0.03	0.77963
GO:0080126	ovary septum development	24	0	0.05	0.77966
GO:0009226	nucleotide-sugar biosynthetic process	88	0	0.18	0.78124
GO:0051193	regulation of cofactor metabolic process	195	1	0.39	0.7817
GO:0043255	regulation of carbohydrate biosynthetic process	221	1	0.44	0.78256
GO:0010541	acropetal auxin transport	46	0	0.09	0.78272
GO:0071490	cellular response to far red light	71	0	0.14	0.78286
GO:0048209	regulation of vesicle targeting, to, from or within Golgi	10	0	0.02	0.78309
GO:0001708	cell fate specification	296	0	0.59	0.78342
GO:0048571	long-day photoperiodism	217	0	0.43	0.78455
GO:0006641	triglyceride metabolic process	113	0	0.23	0.78458
GO:0043254	regulation of protein complex assembly	482	0	0.96	0.78495
GO:0032271	regulation of protein polymerization	482	0	0.96	0.78495
GO:0015976	carbon utilization	14	0	0.03	0.78523
GO:2000693	positive regulation of seed maturation	12	0	0.02	0.78589
GO:0006638	neutral lipid metabolic process	127	0	0.25	0.78654
GO:0006639	acylglycerol metabolic process	127	0	0.25	0.78654
GO:0009107	lipoate biosynthetic process	15	0	0.03	0.78694
GO:1990267	response to transition metal nanoparticle	438	0	0.87	0.78704
GO:0007031	peroxisome organization	456	1	0.91	0.78807
GO:0006801	superoxide metabolic process	47	0	0.09	0.78833
GO:0016116	carotenoid metabolic process	439	2	0.88	0.78877
GO:0016108	tetraterpenoid metabolic process	439	2	0.88	0.78877
GO:0015693	magnesium ion transport	35	0	0.07	0.78893
GO:0048283	indeterminate inflorescence morphogenesis	7	0	0.01	0.7891
GO:0048838	release of seed from dormancy	32	2	0.06	0.78974
GO:0097438	exit from dormancy	32	2	0.06	0.78974
GO:0042886	amide transport	455	3	0.91	0.7901
GO:0046505	sulfolipid metabolic process	6	0	0.01	0.79015
GO:0046506	sulfolipid biosynthetic process	6	0	0.01	0.79015
GO:0043242	negative regulation of protein complex disassembly	57	0	0.11	0.7906
GO:1901880	negative regulation of protein depolymerization	57	0	0.11	0.7906
GO:2000123	positive regulation of stomatal complex development	15	0	0.03	0.79069
[truncated: 4,128 more rows]

## Sheet: brown
Table S6. GO analyses of DEGs in different modules.
BP
GO ID	Term	Annotated	Significant	Expected	KS
GO:0052696	flavonoid glucuronidation	39	0	0.06	< 1e-30
GO:0015074	DNA integration	142	1	0.2	6.7e-14
GO:0018298	protein-chromophore linkage	92	0	0.13	2.7e-11
GO:1902600	hydrogen ion transmembrane transport	135	0	0.19	5.8e-10
GO:0009768	photosynthesis, light harvesting in photosystem I	37	0	0.05	3.9e-08
GO:0002181	cytoplasmic translation	9	0	0.01	1.3e-07
GO:0000027	ribosomal large subunit assembly	9	0	0.01	1.3e-07
GO:0048544	recognition of pollen	30	0	0.04	3.1e-07
GO:0018108	peptidyl-tyrosine phosphorylation	15	0	0.02	1.1e-06
GO:0006334	nucleosome assembly	138	0	0.2	2.7e-06
GO:0000028	ribosomal small subunit assembly	12	0	0.02	1.3e-05
GO:0006474	N-terminal protein amino acid acetylation	6	0	0.01	2.5e-05
GO:0042273	ribosomal large subunit biogenesis	27	0	0.04	2.6e-05
GO:0009772	photosynthetic electron transport in photosystem II	17	0	0.02	4.4e-05
GO:0006412	translation	1503	3	2.17	4.6e-05
GO:0015986	ATP synthesis coupled proton transport	76	0	0.11	5.7e-05
GO:0033609	oxalate metabolic process	12	0	0.02	0.00022
GO:0006506	GPI anchor biosynthetic process	17	0	0.02	0.00022
GO:0010951	negative regulation of endopeptidase activity	29	0	0.04	0.00024
GO:0000387	spliceosomal snRNP assembly	10	0	0.01	0.00031
GO:0006407	rRNA export from nucleus	9	0	0.01	0.00081
GO:0031640	killing of cells of other organism	21	0	0.03	0.00087
GO:0090502	RNA phosphodiester bond hydrolysis, endonucleolytic	39	0	0.06	0.00111
GO:0019740	nitrogen utilization	20	0	0.03	0.00146
GO:0046855	inositol phosphate dephosphorylation	38	0	0.05	0.00184
GO:0022904	respiratory electron transport chain	54	0	0.08	0.00206
GO:0000461	endonucleolytic cleavage to generate mature 3'-end of SSU-rRNA from (SSU-rRNA, 5.8S rRNA, LSU-rRNA)	8	0	0.01	0.00308
GO:0000447	endonucleolytic cleavage in ITS1 to separate SSU-rRNA from 5.8S rRNA and LSU-rRNA from tricistronic rRNA transcript (SSU-rRNA, 5.8S rRNA, LSU-rRNA)	8	0	0.01	0.00308
GO:0042773	ATP synthesis coupled electron transport	42	0	0.06	0.00335
GO:0006570	tyrosine metabolic process	34	0	0.05	0.00436
GO:0090213	regulation of radial pattern formation	7	0	0.01	0.00443
GO:1902047	polyamine transmembrane transport	10	0	0.01	0.00483
GO:0006914	autophagy	162	0	0.23	0.00489
GO:0001560	regulation of cell growth by extracellular stimulus	12	0	0.02	0.00489
GO:0015991	ATP hydrolysis coupled proton transport	90	0	0.13	0.00564
GO:0030490	maturation of SSU-rRNA	33	0	0.05	0.00599
GO:0045039	protein import into mitochondrial inner membrane	6	0	0.01	0.0075
GO:0007584	response to nutrient	113	0	0.16	0.00783
GO:0000209	protein polyubiquitination	12	1	0.02	0.00824
GO:0006414	translational elongation	144	0	0.21	0.00826
GO:0010252	auxin homeostasis	98	0	0.14	0.0085
GO:0009446	putrescine biosynthetic process	15	0	0.02	0.00851
GO:0090501	RNA phosphodiester bond hydrolysis	48	2	0.07	0.00901
GO:1901259	chloroplast rRNA processing	7	0	0.01	0.00903
GO:0008333	endosome to lysosome transport	14	0	0.02	0.00935
GO:0030150	protein import into mitochondrial matrix	9	0	0.01	0.01044
GO:0072488	ammonium transmembrane transport	10	0	0.01	0.01065
GO:0006906	vesicle fusion	6	0	0.01	0.0112
GO:0080034	host response to induction by symbiont of tumor, nodule or growth in host	15	0	0.02	0.01288
GO:0030581	symbiont intracellular protein transport in host	15	0	0.02	0.01288
GO:0051708	intracellular protein transport in other organism involved in symbiotic interaction	15	0	0.02	0.01288
GO:0006388	tRNA splicing, via endonucleolytic cleavage and ligation	13	0	0.02	0.01322
GO:0033384	geranyl diphosphate biosynthetic process	10	0	0.01	0.0133
GO:0045337	farnesyl diphosphate biosynthetic process	10	0	0.01	0.0133
GO:0000462	maturation of SSU-rRNA from tricistronic rRNA transcript (SSU-rRNA, 5.8S rRNA, LSU-rRNA)	32	0	0.05	0.01466
GO:0006572	tyrosine catabolic process	16	0	0.02	0.01539
GO:0036092	phosphatidylinositol-3-phosphate biosynthetic process	18	0	0.03	0.01654
GO:0006591	ornithine metabolic process	21	0	0.03	0.01662
GO:0017085	response to insecticide	8	0	0.01	0.0174
GO:0046680	response to DDT	8	0	0.01	0.0174
GO:0003333	amino acid transmembrane transport	96	0	0.14	0.01872
GO:0080003	thalianol metabolic process	6	0	0.01	0.01937
GO:0010683	tricyclic triterpenoid metabolic process	6	0	0.01	0.01937
GO:0006122	mitochondrial electron transport, ubiquinol to cytochrome c	7	0	0.01	0.01957
GO:1902583	multi-organism intracellular transport	19	0	0.03	0.01996
GO:0046348	amino sugar catabolic process	56	0	0.08	0.02005
GO:0006026	aminoglycan catabolic process	56	0	0.08	0.02005
GO:0006030	chitin metabolic process	56	0	0.08	0.02005
GO:0006032	chitin catabolic process	56	0	0.08	0.02005
GO:1901072	glucosamine-containing compound catabolic process	56	0	0.08	0.02005
GO:0015718	monocarboxylic acid transport	168	0	0.24	0.02036
GO:0006189	'de novo' IMP biosynthetic process	22	0	0.03	0.02103
GO:0008612	peptidyl-lysine modification to peptidyl-hypusine	12	0	0.02	0.02119
GO:0009735	response to cytokinin	657	0	0.95	0.02136
GO:0042147	retrograde transport, endosome to Golgi	15	0	0.02	0.02226
GO:0009052	pentose-phosphate shunt, non-oxidative branch	7	0	0.01	0.02235
GO:0006278	RNA-dependent DNA replication	111	1	0.16	0.02296
GO:0006452	translational frameshifting	8	0	0.01	0.02354
GO:0006449	regulation of translational termination	8	0	0.01	0.02354
GO:0045901	positive regulation of translational elongation	8	0	0.01	0.02354
GO:0045905	positive regulation of translational termination	8	0	0.01	0.02354
GO:0031570	DNA integrity checkpoint	25	0	0.04	0.02356
GO:0015708	silicate transport	12	0	0.02	0.02475
GO:0033385	geranylgeranyl diphosphate metabolic process	19	0	0.03	0.02559
GO:0010322	regulation of isopentenyl diphosphate biosynthetic process, methylerythritol 4-phosphate pathway	8	0	0.01	0.02586
GO:0071071	regulation of phospholipid biosynthetic process	8	0	0.01	0.02586
GO:0006858	extracellular transport	18	0	0.03	0.02601
GO:0000460	maturation of 5.8S rRNA	10	0	0.01	0.02646
GO:0006658	phosphatidylserine metabolic process	8	0	0.01	0.02695
GO:0006659	phosphatidylserine biosynthetic process	8	0	0.01	0.02695
GO:0000103	sulfate assimilation	33	0	0.05	0.02818
GO:1901475	pyruvate transmembrane transport	13	0	0.02	0.02852
GO:0032025	response to cobalt ion	7	0	0.01	0.02887
GO:0051345	positive regulation of hydrolase activity	51	0	0.07	0.03073
GO:0046352	disaccharide catabolic process	48	0	0.07	0.03122
GO:0009313	oligosaccharide catabolic process	48	0	0.07	0.03122
GO:0042777	plasma membrane ATP synthesis coupled proton transport	6	0	0.01	0.03191
GO:0033273	response to vitamin	18	0	0.03	0.032
GO:0042787	protein ubiquitination involved in ubiquitin-dependent protein catabolic process	27	1	0.04	0.03661
GO:0022618	ribonucleoprotein complex assembly	118	0	0.17	0.03715
GO:0071826	ribonucleoprotein complex subunit organization	118	0	0.17	0.03715
GO:0006120	mitochondrial electron transport, NADH to ubiquinone	12	0	0.02	0.03764
GO:0071824	protein-DNA complex subunit organization	147	0	0.21	0.03768
GO:0065004	protein-DNA complex assembly	147	0	0.21	0.03768
GO:0035725	sodium ion transmembrane transport	42	0	0.06	0.03826
GO:0031053	primary miRNA processing	13	0	0.02	0.03844
GO:0009938	negative regulation of gibberellic acid mediated signaling pathway	16	0	0.02	0.03853
GO:0007050	cell cycle arrest	6	0	0.01	0.0395
GO:0034644	cellular response to UV	28	0	0.04	0.04042
GO:0009861	jasmonic acid and ethylene-dependent systemic resistance	77	1	0.11	0.04076
GO:0044801	single-organism membrane fusion	8	0	0.01	0.04199
GO:0061025	membrane fusion	8	0	0.01	0.04199
GO:0006002	fructose 6-phosphate metabolic process	18	0	0.03	0.04263
GO:0042026	protein refolding	22	0	0.03	0.0434
GO:0000077	DNA damage checkpoint	23	0	0.03	0.04476
GO:0006415	translational termination	36	0	0.05	0.04485
GO:0033108	mitochondrial respiratory chain complex assembly	9	0	0.01	0.04569
GO:0033591	response to L-ascorbic acid	14	0	0.02	0.0462
GO:0006040	amino sugar metabolic process	75	0	0.11	0.0465
GO:0008033	tRNA processing	144	0	0.21	0.04668
GO:0018022	peptidyl-lysine methylation	12	0	0.02	0.04683
GO:0006849	plasma membrane pyruvate transport	12	0	0.02	0.04691
GO:0001561	fatty acid alpha-oxidation	8	0	0.01	0.04818
GO:0006022	aminoglycan metabolic process	59	0	0.09	0.04844
GO:0006558	L-phenylalanine metabolic process	41	0	0.06	0.04872
GO:1902221	erythrose 4-phosphate/phosphoenolpyruvate family amino acid metabolic process	41	0	0.06	0.04872
GO:0010083	regulation of vegetative meristem growth	17	0	0.02	0.05178
GO:0038032	termination of G-protein coupled receptor signaling pathway	7	0	0.01	0.05224
GO:0045744	negative regulation of G-protein coupled receptor protein signaling pathway	7	0	0.01	0.05224
GO:0008277	regulation of G-protein coupled receptor protein signaling pathway	7	0	0.01	0.05224
GO:0023021	termination of signal transduction	7	0	0.01	0.05224
GO:0006665	sphingolipid metabolic process	137	0	0.2	0.05389
GO:0010617	circadian regulation of calcium ion oscillation	12	0	0.02	0.05402
GO:0051480	cytosolic calcium ion homeostasis	12	0	0.02	0.05402
GO:0007163	establishment or maintenance of cell polarity	45	0	0.06	0.05567
GO:0098656	anion transmembrane transport	192	0	0.28	0.05578
GO:0046500	S-adenosylmethionine metabolic process	21	0	0.03	0.05605
GO:0030259	lipid glycosylation	17	0	0.02	0.0572
GO:0019511	peptidyl-proline hydroxylation	18	0	0.03	0.05752
GO:0018401	peptidyl-proline hydroxylation to 4-hydroxy-L-proline	18	0	0.03	0.05752
GO:0018126	protein hydroxylation	18	0	0.03	0.05752
GO:0019471	4-hydroxyproline metabolic process	18	0	0.03	0.05752
GO:0017004	cytochrome complex assembly	26	0	0.04	0.05811
GO:0009636	response to toxic substance	136	0	0.2	0.0585
GO:0019310	inositol catabolic process	6	0	0.01	0.05887
GO:0043547	positive regulation of GTPase activity	43	0	0.06	0.05935
GO:0032957	inositol trisphosphate metabolic process	35	0	0.05	0.05972
GO:0080140	regulation of jasmonic acid metabolic process	34	0	0.05	0.06008
GO:0071265	L-methionine biosynthetic process	21	0	0.03	0.06041
GO:0016120	carotene biosynthetic process	19	0	0.03	0.06094
GO:0010506	regulation of autophagy	45	0	0.06	0.06154
GO:0009895	negative regulation of catabolic process	29	0	0.04	0.06158
GO:0010507	negative regulation of autophagy	29	0	0.04	0.06158
GO:0031330	negative regulation of cellular catabolic process	29	0	0.04	0.06158
GO:0006687	glycosphingolipid metabolic process	15	0	0.02	0.06193
GO:0006677	glycosylceramide metabolic process	15	0	0.02	0.06193
GO:0030149	sphingolipid catabolic process	15	0	0.02	0.06193
GO:0031125	rRNA 3'-end processing	10	0	0.01	0.06406
GO:0018202	peptidyl-histidine modification	14	0	0.02	0.06413
GO:0009094	L-phenylalanine biosynthetic process	17	0	0.02	0.06483
GO:1902223	erythrose 4-phosphate/phosphoenolpyruvate family amino acid biosynthetic process	17	0	0.02	0.06483
GO:2001020	regulation of response to DNA damage stimulus	17	0	0.02	0.06549
GO:0009095	aromatic amino acid family biosynthetic process, prephenate pathway	30	0	0.04	0.06555
GO:0098609	cell-cell adhesion	16	0	0.02	0.06577
GO:0009691	cytokinin biosynthetic process	125	0	0.18	0.0666
GO:0046520	sphingoid biosynthetic process	65	0	0.09	0.06708
GO:0010930	negative regulation of auxin mediated signaling pathway	9	0	0.01	0.06716
GO:0060777	compound leaf morphogenesis	9	0	0.01	0.06716
GO:0032851	positive regulation of Rab GTPase activity	18	0	0.03	0.06754
GO:0071493	cellular response to UV-B	18	0	0.03	0.06819
GO:0044766	multi-organism transport	34	0	0.05	0.06846
GO:0016485	protein processing	63	0	0.09	0.06861
GO:0032543	mitochondrial translation	10	0	0.01	0.06976
GO:0080169	cellular response to boron-containing substance deprivation	11	0	0.02	0.07002
GO:0036079	purine nucleotide-sugar transport	35	0	0.05	0.07131
GO:0034756	regulation of iron ion transport	17	0	0.02	0.07159
GO:0071918	urea transmembrane transport	22	0	0.03	0.07207
GO:1901071	glucosamine-containing compound metabolic process	60	0	0.09	0.07659
GO:0080141	regulation of jasmonic acid biosynthetic process	32	0	0.05	0.07825
GO:0030148	sphingolipid biosynthetic process	84	0	0.12	0.07835
GO:0072668	tubulin complex biogenesis	14	0	0.02	0.07906
GO:0007021	tubulin complex assembly	14	0	0.02	0.07906
GO:0016560	protein import into peroxisome matrix, docking	7	0	0.01	0.07964
GO:0022615	protein to membrane docking	7	0	0.01	0.07964
GO:0080029	cellular response to boron-containing substance levels	36	0	0.05	0.07968
GO:0010036	response to boron-containing substance	36	0	0.05	0.07968
GO:0042256	mature ribosome assembly	9	0	0.01	0.08023
GO:0070207	protein homotrimerization	9	0	0.01	0.0808
GO:0046477	glycosylceramide catabolic process	14	0	0.02	0.08081
GO:0046479	glycosphingolipid catabolic process	14	0	0.02	0.08081
GO:0019377	glycolipid catabolic process	14	0	0.02	0.08081
GO:0046514	ceramide catabolic process	14	0	0.02	0.08081
GO:0006448	regulation of translational elongation	40	0	0.06	0.08272
GO:0010332	response to gamma radiation	176	0	0.25	0.08297
GO:0006515	misfolded or incompletely synthesized protein catabolic process	8	0	0.01	0.08372
GO:0015851	nucleobase transport	265	0	0.38	0.08419
GO:0006954	inflammatory response	29	0	0.04	0.08465
GO:0070206	protein trimerization	15	0	0.02	0.08574
GO:0015695	organic cation transport	36	0	0.05	0.08593
GO:0032784	regulation of DNA-templated transcription, elongation	16	0	0.02	0.08652
GO:0032320	positive regulation of Ras GTPase activity	34	0	0.05	0.08888
GO:0043243	positive regulation of protein complex disassembly	12	0	0.02	0.08914
GO:0090377	seed trichome initiation	6	0	0.01	0.08923
GO:0090378	seed trichome elongation	6	0	0.01	0.08923
GO:0071267	L-methionine salvage	18	0	0.03	0.08997
GO:0043102	amino acid salvage	18	0	0.03	0.08997
GO:0019509	L-methionine biosynthetic process from methylthioadenosine	18	0	0.03	0.08997
GO:0030307	positive regulation of cell growth	13	0	0.02	0.09013
GO:0000272	polysaccharide catabolic process	455	0	0.66	0.09157
GO:0006848	pyruvate transport	21	0	0.03	0.09345
GO:0045490	pectin catabolic process	132	0	0.19	0.09492
GO:0006863	purine nucleobase transport	263	0	0.38	0.09505
GO:0080163	regulation of protein serine/threonine phosphatase activity	23	0	0.03	0.0962
GO:0035672	oligopeptide transmembrane transport	10	0	0.01	0.09683
GO:0019253	reductive pentose-phosphate cycle	47	0	0.07	0.09713
GO:0001676	long-chain fatty acid metabolic process	68	0	0.1	0.09856
GO:0006020	inositol metabolic process	31	0	0.04	0.09948
GO:0046339	diacylglycerol metabolic process	18	0	0.03	0.10065
GO:0098661	inorganic anion transmembrane transport	15	0	0.02	0.10084
GO:0006531	aspartate metabolic process	8	0	0.01	0.10174
GO:0006103	2-oxoglutarate metabolic process	8	0	0.01	0.10174
GO:0046466	membrane lipid catabolic process	39	0	0.06	0.10186
GO:0010052	guard cell differentiation	58	1	0.08	0.10187
GO:0046519	sphingoid metabolic process	67	0	0.1	0.10251
GO:0032313	regulation of Rab GTPase activity	19	0	0.03	0.1034
GO:0032482	Rab protein signal transduction	19	0	0.03	0.1034
GO:0032483	regulation of Rab protein signal transduction	19	0	0.03	0.1034
GO:0015783	GDP-fucose transport	31	0	0.04	0.10533
GO:2000024	regulation of leaf development	71	0	0.1	0.10627
GO:0010202	response to low fluence red light stimulus	6	0	0.01	0.10649
GO:0060147	regulation of posttranscriptional gene silencing	10	0	0.01	0.10778
GO:0006367	transcription initiation from RNA polymerase II promoter	20	0	0.03	0.10816
GO:0009664	plant-type cell wall organization	2012	2	2.9	0.10878
GO:0000075	cell cycle checkpoint	42	0	0.06	0.10942
GO:0009584	detection of visible light	10	0	0.01	0.11025
GO:0071836	nectar secretion	10	0	0.01	0.11041
GO:0072334	UDP-galactose transmembrane transport	38	0	0.05	0.11074
GO:0015785	UDP-galactose transport	38	0	0.05	0.11074
GO:0015786	UDP-glucose transport	38	0	0.05	0.11074
GO:0072531	pyrimidine-containing compound transmembrane transport	38	0	0.05	0.11074
GO:0090481	pyrimidine nucleotide-sugar transmembrane transport	38	0	0.05	0.11074
GO:1901679	nucleotide transmembrane transport	38	0	0.05	0.11074
GO:0071484	cellular response to light intensity	20	0	0.03	0.11128
GO:0070588	calcium ion transmembrane transport	44	0	0.06	0.11219
GO:0045727	positive regulation of translation	80	0	0.12	0.11233
GO:0002943	tRNA dihydrouridine synthesis	9	0	0.01	0.11331
GO:0043666	regulation of phosphoprotein phosphatase activity	24	0	0.03	0.11347
GO:0010921	regulation of phosphatase activity	24	0	0.03	0.11347
GO:0048598	embryonic morphogenesis	65	0	0.09	0.11456
GO:0045488	pectin metabolic process	646	1	0.93	0.11522
GO:0010393	galacturonan metabolic process	646	1	0.93	0.11522
GO:0009832	plant-type cell wall biogenesis	947	0	1.36	0.1157
GO:0034757	negative regulation of iron ion transport	10	0	0.01	0.11574
GO:0043271	negative regulation of ion transport	10	0	0.01	0.11574
GO:0030010	establishment of cell polarity	30	0	0.04	0.11636
GO:0072350	tricarboxylic acid metabolic process	22	0	0.03	0.11705
GO:0042255	ribosome assembly	31	0	0.04	0.11974
GO:0019627	urea metabolic process	7	0	0.01	0.12207
GO:0009969	xyloglucan biosynthetic process	21	0	0.03	0.12259
GO:0006564	L-serine biosynthetic process	10	0	0.01	0.12292
GO:0010255	glucose mediated signaling pathway	27	0	0.04	0.12357
GO:0009757	hexose mediated signaling	31	0	0.04	0.12357
GO:0006004	fucose metabolic process	6	0	0.01	0.12408
GO:0042353	fucose biosynthetic process	6	0	0.01	0.12408
GO:0009645	response to low light intensity stimulus	51	0	0.07	0.12453
GO:0006399	tRNA metabolic process	344	0	0.5	0.1246
GO:0007157	heterophilic cell-cell adhesion via plasma membrane cell adhesion molecules	6	0	0.01	0.1246
GO:0000771	agglutination involved in conjugation	6	0	0.01	0.1246
GO:0098610	adhesion between unicellular organisms	6	0	0.01	0.1246
GO:0001578	microtubule bundle formation	49	0	0.07	0.12473
GO:0032211	negative regulation of telomere maintenance via telomerase	6	0	0.01	0.12553
GO:0032205	negative regulation of telomere maintenance	6	0	0.01	0.12553
GO:0032845	negative regulation of homeostatic process	6	0	0.01	0.12553
GO:0052546	cell wall pectin metabolic process	401	0	0.58	0.12583
GO:0010216	maintenance of DNA methylation	25	0	0.04	0.12664
GO:0009611	response to wounding	1792	5	2.58	0.12688
GO:0006282	regulation of DNA repair	11	0	0.02	0.13002
GO:0051325	interphase	73	0	0.11	0.13032
GO:0051329	mitotic interphase	73	0	0.11	0.13032
GO:0051319	G2 phase	73	0	0.11	0.13032
GO:0000085	mitotic G2 phase	73	0	0.11	0.13032
GO:0018106	peptidyl-histidine phosphorylation	11	0	0.02	0.13169
GO:0005987	sucrose catabolic process	38	0	0.05	0.13418
GO:0061077	chaperone-mediated protein folding	7	0	0.01	0.13488
GO:0030243	cellulose metabolic process	936	0	1.35	0.13761
GO:0032204	regulation of telomere maintenance	104	0	0.15	0.13807
GO:0009303	rRNA transcription	9	0	0.01	0.14074
GO:0009098	leucine biosynthetic process	12	0	0.02	0.1413
GO:0010483	pollen tube reception	28	0	0.04	0.14204
GO:0051703	intraspecies interaction between organisms	28	0	0.04	0.14204
GO:0032210	regulation of telomere maintenance via telomerase	9	0	0.01	0.14371
GO:0016050	vesicle organization	29	0	0.04	0.14395
GO:0071474	cellular hyperosmotic response	20	0	0.03	0.14397
GO:0071475	cellular hyperosmotic salinity response	20	0	0.03	0.14397
GO:0006808	regulation of nitrogen utilization	15	0	0.02	0.14427
GO:0006423	cysteinyl-tRNA aminoacylation	7	0	0.01	0.14463
GO:0006878	cellular copper ion homeostasis	64	0	0.09	0.14495
GO:0006505	GPI anchor metabolic process	23	0	0.03	0.14561
GO:0010086	embryonic root morphogenesis	19	0	0.03	0.14627
GO:0009649	entrainment of circadian clock	26	0	0.04	0.14681
GO:0035437	maintenance of protein localization in endoplasmic reticulum	34	0	0.05	0.14745
GO:0080120	CAAX-box protein maturation	12	0	0.02	0.14861
GO:0000025	maltose catabolic process	6	0	0.01	0.14982
GO:0051865	protein autoubiquitination	77	0	0.11	0.15086
GO:0019482	beta-alanine metabolic process	9	0	0.01	0.15204
GO:0019484	beta-alanine catabolic process	9	0	0.01	0.15204
GO:0018196	peptidyl-asparagine modification	13	0	0.02	0.15394
GO:0018279	protein N-linked glycosylation via asparagine	13	0	0.02	0.15394
GO:1903338	regulation of cell wall organization or biogenesis	89	0	0.13	0.15423
GO:0009060	aerobic respiration	192	0	0.28	0.1545
GO:0034754	cellular hormone metabolic process	547	0	0.79	0.15502
GO:0033397	zeatin metabolic process	40	0	0.06	0.1571
GO:0033398	zeatin biosynthetic process	40	0	0.06	0.1571
GO:0033466	trans-zeatin biosynthetic process	40	0	0.06	0.1571
GO:0033400	trans-zeatin metabolic process	40	0	0.06	0.1571
GO:0015793	glycerol transport	6	0	0.01	0.15737
GO:0046898	response to cycloheximide	6	0	0.01	0.15744
GO:0035434	copper ion transmembrane transport	30	0	0.04	0.15846
GO:0006562	proline catabolic process	6	0	0.01	0.16036
GO:0042814	monopolar cell growth	19	0	0.03	0.16106
GO:0035337	fatty-acyl-CoA metabolic process	29	0	0.04	0.16107
GO:0033124	regulation of GTP catabolic process	53	0	0.08	0.16136
GO:0043087	regulation of GTPase activity	53	0	0.08	0.16136
GO:0046838	phosphorylated carbohydrate dephosphorylation	39	0	0.06	0.16158
GO:0033388	putrescine biosynthetic process from arginine	7	0	0.01	0.16218
GO:0000466	maturation of 5.8S rRNA from tricistronic rRNA transcript (SSU-rRNA, 5.8S rRNA, LSU-rRNA)	9	0	0.01	0.16268
GO:0010441	guard cell development	6	0	0.01	0.16283
GO:0010442	guard cell morphogenesis	6	0	0.01	0.16283
GO:0006678	glucosylceramide metabolic process	8	0	0.01	0.16286
GO:0046015	regulation of transcription by glucose	14	0	0.02	0.16336
GO:0031670	cellular response to nutrient	14	0	0.02	0.16336
GO:0045013	carbon catabolite repression of transcription	14	0	0.02	0.16336
GO:0045014	negative regulation of transcription by glucose	14	0	0.02	0.16336
GO:0045990	carbon catabolite regulation of transcription	14	0	0.02	0.16336
GO:0006829	zinc ion transport	25	0	0.04	0.16368
GO:0036065	fucosylation	6	0	0.01	0.16368
GO:0010244	response to low fluence blue light stimulus by blue low-fluence system	17	0	0.02	0.16378
GO:0006431	methionyl-tRNA aminoacylation	10	0	0.01	0.1638
GO:0009880	embryonic pattern specification	192	0	0.28	0.16409
GO:0035279	mRNA cleavage involved in gene silencing by miRNA	10	0	0.01	0.16605
GO:0008272	sulfate transport	70	0	0.1	0.16612
GO:0009660	amyloplast organization	25	0	0.04	0.16646
GO:0019419	sulfate reduction	8	0	0.01	0.16651
GO:0006563	L-serine metabolic process	56	0	0.08	0.16658
GO:0009563	synergid differentiation	23	0	0.03	0.16702
GO:0045697	regulation of synergid differentiation	23	0	0.03	0.16702
GO:0009086	methionine biosynthetic process	404	0	0.58	0.16762
GO:0015977	carbon fixation	62	0	0.09	0.16765
GO:0019685	photosynthesis, dark reaction	62	0	0.09	0.16765
GO:0008216	spermidine metabolic process	50	0	0.07	0.16919
GO:0009747	hexokinase-dependent signaling	10	0	0.01	0.17039
GO:0006571	tyrosine biosynthetic process	15	0	0.02	0.17182
GO:0080024	indolebutyric acid metabolic process	28	0	0.04	0.17207
GO:0009828	plant-type cell wall loosening	51	0	0.07	0.17235
GO:0006376	mRNA splice site selection	17	0	0.02	0.17249
GO:0022403	cell cycle phase	76	0	0.11	0.17264
GO:0044848	biological phase	76	0	0.11	0.17264
GO:1901940	(-)-exo-alpha-bergamotene biosynthetic process	7	0	0.01	0.17294
GO:1901938	(-)-exo-alpha-bergamotene metabolic process	7	0	0.01	0.17294
GO:0009871	jasmonic acid and ethylene-dependent systemic resistance, ethylene mediated signaling pathway	33	0	0.05	0.17312
GO:0048759	xylem vessel member cell differentiation	10	0	0.01	0.17399
GO:0046503	glycerolipid catabolic process	40	0	0.06	0.17407
GO:0080121	AMP transport	12	0	0.02	0.17452
GO:0006400	tRNA modification	72	0	0.1	0.1752
GO:0055064	chloride ion homeostasis	7	0	0.01	0.17616
GO:0055083	monovalent inorganic anion homeostasis	7	0	0.01	0.17616
GO:0009801	cinnamic acid ester metabolic process	14	0	0.02	0.17701
GO:0016559	peroxisome fission	13	0	0.02	0.17714
GO:0009683	indoleacetic acid metabolic process	374	0	0.54	0.1776
GO:0035884	arabinan biosynthetic process	13	0	0.02	0.17914
GO:0010481	epidermal cell division	14	0	0.02	0.18098
GO:0010482	regulation of epidermal cell division	14	0	0.02	0.18098
GO:0009945	radial axis specification	6	0	0.01	0.18403
GO:0071435	potassium ion export	17	0	0.02	0.18403
GO:0008295	spermidine biosynthetic process	39	0	0.06	0.18448
GO:0017006	protein-tetrapyrrole linkage	12	0	0.02	0.18451
GO:0006438	valyl-tRNA aminoacylation	8	0	0.01	0.1847
GO:0043171	peptide catabolic process	13	0	0.02	0.18508
GO:0006284	base-excision repair	27	0	0.04	0.1854
GO:0009088	threonine biosynthetic process	15	0	0.02	0.18619
GO:0010188	response to microbial phytotoxin	40	0	0.06	0.18643
GO:0046168	glycerol-3-phosphate catabolic process	9	0	0.01	0.18686
GO:0032104	regulation of response to extracellular stimulus	68	0	0.1	0.1876
GO:0032107	regulation of response to nutrient levels	68	0	0.1	0.1876
GO:0044764	multi-organism cellular process	319	0	0.46	0.18793
GO:0072595	maintenance of protein localization in organelle	37	0	0.05	0.18797
GO:0071486	cellular response to high light intensity	13	0	0.02	0.18836
GO:0048102	autophagic cell death	21	0	0.03	0.18916
GO:0009067	aspartate family amino acid biosynthetic process	464	0	0.67	0.18963
GO:0009765	photosynthesis, light harvesting	132	0	0.19	0.18966
GO:0045216	cell-cell junction organization	12	0	0.02	0.18992
GO:0034330	cell junction organization	12	0	0.02	0.18992
GO:0016098	monoterpenoid metabolic process	126	0	0.18	0.1913
GO:0016099	monoterpenoid biosynthetic process	126	0	0.18	0.1913
GO:0030912	response to deep water	14	0	0.02	0.1915
GO:0032260	response to jasmonic acid stimulus involved in jasmonic acid and ethylene-dependent systemic resistance	7	0	0.01	0.19223
GO:0016540	protein autoprocessing	14	0	0.02	0.19308
GO:0045022	early endosome to late endosome transport	16	0	0.02	0.19532
GO:0009635	response to herbicide	28	0	0.04	0.19732
GO:0010271	regulation of chlorophyll catabolic process	14	0	0.02	0.19761
GO:1901404	regulation of tetrapyrrole catabolic process	14	0	0.02	0.19761
GO:0055070	copper ion homeostasis	69	0	0.1	0.19796
GO:0080186	developmental vegetative growth	32	0	0.05	0.19816
GO:0080005	photosystem stoichiometry adjustment	7	0	0.01	0.19838
GO:0032103	positive regulation of response to external stimulus	15	0	0.02	0.19881
GO:0009118	regulation of nucleoside metabolic process	61	0	0.09	0.1993
GO:1900542	regulation of purine nucleotide metabolic process	61	0	0.09	0.1993
GO:0006140	regulation of nucleotide metabolic process	61	0	0.09	0.1993
GO:0052646	alditol phosphate metabolic process	21	0	0.03	0.19939
GO:0046040	IMP metabolic process	28	0	0.04	0.19974
GO:0006188	IMP biosynthetic process	28	0	0.04	0.19974
GO:0007169	transmembrane receptor protein tyrosine kinase signaling pathway	210	0	0.3	0.20022
GO:0019695	choline metabolic process	10	0	0.01	0.20154
GO:0000184	nuclear-transcribed mRNA catabolic process, nonsense-mediated decay	16	0	0.02	0.20306
GO:0010107	potassium ion import	72	0	0.1	0.20497
GO:0032776	DNA methylation on cytosine	28	0	0.04	0.2051
GO:0042425	choline biosynthetic process	7	0	0.01	0.20604
GO:0070972	protein localization to endoplasmic reticulum	70	0	0.1	0.20608
GO:0010260	organ senescence	833	5	1.2	0.2078
GO:0006312	mitotic recombination	106	0	0.15	0.20792
GO:0007231	osmosensory signaling pathway	33	0	0.05	0.20797
GO:0006102	isocitrate metabolic process	20	0	0.03	0.20823
GO:1900363	regulation of mRNA polyadenylation	7	0	0.01	0.20992
GO:0009865	pollen tube adhesion	10	0	0.01	0.21071
GO:0000578	embryonic axis specification	47	0	0.07	0.21381
GO:0019079	viral genome replication	14	0	0.02	0.21431
GO:0046786	viral replication complex formation and maintenance	14	0	0.02	0.21431
GO:0031440	regulation of mRNA 3'-end processing	28	0	0.04	0.21456
GO:0010352	lithium ion export	6	0	0.01	0.21511
GO:0009942	longitudinal axis specification	44	0	0.06	0.21596
GO:0090069	regulation of ribosome biogenesis	7	0	0.01	0.21762
GO:0040019	positive regulation of embryonic development	7	0	0.01	0.21762
GO:2000232	regulation of rRNA processing	7	0	0.01	0.21762
GO:2000234	positive regulation of rRNA processing	7	0	0.01	0.21762
GO:0006587	serotonin biosynthetic process from tryptophan	8	0	0.01	0.21763
GO:0006588	activation of tryptophan 5-monooxygenase activity	8	0	0.01	0.21763
GO:0032768	regulation of monooxygenase activity	8	0	0.01	0.21763
GO:0032770	positive regulation of monooxygenase activity	8	0	0.01	0.21763
GO:0042427	serotonin biosynthetic process	8	0	0.01	0.21763
GO:0042428	serotonin metabolic process	8	0	0.01	0.21763
GO:0090376	seed trichome differentiation	7	0	0.01	0.21832
GO:0072599	establishment of protein localization to endoplasmic reticulum	36	0	0.05	0.219
GO:0045047	protein targeting to ER	36	0	0.05	0.219
GO:2000033	regulation of seed dormancy process	25	0	0.04	0.21902
GO:0033121	regulation of purine nucleotide catabolic process	58	0	0.08	0.21905
GO:0030811	regulation of nucleotide catabolic process	58	0	0.08	0.21905
GO:1902066	regulation of cell wall pectin metabolic process	29	0	0.04	0.21921
GO:0046864	isoprenoid transport	95	0	0.14	0.21945
GO:0046865	terpenoid transport	95	0	0.14	0.21945
GO:0006621	protein retention in ER lumen	31	0	0.04	0.21954
GO:0015969	guanosine tetraphosphate metabolic process	16	0	0.02	0.22167
GO:0034035	purine ribonucleoside bisphosphate metabolic process	16	0	0.02	0.22167
GO:0006366	transcription from RNA polymerase II promoter	169	0	0.24	0.22223
GO:0016137	glycoside metabolic process	29	0	0.04	0.22357
GO:0009690	cytokinin metabolic process	173	0	0.25	0.22422
GO:0006421	asparaginyl-tRNA aminoacylation	6	0	0.01	0.22469
GO:0031930	mitochondria-nucleus signaling pathway	6	0	0.01	0.2265
GO:0032106	positive regulation of response to extracellular stimulus	12	0	0.02	0.22661
GO:0032109	positive regulation of response to nutrient levels	12	0	0.02	0.22661
GO:0080040	positive regulation of cellular response to phosphate starvation	12	0	0.02	0.22661
GO:0032844	regulation of homeostatic process	127	0	0.18	0.2274
GO:0009612	response to mechanical stimulus	234	3	0.34	0.22784
GO:0010447	response to acidic pH	9	0	0.01	0.22798
GO:0032544	plastid translation	31	0	0.04	0.22847
GO:0010411	xyloglucan metabolic process	102	1	0.15	0.22937
GO:0050879	multicellular organismal movement	41	0	0.06	0.22967
GO:0010031	circumnutation	41	0	0.06	0.22967
GO:0015791	polyol transport	33	0	0.05	0.22974
GO:0019521	D-gluconate metabolic process	6	0	0.01	0.23133
GO:0006730	one-carbon metabolic process	81	0	0.12	0.23146
GO:0019058	viral life cycle	18	0	0.03	0.23279
GO:0010432	bract development	6	0	0.01	0.23284
GO:0010433	bract morphogenesis	6	0	0.01	0.23284
GO:0010434	bract formation	6	0	0.01	0.23284
GO:0010254	nectary development	6	0	0.01	0.23284
GO:0046112	nucleobase biosynthetic process	36	0	0.05	0.23328
GO:0042545	cell wall modification	1677	1	2.42	0.23333
GO:0046340	diacylglycerol catabolic process	12	0	0.02	0.23592
GO:0046462	monoacylglycerol metabolic process	12	0	0.02	0.23592
GO:0052651	monoacylglycerol catabolic process	12	0	0.02	0.23592
GO:0000819	sister chromatid segregation	18	0	0.03	0.23736
GO:0051775	response to redox state	18	0	0.03	0.23915
GO:2000034	regulation of seed maturation	99	0	0.14	0.23939
GO:0046677	response to antibiotic	9	0	0.01	0.24043
GO:0042744	hydrogen peroxide catabolic process	385	0	0.55	0.24047
GO:0043496	regulation of protein homodimerization activity	19	0	0.03	0.24081
GO:0080168	abscisic acid transport	94	0	0.14	0.2411
GO:0051026	chiasma assembly	37	0	0.05	0.24164
GO:0080086	stamen filament development	66	0	0.1	0.24202
GO:0046174	polyol catabolic process	55	0	0.08	0.24248
GO:0006522	alanine metabolic process	14	0	0.02	0.24322
GO:0009078	pyruvate family amino acid metabolic process	14	0	0.02	0.24322
GO:0010212	response to ionizing radiation	238	0	0.34	0.24394
GO:0010265	SCF complex assembly	28	0	0.04	0.24417
GO:0035281	pre-miRNA export from nucleus	6	0	0.01	0.24462
GO:0010448	vegetative meristem growth	29	0	0.04	0.24469
GO:0045836	positive regulation of meiosis	16	0	0.02	0.24513
GO:0051785	positive regulation of nuclear division	16	0	0.02	0.24513
GO:0043487	regulation of RNA stability	43	0	0.06	0.24523
GO:0043489	RNA stabilization	43	0	0.06	0.24523
GO:0042723	thiamine-containing compound metabolic process	21	0	0.03	0.24578
GO:0006772	thiamine metabolic process	21	0	0.03	0.24578
GO:0051273	beta-glucan metabolic process	1006	0	1.45	0.24728
GO:0009684	indoleacetic acid biosynthetic process	360	0	0.52	0.24847
GO:0018344	protein geranylgeranylation	9	0	0.01	0.24853
GO:0080117	secondary growth	42	0	0.06	0.25038
GO:0080190	lateral growth	42	0	0.06	0.25038
GO:0030308	negative regulation of cell growth	15	0	0.02	0.25164
GO:0006573	valine metabolic process	37	0	0.05	0.25171
GO:0006106	fumarate metabolic process	6	0	0.01	0.25456
GO:0015757	galactose transport	6	0	0.01	0.25686
GO:0015780	nucleotide-sugar transport	88	0	0.13	0.25702
GO:0050684	regulation of mRNA processing	52	0	0.07	0.25721
GO:0060968	regulation of gene silencing	73	0	0.11	0.2597
GO:0097034	mitochondrial respiratory chain complex IV biogenesis	11	0	0.02	0.25997
GO:0006379	mRNA cleavage	18	0	0.03	0.26177
GO:0015671	oxygen transport	8	0	0.01	0.26215
GO:0031054	pre-miRNA processing	6	0	0.01	0.26443
GO:0046461	neutral lipid catabolic process	16	0	0.02	0.26524
GO:0046464	acylglycerol catabolic process	16	0	0.02	0.26524
GO:0006882	cellular zinc ion homeostasis	72	0	0.1	0.2657
GO:0045292	mRNA cis splicing, via spliceosome	12	0	0.02	0.26585
GO:0006887	exocytosis	80	2	0.12	0.26702
GO:0080178	5-carbamoylmethyluridine metabolic process	27	0	0.04	0.26772
GO:0006672	ceramide metabolic process	27	0	0.04	0.26816
GO:0080026	response to indolebutyric acid	63	0	0.09	0.26879
GO:0006527	arginine catabolic process	14	0	0.02	0.26967
GO:0016032	viral process	77	0	0.11	0.27135
GO:0009608	response to symbiont	171	0	0.25	0.2714
GO:0000245	spliceosomal complex assembly	26	0	0.04	0.27283
GO:0006540	glutamate decarboxylation to succinate	11	0	0.02	0.27373
GO:0006538	glutamate catabolic process	11	0	0.02	0.27373
GO:0009450	gamma-aminobutyric acid catabolic process	11	0	0.02	0.27373
GO:0045489	pectin biosynthetic process	177	1	0.26	0.27378
GO:0019048	modulation by virus of host morphology or physiology	40	0	0.06	0.27404
GO:0070141	response to UV-A	10	0	0.01	0.27462
GO:0071492	cellular response to UV-A	10	0	0.01	0.27462
GO:0006617	SRP-dependent cotranslational protein targeting to membrane, signal sequence recognition	8	0	0.01	0.27547
GO:0006357	regulation of transcription from RNA polymerase II promoter	65	0	0.09	0.27674
GO:0006596	polyamine biosynthetic process	56	0	0.08	0.27703
GO:0043649	dicarboxylic acid catabolic process	20	0	0.03	0.27737
GO:0006555	methionine metabolic process	419	0	0.6	0.27744
GO:0022406	membrane docking	43	0	0.06	0.27798
GO:0010364	regulation of ethylene biosynthetic process	14	3	0.02	0.27858
GO:1900911	regulation of olefin biosynthetic process	14	3	0.02	0.27858
GO:1900908	regulation of olefin metabolic process	14	3	0.02	0.27858
GO:0031335	regulation of sulfur amino acid metabolic process	14	3	0.02	0.27858
GO:0006680	glucosylceramide catabolic process	7	0	0.01	0.28111
GO:0016139	glycoside catabolic process	23	0	0.03	0.28152
GO:0032318	regulation of Ras GTPase activity	42	0	0.06	0.28165
GO:0010166	wax metabolic process	158	0	0.23	0.2819
GO:0071669	plant-type cell wall organization or biogenesis	2706	2	3.9	0.28279
GO:0051592	response to calcium ion	63	0	0.09	0.28331
GO:0006983	ER overload response	6	0	0.01	0.28342
GO:0071461	cellular response to redox state	14	0	0.02	0.28353
GO:0006814	sodium ion transport	96	0	0.14	0.28355
GO:0006430	lysyl-tRNA aminoacylation	8	0	0.01	0.28382
GO:0006368	transcription elongation from RNA polymerase II promoter	8	0	0.01	0.28424
GO:0006551	leucine metabolic process	34	0	0.05	0.28443
GO:0006824	cobalt ion transport	6	0	0.01	0.28615
GO:0015675	nickel cation transport	6	0	0.01	0.28615
GO:0031221	arabinan metabolic process	31	0	0.04	0.28766
GO:0006426	glycyl-tRNA aminoacylation	10	0	0.01	0.28789
GO:0042873	aldonate transport	23	0	0.03	0.2894
GO:0035436	triose phosphate transmembrane transport	23	0	0.03	0.2894
GO:0015713	phosphoglycerate transport	23	0	0.03	0.2894
GO:0015717	triose phosphate transport	23	0	0.03	0.2894
GO:0006552	leucine catabolic process	13	0	0.02	0.2898
GO:0051156	glucose 6-phosphate metabolic process	7	0	0.01	0.29048
GO:0015840	urea transport	25	0	0.04	0.2907
GO:0080065	4-alpha-methyl-delta7-sterol oxidation	8	0	0.01	0.29241
GO:0046166	glyceraldehyde-3-phosphate biosynthetic process	7	0	0.01	0.29264
GO:0071555	cell wall organization	3235	3	4.66	0.29286
GO:0009074	aromatic amino acid family catabolic process	235	0	0.34	0.29367
GO:0002460	adaptive immune response based on somatic recombination of immune receptors built from immunoglobulin superfamily domains	16	0	0.02	0.2943
GO:0019724	B cell mediated immunity	16	0	0.02	0.2943
GO:0002443	leukocyte mediated immunity	16	0	0.02	0.2943
GO:0002449	lymphocyte mediated immunity	16	0	0.02	0.2943
GO:0002437	inflammatory response to antigenic stimulus	16	0	0.02	0.2943
GO:0002438	acute inflammatory response to antigenic stimulus	16	0	0.02	0.2943
GO:0016064	immunoglobulin mediated immune response	16	0	0.02	0.2943
GO:0016068	type I hypersensitivity	16	0	0.02	0.2943
GO:0002250	adaptive immune response	16	0	0.02	0.2943
GO:0002524	hypersensitivity	16	0	0.02	0.2943
GO:0002526	acute inflammatory response	16	0	0.02	0.2943
GO:0031425	chloroplast RNA processing	146	0	0.21	0.29565
GO:0032886	regulation of microtubule-based process	33	0	0.05	0.29617
GO:0070507	regulation of microtubule cytoskeleton organization	33	0	0.05	0.29617
GO:0031110	regulation of microtubule polymerization or depolymerization	33	0	0.05	0.29617
GO:0006549	isoleucine metabolic process	20	0	0.03	0.29647
GO:0009097	isoleucine biosynthetic process	20	0	0.03	0.29647
GO:0051336	regulation of hydrolase activity	133	0	0.19	0.29746
GO:1900457	regulation of brassinosteroid mediated signaling pathway	116	0	0.17	0.29876
GO:1900459	positive regulation of brassinosteroid mediated signaling pathway	116	0	0.17	0.29876
GO:0010104	regulation of ethylene-activated signaling pathway	106	0	0.15	0.30046
GO:0070297	regulation of phosphorelay signal transduction system	106	0	0.15	0.30046
GO:0010395	rhamnogalacturonan I metabolic process	46	0	0.07	0.30074
GO:0009643	photosynthetic acclimation	22	0	0.03	0.30106
GO:0051972	regulation of telomerase activity	15	0	0.02	0.30165
GO:2000278	regulation of DNA biosynthetic process	15	0	0.02	0.30165
GO:0006405	RNA export from nucleus	232	0	0.33	0.30188
GO:0015781	pyrimidine nucleotide-sugar transport	52	0	0.07	0.30223
GO:0033477	S-methylmethionine metabolic process	6	0	0.01	0.3049
GO:0033528	S-methylmethionine cycle	6	0	0.01	0.3049
GO:0018933	nicotine metabolic process	9	0	0.01	0.30545
GO:0042179	nicotine biosynthetic process	9	0	0.01	0.30545
GO:0001887	selenium compound metabolic process	16	0	0.02	0.30558
GO:0042775	mitochondrial ATP synthesis coupled electron transport	29	0	0.04	0.30564
GO:0010184	cytokinin transport	25	0	0.04	0.30624
GO:0010381	attachment of peroxisome to chloroplast	6	0	0.01	0.30634
GO:2000022	regulation of jasmonic acid mediated signaling pathway	40	0	0.06	0.3068
GO:0009961	response to 1-aminocyclopropane-1-carboxylic acid	61	0	0.09	0.30702
GO:2000070	regulation of response to water deprivation	46	0	0.07	0.30707
GO:0003032	detection of oxygen	16	0	0.02	0.30805
GO:0070483	detection of hypoxia	16	0	0.02	0.30805
GO:0009099	valine biosynthetic process	13	0	0.02	0.30811
GO:0044111	development involved in symbiotic interaction	21	0	0.03	0.30858
GO:0052325	cell wall pectin biosynthetic process	64	0	0.09	0.30885
GO:0019566	arabinose metabolic process	25	0	0.04	0.30918
GO:0009937	regulation of gibberellic acid mediated signaling pathway	81	0	0.12	0.31078
GO:0071324	cellular response to disaccharide stimulus	16	0	0.02	0.31172
GO:0071329	cellular response to sucrose stimulus	16	0	0.02	0.31172
GO:0031577	spindle checkpoint	13	0	0.02	0.31175
GO:0007094	mitotic spindle assembly checkpoint	13	0	0.02	0.31175
GO:0071173	spindle assembly checkpoint	13	0	0.02	0.31175
GO:0071174	mitotic spindle checkpoint	13	0	0.02	0.31175
GO:0046470	phosphatidylcholine metabolic process	44	0	0.06	0.3144
GO:0042402	cellular biogenic amine catabolic process	518	0	0.75	0.31447
GO:0009310	amine catabolic process	518	0	0.75	0.31447
GO:0008535	respiratory chain complex IV assembly	7	0	0.01	0.31555
GO:0006949	syncytium formation	76	0	0.11	0.31581
GO:0048268	clathrin coat assembly	13	0	0.02	0.31589
GO:0042435	indole-containing compound biosynthetic process	670	0	0.97	0.31655
GO:2000069	regulation of post-embryonic root development	123	0	0.18	0.31665
GO:0009830	cell wall modification involved in abscission	71	0	0.1	0.31685
GO:0044277	cell wall disassembly	71	0	0.1	0.31685
GO:0006429	leucyl-tRNA aminoacylation	9	0	0.01	0.31688
GO:0006643	membrane lipid metabolic process	568	0	0.82	0.31716
GO:0005513	detection of calcium ion	33	0	0.05	0.31795
GO:0010189	vitamin E biosynthetic process	29	0	0.04	0.31907
GO:0042360	vitamin E metabolic process	29	0	0.04	0.31907
GO:0042362	fat-soluble vitamin biosynthetic process	29	0	0.04	0.31907
GO:0006775	fat-soluble vitamin metabolic process	29	0	0.04	0.31907
GO:0072387	flavin adenine dinucleotide metabolic process	14	0	0.02	0.31917
GO:0046443	FAD metabolic process	14	0	0.02	0.31917
GO:0015843	methylammonium transport	13	0	0.02	0.31952
GO:0006651	diacylglycerol biosynthetic process	6	0	0.01	0.3202
GO:0009407	toxin catabolic process	624	1	0.9	0.32104
GO:0090487	secondary metabolite catabolic process	624	1	0.9	0.32104
GO:0048572	short-day photoperiodism	173	0	0.25	0.32109
GO:0071897	DNA biosynthetic process	25	0	0.04	0.32115
GO:0009813	flavonoid biosynthetic process	1084	0	1.56	0.3226
GO:0052541	plant-type cell wall cellulose metabolic process	227	0	0.33	0.32282
GO:0033383	geranyl diphosphate metabolic process	34	0	0.05	0.32296
GO:0000186	activation of MAPKK activity	75	0	0.11	0.32311
GO:0006656	phosphatidylcholine biosynthetic process	18	0	0.03	0.32619
GO:2000023	regulation of lateral root development	48	0	0.07	0.32647
GO:0010094	specification of carpel identity	21	0	0.03	0.32728
GO:0045927	positive regulation of growth	74	0	0.11	0.32759
GO:0042219	cellular modified amino acid catabolic process	14	0	0.02	0.32759
GO:0048575	short-day photoperiodism, flowering	162	0	0.23	0.32809
GO:0006468	protein phosphorylation	2428	4	3.5	0.3281
GO:0051055	negative regulation of lipid biosynthetic process	8	0	0.01	0.32855
GO:0045833	negative regulation of lipid metabolic process	8	0	0.01	0.32855
GO:0033506	glucosinolate biosynthetic process from homomethionine	6	0	0.01	0.33076
GO:0033321	homomethionine metabolic process	6	0	0.01	0.33076
GO:0042724	thiamine-containing compound biosynthetic process	19	0	0.03	0.3324
GO:0009228	thiamine biosynthetic process	19	0	0.03	0.3324
GO:0010196	nonphotochemical quenching	20	0	0.03	0.33324
GO:1990066	energy quenching	20	0	0.03	0.33324
GO:2001251	negative regulation of chromosome organization	49	0	0.07	0.33424
GO:1901703	protein localization involved in auxin polar transport	15	0	0.02	0.33428
GO:0045116	protein neddylation	6	0	0.01	0.3357
GO:0080110	sporopollenin biosynthetic process	52	0	0.07	0.33584
GO:0034755	iron ion transmembrane transport	51	0	0.07	0.33755
GO:0009851	auxin biosynthetic process	421	0	0.61	0.33766
GO:0006827	high-affinity iron ion transmembrane transport	36	0	0.05	0.33777
GO:0046083	adenine metabolic process	7	0	0.01	0.33794
GO:0046084	adenine biosynthetic process	7	0	0.01	0.33794
GO:0043096	purine nucleobase salvage	7	0	0.01	0.33794
GO:0006168	adenine salvage	7	0	0.01	0.33794
GO:0019748	secondary metabolic process	2812	2	4.05	0.33875
GO:1900378	positive regulation of secondary metabolite biosynthetic process	30	0	0.04	0.33986
GO:0044550	secondary metabolite biosynthetic process	1775	1	2.56	0.33998
GO:0051353	positive regulation of oxidoreductase activity	13	0	0.02	0.34267
GO:0051341	regulation of oxidoreductase activity	13	0	0.02	0.34267
GO:0010067	procambium histogenesis	47	0	0.07	0.34293
GO:0032875	regulation of DNA endoreduplication	55	0	0.08	0.34305
GO:0045003	double-strand break repair via synthesis-dependent strand annealing	21	0	0.03	0.3432
GO:0023057	negative regulation of signaling	493	0	0.71	0.34358
GO:0010648	negative regulation of cell communication	493	0	0.71	0.34358
GO:0009968	negative regulation of signal transduction	493	0	0.71	0.34358
GO:0007043	cell-cell junction assembly	6	0	0.01	0.34414
GO:0034329	cell junction assembly	6	0	0.01	0.34414
GO:0000746	conjugation	24	0	0.03	0.345
GO:0051574	positive regulation of histone H3-K9 methylation	44	0	0.06	0.34535
GO:0090239	regulation of histone H4 acetylation	44	0	0.06	0.34535
GO:0009827	plant-type cell wall modification	876	0	1.26	0.34651
GO:0019605	butyrate metabolic process	22	1	0.03	0.34659
GO:0031929	TOR signaling	8	0	0.01	0.34745
GO:0006751	glutathione catabolic process	12	0	0.02	0.34758
GO:0009901	anther dehiscence	167	0	0.24	0.34835
GO:0001522	pseudouridine synthesis	28	0	0.04	0.34895
GO:0001731	formation of translation preinitiation complex	45	0	0.06	0.34901
GO:0006553	lysine metabolic process	45	0	0.06	0.34949
GO:0046451	diaminopimelate metabolic process	45	0	0.06	0.34949
GO:0009085	lysine biosynthetic process	45	0	0.06	0.34949
GO:0009089	lysine biosynthetic process via diaminopimelate	45	0	0.06	0.34949
GO:0006627	protein processing involved in protein targeting to mitochondrion	6	0	0.01	0.3497
GO:0034982	mitochondrial protein processing	6	0	0.01	0.3497
GO:0006595	polyamine metabolic process	364	0	0.52	0.34988
GO:0030244	cellulose biosynthetic process	536	0	0.77	0.35057
GO:0070301	cellular response to hydrogen peroxide	479	0	0.69	0.35171
GO:0046949	fatty-acyl-CoA biosynthetic process	15	0	0.02	0.35183
GO:0042138	meiotic DNA double-strand break formation	165	0	0.24	0.35208
GO:0000070	mitotic sister chromatid segregation	8	0	0.01	0.35215
GO:0006144	purine nucleobase metabolic process	24	0	0.03	0.3522
GO:0006850	mitochondrial pyruvate transport	8	0	0.01	0.35224
GO:0010025	wax biosynthetic process	139	0	0.2	0.35269
GO:0009404	toxin metabolic process	795	1	1.15	0.35309
GO:0015884	folic acid transport	8	0	0.01	0.35319
GO:0051180	vitamin transport	8	0	0.01	0.35319
GO:0018874	benzoate metabolic process	46	0	0.07	0.35332
GO:0043247	telomere maintenance in response to DNA damage	91	0	0.13	0.35401
GO:0031204	posttranslational protein targeting to membrane, translocation	9	0	0.01	0.35553
GO:0006620	posttranslational protein targeting to membrane	9	0	0.01	0.35553
GO:0070071	proton-transporting two-sector ATPase complex assembly	13	0	0.02	0.3556
GO:0070813	hydrogen sulfide metabolic process	7	0	0.01	0.35653
GO:0070814	hydrogen sulfide biosynthetic process	7	0	0.01	0.35653
GO:0010587	miRNA catabolic process	22	0	0.03	0.35674
GO:0048832	specification of organ number	61	0	0.09	0.35678
GO:0009112	nucleobase metabolic process	52	0	0.07	0.35753
GO:0007167	enzyme linked receptor protein signaling pathway	218	0	0.31	0.35765
GO:0006623	protein targeting to vacuole	544	0	0.78	0.3577
GO:0072665	protein localization to vacuole	544	0	0.78	0.3577
GO:0072666	establishment of protein localization to vacuole	544	0	0.78	0.3577
GO:0031056	regulation of histone modification	173	0	0.25	0.35885
GO:0000188	inactivation of MAPK activity	19	0	0.03	0.35954
GO:0019722	calcium-mediated signaling	256	0	0.37	0.36009
GO:0071421	manganese ion transmembrane transport	13	0	0.02	0.36013
GO:0010430	fatty acid omega-oxidation	9	0	0.01	0.36039
GO:0009082	branched-chain amino acid biosynthetic process	37	0	0.05	0.36089
GO:1902275	regulation of chromatin organization	177	0	0.26	0.36155
GO:1903308	regulation of chromatin modification	177	0	0.26	0.36155
GO:0090451	cotyledon boundary formation	9	0	0.01	0.36175
GO:0009698	phenylpropanoid metabolic process	1237	0	1.78	0.3621
GO:0009102	biotin biosynthetic process	8	0	0.01	0.36279
GO:0006768	biotin metabolic process	8	0	0.01	0.36279
GO:0019365	pyridine nucleotide salvage	10	0	0.01	0.36317
GO:0000212	meiotic spindle organization	19	0	0.03	0.36403
GO:0007053	spindle assembly involved in male meiosis	19	0	0.03	0.36403
GO:0009971	anastral spindle assembly involved in male meiosis	19	0	0.03	0.36403
GO:0090306	spindle assembly involved in meiosis	19	0	0.03	0.36403
GO:0055048	anastral spindle assembly	19	0	0.03	0.36403
GO:0090529	cell septum assembly	6	0	0.01	0.36406
GO:0000917	barrier septum assembly	6	0	0.01	0.36406
GO:2000652	regulation of secondary cell wall biogenesis	58	0	0.08	0.36421
GO:0045995	regulation of embryonic development	21	0	0.03	0.36544
GO:0050830	defense response to Gram-positive bacterium	8	0	0.01	0.36547
GO:0046713	borate transport	25	0	0.04	0.36572
GO:0006613	cotranslational protein targeting to membrane	26	0	0.04	0.36593
GO:0006614	SRP-dependent cotranslational protein targeting to membrane	26	0	0.04	0.36593
GO:0046901	tetrahydrofolylpolyglutamate biosynthetic process	11	0	0.02	0.36631
GO:0080188	RNA-directed DNA methylation	28	0	0.04	0.36638
GO:0034970	histone H3-R2 methylation	7	0	0.01	0.36682
GO:0034971	histone H3-R17 methylation	7	0	0.01	0.36682
GO:0034972	histone H3-R26 methylation	7	0	0.01	0.36682
GO:0043393	regulation of protein binding	31	0	0.04	0.36774
GO:0009831	plant-type cell wall modification involved in multidimensional cell growth	50	0	0.07	0.36849
GO:0015819	lysine transport	6	0	0.01	0.37118
GO:0080051	cutin transport	32	0	0.05	0.3715
GO:0009838	abscission	171	0	0.25	0.37193
GO:0050657	nucleic acid transport	244	0	0.35	0.37345
GO:0050658	RNA transport	244	0	0.35	0.37345
GO:0006403	RNA localization	244	0	0.35	0.37345
GO:0051236	establishment of RNA localization	244	0	0.35	0.37345
GO:0007033	vacuole organization	307	0	0.44	0.37486
GO:0010833	telomere maintenance via telomere lengthening	14	0	0.02	0.37502
GO:0007004	telomere maintenance via telomerase	14	0	0.02	0.37502
GO:0006450	regulation of translational fidelity	31	0	0.04	0.37577
GO:0031116	positive regulation of microtubule polymerization	21	0	0.03	0.37663
GO:0006569	tryptophan catabolic process	219	0	0.32	0.37694
GO:0046218	indolalkylamine catabolic process	219	0	0.32	0.37694
GO:0019932	second-messenger-mediated signaling	411	1	0.59	0.37773
GO:0048462	carpel formation	48	0	0.07	0.3785
GO:0080159	zygote elongation	24	0	0.03	0.37906
GO:0048024	regulation of mRNA splicing, via spliceosome	24	0	0.03	0.37951
GO:0046164	alcohol catabolic process	108	0	0.16	0.38036
GO:0010225	response to UV-C	21	0	0.03	0.38068
GO:0051084	'de novo' posttranslational protein folding	6	0	0.01	0.38241
GO:0051085	chaperone mediated protein folding requiring cofactor	6	0	0.01	0.38241
GO:0006458	'de novo' protein folding	6	0	0.01	0.38241
GO:0048496	maintenance of organ identity	40	0	0.06	0.38357
GO:0048497	maintenance of floral organ identity	40	0	0.06	0.38357
GO:0006535	cysteine biosynthetic process from serine	21	0	0.03	0.38392
GO:0070417	cellular response to cold	84	1	0.12	0.38403
GO:0045739	positive regulation of DNA repair	7	0	0.01	0.38487
GO:2001022	positive regulation of response to DNA damage stimulus	7	0	0.01	0.38487
GO:1902099	regulation of metaphase/anaphase transition of cell cycle	20	0	0.03	0.38539
GO:0007091	metaphase/anaphase transition of mitotic cell cycle	20	0	0.03	0.38539
GO:0044784	metaphase/anaphase transition of cell cycle	20	0	0.03	0.38539
GO:0030071	regulation of mitotic metaphase/anaphase transition	20	0	0.03	0.38539
GO:0046185	aldehyde catabolic process	217	0	0.31	0.38548
GO:0044106	cellular amine metabolic process	793	3	1.14	0.38637
GO:0007292	female gamete generation	305	0	0.44	0.3868
GO:0006821	chloride transport	27	0	0.04	0.38709
GO:0008153	para-aminobenzoic acid biosynthetic process	8	0	0.01	0.3878
GO:0007264	small GTPase mediated signal transduction	247	0	0.36	0.38789
GO:0045339	farnesyl diphosphate catabolic process	13	0	0.02	0.38833
GO:0034220	ion transmembrane transport	994	0	1.43	0.38849
GO:0009836	fruit ripening, climacteric	16	0	0.02	0.3894
GO:0009066	aspartate family amino acid metabolic process	509	0	0.73	0.38989
GO:0046685	response to arsenic-containing substance	194	0	0.28	0.39064
GO:2000031	regulation of salicylic acid mediated signaling pathway	108	0	0.16	0.39208
GO:0006083	acetate metabolic process	27	1	0.04	0.39241
GO:0046184	aldehyde biosynthetic process	24	0	0.03	0.39382
GO:0080172	petal epidermis patterning	28	0	0.04	0.3947
GO:0009804	coumarin metabolic process	391	0	0.56	0.39475
GO:0009805	coumarin biosynthetic process	391	0	0.56	0.39475
GO:1903173	fatty alcohol metabolic process	9	0	0.01	0.39521
GO:0033306	phytol metabolic process	9	0	0.01	0.39521
GO:0051211	anisotropic cell growth	14	0	0.02	0.396
GO:0009071	serine family amino acid catabolic process	206	0	0.3	0.39617
GO:0032491	detection of molecule of fungal origin	14	0	0.02	0.39617
GO:0008152	metabolic process	26250	34	37.82	0.39694
GO:0010269	response to selenium ion	10	0	0.01	0.39805
GO:0009610	response to symbiotic fungus	153	0	0.22	0.39845
GO:1901983	regulation of protein acetylation	47	0	0.07	0.39955
GO:0035065	regulation of histone acetylation	47	0	0.07	0.39955
GO:2000756	regulation of peptidyl-lysine acetylation	47	0	0.07	0.39955
GO:0030261	chromosome condensation	15	0	0.02	0.40024
GO:0015758	glucose transport	9	0	0.01	0.40058
GO:0010618	aerenchyma formation	13	0	0.02	0.40063
GO:0045454	cell redox homeostasis	196	0	0.28	0.40072
GO:0048284	organelle fusion	163	0	0.23	0.40092
GO:0006546	glycine catabolic process	199	0	0.29	0.40252
GO:0080136	priming of cellular response to stress	38	0	0.05	0.40269
GO:0009200	deoxyribonucleoside triphosphate metabolic process	10	0	0.01	0.40314
GO:0009081	branched-chain amino acid metabolic process	91	0	0.13	0.40333
GO:0006559	L-phenylalanine catabolic process	24	0	0.03	0.40377
GO:1902222	erythrose 4-phosphate/phosphoenolpyruvate family amino acid catabolic process	24	0	0.03	0.40377
GO:1903311	regulation of mRNA metabolic process	65	0	0.09	0.40409
GO:0009785	blue light signaling pathway	216	0	0.31	0.40412
GO:0030522	intracellular receptor signaling pathway	216	0	0.31	0.40412
GO:0009249	protein lipoylation	11	0	0.02	0.40552
GO:0071326	cellular response to monosaccharide stimulus	55	0	0.08	0.40721
GO:0071331	cellular response to hexose stimulus	55	0	0.08	0.40721
GO:0006888	ER to Golgi vesicle-mediated transport	505	0	0.73	0.40741
GO:0031112	positive regulation of microtubule polymerization or depolymerization	25	0	0.04	0.41011
GO:0031113	regulation of microtubule polymerization	25	0	0.04	0.41011
GO:0006642	triglyceride mobilization	6	0	0.01	0.41035
GO:0010400	rhamnogalacturonan I side chain metabolic process	34	0	0.05	0.4116
GO:0016926	protein desumoylation	222	0	0.32	0.41183
GO:0016973	poly(A)+ mRNA export from nucleus	11	0	0.02	0.41193
GO:1901182	regulation of camalexin biosynthetic process	29	0	0.04	0.41216
GO:1901183	positive regulation of camalexin biosynthetic process	29	0	0.04	0.41216
GO:0052320	positive regulation of phytoalexin metabolic process	29	0	0.04	0.41216
GO:0052322	positive regulation of phytoalexin biosynthetic process	29	0	0.04	0.41216
GO:0052318	regulation of phytoalexin metabolic process	29	0	0.04	0.41216
GO:0052319	regulation of phytoalexin biosynthetic process	29	0	0.04	0.41216
GO:0046383	dTDP-rhamnose metabolic process	20	0	0.03	0.41281
GO:0019305	dTDP-rhamnose biosynthetic process	20	0	0.03	0.41281
GO:0008645	hexose transport	19	0	0.03	0.41461
GO:0046467	membrane lipid biosynthetic process	474	0	0.68	0.41468
GO:0006344	maintenance of chromatin silencing	42	0	0.06	0.41493
GO:0006206	pyrimidine nucleobase metabolic process	28	0	0.04	0.41511
GO:0006576	cellular biogenic amine metabolic process	758	0	1.09	0.41623
GO:0071577	zinc ion transmembrane transport	13	0	0.02	0.41772
GO:0045471	response to ethanol	16	0	0.02	0.41839
GO:0051791	medium-chain fatty acid metabolic process	25	0	0.04	0.41949
GO:0006544	glycine metabolic process	204	0	0.29	0.41993
GO:0000288	nuclear-transcribed mRNA catabolic process, deadenylation-dependent decay	43	2	0.06	0.42016
GO:0090116	C-5 methylation of cytosine	7	0	0.01	0.42024
GO:0000059	protein import into nucleus, docking	32	0	0.05	0.42067
GO:0048015	phosphatidylinositol-mediated signaling	15	0	0.02	0.42116
GO:0048017	inositol lipid-mediated signaling	15	0	0.02	0.42116
GO:0046271	phenylpropanoid catabolic process	59	0	0.09	0.4219
GO:0046033	AMP metabolic process	17	0	0.02	0.42257
GO:0006167	AMP biosynthetic process	17	0	0.02	0.42257
GO:0009736	cytokinin-activated signaling pathway	313	0	0.45	0.42307
GO:0015867	ATP transport	23	0	0.03	0.42331
GO:0072503	cellular divalent inorganic cation homeostasis	154	0	0.22	0.42364
GO:0033473	indoleacetic acid conjugate metabolic process	14	0	0.02	0.42403
GO:0010424	DNA methylation on cytosine within a CG sequence	7	0	0.01	0.42448
GO:0034599	cellular response to oxidative stress	609	0	0.88	0.42499
GO:0005985	sucrose metabolic process	168	0	0.24	0.42514
GO:0032258	CVT pathway	12	0	0.02	0.42731
GO:0009129	pyrimidine nucleoside monophosphate metabolic process	55	0	0.08	0.42732
GO:0010288	response to lead ion	27	0	0.04	0.42763
GO:0090329	regulation of DNA-dependent DNA replication	65	0	0.09	0.42788
GO:0051346	negative regulation of hydrolase activity	40	0	0.06	0.42795
GO:0097031	mitochondrial respiratory chain complex I biogenesis	7	0	0.01	0.4286
GO:0046939	nucleotide phosphorylation	37	0	0.05	0.42879
GO:0045227	capsule polysaccharide biosynthetic process	12	0	0.02	0.42896
GO:0045230	capsule organization	12	0	0.02	0.42896
GO:0019567	arabinose biosynthetic process	12	0	0.02	0.42896
GO:0010246	rhamnogalacturonan I biosynthetic process	12	0	0.02	0.42896
GO:0033358	UDP-L-arabinose biosynthetic process	12	0	0.02	0.42896
GO:0019322	pentose biosynthetic process	12	0	0.02	0.42896
GO:0010375	stomatal complex patterning	60	0	0.09	0.42904
GO:0009065	glutamine family amino acid catabolic process	37	0	0.05	0.42937
GO:0006487	protein N-linked glycosylation	302	0	0.44	0.42954
GO:0042549	photosystem II stabilization	8	0	0.01	0.43024
GO:0000289	nuclear-transcribed mRNA poly(A) tail shortening	26	0	0.04	0.43095
GO:0051054	positive regulation of DNA metabolic process	24	0	0.03	0.43152
GO:0016046	detection of fungus	28	0	0.04	0.43224
GO:0042436	indole-containing compound catabolic process	285	0	0.41	0.43237
GO:0009113	purine nucleobase biosynthetic process	13	0	0.02	0.43278
GO:0006166	purine ribonucleoside salvage	13	0	0.02	0.43278
GO:0001709	cell fate determination	12	0	0.02	0.4334
GO:0043181	vacuolar sequestering	11	0	0.02	0.43399
GO:0032119	sequestering of zinc ion	11	0	0.02	0.43399
GO:0070070	proton-transporting V-type ATPase complex assembly	11	0	0.02	0.43399
GO:0070072	vacuolar proton-transporting V-type ATPase complex assembly	11	0	0.02	0.43399
GO:0032200	telomere organization	172	0	0.25	0.4343
GO:0000723	telomere maintenance	172	0	0.25	0.4343
GO:0006568	tryptophan metabolic process	397	0	0.57	0.43453
GO:0006586	indolalkylamine metabolic process	397	0	0.57	0.43453
GO:0006556	S-adenosylmethionine biosynthetic process	15	0	0.02	0.4347
GO:0055075	potassium ion homeostasis	54	0	0.08	0.43523
GO:0009663	plasmodesma organization	6	0	0.01	0.43587
GO:0001678	cellular glucose homeostasis	51	0	0.07	0.43761
GO:0071333	cellular response to glucose stimulus	51	0	0.07	0.43761
GO:0017148	negative regulation of translation	29	0	0.04	0.43816
GO:0009560	embryo sac egg cell differentiation	269	0	0.39	0.43831
GO:0044247	cellular polysaccharide catabolic process	134	0	0.19	0.43859
GO:0046497	nicotinate nucleotide metabolic process	6	0	0.01	0.43879
GO:0019357	nicotinate nucleotide biosynthetic process	6	0	0.01	0.43879
GO:0019358	nicotinate nucleotide salvage	6	0	0.01	0.43879
GO:0010338	leaf formation	37	0	0.05	0.44004
GO:0010214	seed coat development	245	0	0.35	0.44078
GO:0016998	cell wall macromolecule catabolic process	58	0	0.08	0.44135
GO:0051701	interaction with host	610	0	0.88	0.44224
GO:0051604	protein maturation	144	0	0.21	0.44265
GO:0043097	pyrimidine nucleoside salvage	13	0	0.02	0.44359
GO:0008655	pyrimidine-containing compound salvage	13	0	0.02	0.44359
GO:0009833	plant-type primary cell wall biogenesis	31	0	0.04	0.44517
GO:0009806	lignan metabolic process	21	0	0.03	0.44529
GO:0045333	cellular respiration	264	0	0.38	0.44529
GO:0031426	polycistronic mRNA processing	26	0	0.04	0.4453
GO:0045226	extracellular polysaccharide biosynthetic process	19	0	0.03	0.44602
GO:0046379	extracellular polysaccharide metabolic process	19	0	0.03	0.44602
GO:0009308	amine metabolic process	989	3	1.43	0.44649
GO:0051168	nuclear export	252	0	0.36	0.447
GO:0051453	regulation of intracellular pH	50	0	0.07	0.44758
GO:0030641	regulation of cellular pH	50	0	0.07	0.44758
GO:0044282	small molecule catabolic process	1477	0	2.13	0.44775
GO:0045324	late endosome to vacuole transport	18	0	0.03	0.44809
GO:2001289	lipid X metabolic process	9	0	0.01	0.44814
GO:0043174	nucleoside salvage	26	0	0.04	0.44838
GO:0010396	rhamnogalacturonan II metabolic process	17	0	0.02	0.4489
GO:0010306	rhamnogalacturonan II biosynthetic process	17	0	0.02	0.4489
GO:0080036	regulation of cytokinin-activated signaling pathway	21	0	0.03	0.44892
GO:0007093	mitotic cell cycle checkpoint	17	0	0.02	0.45162
GO:0006446	regulation of translational initiation	68	0	0.1	0.45178
GO:0035264	multicellular organism growth	12	0	0.02	0.45204
GO:0080119	ER body organization	14	0	0.02	0.45263
GO:1901999	homogentisate metabolic process	6	0	0.01	0.45267
GO:1902000	homogentisate catabolic process	6	0	0.01	0.45267
GO:0032147	activation of protein kinase activity	101	0	0.15	0.45284
GO:0019395	fatty acid oxidation	634	0	0.91	0.45294
GO:1900384	regulation of flavonol biosynthetic process	7	0	0.01	0.45403
GO:0071453	cellular response to oxygen levels	155	0	0.22	0.45525
GO:0071456	cellular response to hypoxia	155	0	0.22	0.45525
GO:0036294	cellular response to decreased oxygen levels	155	0	0.22	0.45525
GO:0009647	skotomorphogenesis	28	0	0.04	0.45558
GO:0080022	primary root development	173	1	0.25	0.45574
GO:0009435	NAD biosynthetic process	26	0	0.04	0.45612
GO:0007026	negative regulation of microtubule depolymerization	7	0	0.01	0.45647
GO:0010383	cell wall polysaccharide metabolic process	1221	2	1.76	0.45809
GO:0006406	mRNA export from nucleus	214	0	0.31	0.45852
GO:0090305	nucleic acid phosphodiester bond hydrolysis	328	2	0.47	0.45891
GO:0019985	translesion synthesis	9	0	0.01	0.45948
GO:0010065	primary meristem tissue development	213	0	0.31	0.45971
GO:0051973	positive regulation of telomerase activity	14	0	0.02	0.46001
GO:0006635	fatty acid beta-oxidation	609	0	0.88	0.46004
GO:0048587	regulation of short-day photoperiodism, flowering	128	0	0.18	0.46046
GO:0043101	purine-containing compound salvage	14	0	0.02	0.46124
GO:0055088	lipid homeostasis	85	0	0.12	0.46179
GO:0071258	cellular response to gravity	12	0	0.02	0.46195
GO:0010466	negative regulation of peptidase activity	39	0	0.06	0.46229
GO:0030162	regulation of proteolysis	39	0	0.06	0.46229
GO:0052547	regulation of peptidase activity	39	0	0.06	0.46229
GO:0006013	mannose metabolic process	12	0	0.02	0.46312
GO:0009399	nitrogen fixation	20	0	0.03	0.4636
GO:0010114	response to red light	496	0	0.71	0.46388
GO:0006105	succinate metabolic process	19	0	0.03	0.46409
GO:0006184	GTP catabolic process	265	0	0.38	0.46428
GO:1901069	guanosine-containing compound catabolic process	265	0	0.38	0.46428
GO:0046274	lignin catabolic process	49	0	0.07	0.4651
GO:0006491	N-glycan processing	14	0	0.02	0.46522
GO:0009903	chloroplast avoidance movement	79	0	0.11	0.46539
GO:0046475	glycerophospholipid catabolic process	24	0	0.03	0.46671
GO:0034638	phosphatidylcholine catabolic process	24	0	0.03	0.46671
GO:0044089	positive regulation of cellular component biogenesis	46	0	0.07	0.46727
GO:1901348	positive regulation of secondary cell wall biogenesis	46	0	0.07	0.46727
GO:1903340	positive regulation of cell wall organization or biogenesis	46	0	0.07	0.46727
GO:0043480	pigment accumulation in tissues	621	0	0.89	0.46774
GO:0043481	anthocyanin accumulation in tissues in response to UV light	621	0	0.89	0.46774
GO:0043476	pigment accumulation	621	0	0.89	0.46774
GO:0043478	pigment accumulation in response to UV light	621	0	0.89	0.46774
GO:0043479	pigment accumulation in tissues in response to UV light	621	0	0.89	0.46774
GO:0006402	mRNA catabolic process	252	2	0.36	0.46801
GO:0060249	anatomical structure homeostasis	174	0	0.25	0.46825
GO:0019287	isopentenyl diphosphate biosynthetic process, mevalonate pathway	15	0	0.02	0.469
GO:0009658	chloroplast organization	857	0	1.23	0.47096
GO:0000373	Group II intron splicing	28	0	0.04	0.47141
GO:1900407	regulation of cellular response to oxidative stress	13	0	0.02	0.4722
GO:1902882	regulation of response to oxidative stress	13	0	0.02	0.4722
GO:0000038	very long-chain fatty acid metabolic process	187	0	0.27	0.47411
GO:0009103	lipopolysaccharide biosynthetic process	9	0	0.01	0.47421
GO:0008653	lipopolysaccharide metabolic process	9	0	0.01	0.47421
GO:0009262	deoxyribonucleotide metabolic process	15	0	0.02	0.47443
GO:0007135	meiosis II	12	0	0.02	0.47482
GO:0010224	response to UV-B	541	0	0.78	0.47556
GO:0006432	phenylalanyl-tRNA aminoacylation	13	0	0.02	0.47578
GO:0007610	behavior	24	0	0.03	0.47581
GO:0022616	DNA strand elongation	10	0	0.01	0.47675
GO:0006271	DNA strand elongation involved in DNA replication	10	0	0.01	0.47675
GO:0006273	lagging strand elongation	10	0	0.01	0.47675
GO:1901068	guanosine-containing compound metabolic process	305	0	0.44	0.47689
GO:0032950	regulation of beta-glucan metabolic process	48	0	0.07	0.47787
GO:0032951	regulation of beta-glucan biosynthetic process	48	0	0.07	0.47787
GO:0006418	tRNA aminoacylation for protein translation	143	0	0.21	0.47792
GO:0008614	pyridoxine metabolic process	11	0	0.02	0.47956
GO:0008615	pyridoxine biosynthetic process	11	0	0.02	0.47956
GO:1903409	reactive oxygen species biosynthetic process	247	0	0.36	0.47965
GO:0050665	hydrogen peroxide biosynthetic process	247	0	0.36	0.47965
GO:0015837	amine transport	14	0	0.02	0.47995
GO:0043038	amino acid activation	146	0	0.21	0.47996
GO:0043039	tRNA aminoacylation	146	0	0.21	0.47996
GO:0015850	organic hydroxy compound transport	139	0	0.2	0.48002
GO:1901606	alpha-amino acid catabolic process	519	0	0.75	0.48193
GO:0051410	detoxification of nitrogen compound	8	0	0.01	0.48209
GO:0051409	response to nitrosative stress	8	0	0.01	0.48209
GO:0009904	chloroplast accumulation movement	61	0	0.09	0.4823
GO:0006901	vesicle coating	14	0	0.02	0.48364
GO:0048579	negative regulation of long-day photoperiodism, flowering	81	0	0.12	0.48464
GO:0015798	myo-inositol transport	24	0	0.03	0.48527
GO:0071483	cellular response to blue light	234	0	0.34	0.48529
GO:0042816	vitamin B6 metabolic process	21	0	0.03	0.48728
GO:0042819	vitamin B6 biosynthetic process	21	0	0.03	0.48728
GO:0055069	zinc ion homeostasis	81	0	0.12	0.48753
GO:0055067	monovalent inorganic cation homeostasis	136	0	0.2	0.48766
GO:0048767	root hair elongation	1164	0	1.68	0.48846
GO:0051816	acquisition of nutrients from other organism during symbiotic interaction	19	0	0.03	0.48891
GO:0044002	acquisition of nutrients from host	19	0	0.03	0.48891
GO:0044115	development of symbiont involved in interaction with host	19	0	0.03	0.48891
GO:0007631	feeding behavior	19	0	0.03	0.48891
GO:0052093	formation of specialized structure for nutrient acquisition from host	19	0	0.03	0.48891
GO:0052095	formation of specialized structure for nutrient acquisition from other organism involved in symbiotic interaction	19	0	0.03	0.48891
GO:0052096	formation by symbiont of syncytium involving giant cell for nutrient acquisition from host	19	0	0.03	0.48891
GO:0051705	multi-organism behavior	19	0	0.03	0.48891
GO:0080055	low-affinity nitrate transport	33	0	0.05	0.48902
GO:1901160	primary amino compound metabolic process	20	0	0.03	0.48903
GO:0000154	rRNA modification	17	0	0.02	0.48926
GO:0009631	cold acclimation	171	0	0.25	0.48947
GO:0042753	positive regulation of circadian rhythm	62	0	0.09	0.48994
GO:0034285	response to disaccharide	930	1	1.34	0.49067
GO:0009744	response to sucrose	930	1	1.34	0.49067
GO:0010118	stomatal movement	870	0	1.25	0.49136
GO:0071482	cellular response to light stimulus	665	0	0.96	0.49198
GO:0071478	cellular response to radiation	665	0	0.96	0.49198
GO:0000169	activation of MAPK activity involved in osmosensory signaling pathway	16	0	0.02	0.492
GO:0005977	glycogen metabolic process	14	0	0.02	0.49246
GO:0005978	glycogen biosynthetic process	14	0	0.02	0.49246
GO:0006112	energy reserve metabolic process	14	0	0.02	0.49246
GO:0010243	response to organonitrogen compound	1850	8	2.67	0.49278
GO:0046835	carbohydrate phosphorylation	15	0	0.02	0.49289
GO:0032197	transposition, RNA-mediated	40	0	0.06	0.49325
GO:0090241	negative regulation of histone H4 acetylation	40	0	0.06	0.49325
GO:0045037	protein import into chloroplast stroma	41	0	0.06	0.49368
GO:0034032	purine nucleoside bisphosphate metabolic process	47	0	0.07	0.49392
GO:0033865	nucleoside bisphosphate metabolic process	47	0	0.07	0.49392
GO:0033875	ribonucleoside bisphosphate metabolic process	47	0	0.07	0.49392
GO:0009812	flavonoid metabolic process	1253	0	1.81	0.49393
GO:0031222	arabinan catabolic process	18	0	0.03	0.49412
GO:0010191	mucilage metabolic process	170	0	0.24	0.49466
GO:0009162	deoxyribonucleoside monophosphate metabolic process	10	0	0.01	0.49673
GO:0009157	deoxyribonucleoside monophosphate biosynthetic process	10	0	0.01	0.49673
GO:0046654	tetrahydrofolate biosynthetic process	10	0	0.01	0.49673
GO:0006825	copper ion transport	64	0	0.09	0.49679
GO:0042851	L-alanine metabolic process	7	0	0.01	0.49685
GO:0042853	L-alanine catabolic process	7	0	0.01	0.49685
GO:0006524	alanine catabolic process	7	0	0.01	0.49685
GO:0009080	pyruvate family amino acid catabolic process	7	0	0.01	0.49685
GO:0019856	pyrimidine nucleobase biosynthetic process	23	0	0.03	0.49685
GO:0071497	cellular response to freezing	33	1	0.05	0.49697
GO:0006828	manganese ion transport	21	0	0.03	0.4971
GO:0071366	cellular response to indolebutyric acid stimulus	42	0	0.06	0.49762
GO:0019433	triglyceride catabolic process	6	0	0.01	0.49779
GO:0010138	pyrimidine ribonucleotide salvage	12	0	0.02	0.49814
GO:0032262	pyrimidine nucleotide salvage	12	0	0.02	0.49814
GO:0044206	UMP salvage	12	0	0.02	0.49814
GO:0032856	activation of Ras GTPase activity	16	0	0.02	0.49907
GO:0010586	miRNA metabolic process	48	0	0.07	0.50071
GO:0006874	cellular calcium ion homeostasis	94	0	0.14	0.501
GO:0051238	sequestering of metal ion	59	0	0.09	0.50181
GO:0009063	cellular amino acid catabolic process	534	0	0.77	0.50294
GO:0009298	GDP-mannose biosynthetic process	16	0	0.02	0.50363
GO:0019336	phenol-containing compound catabolic process	24	0	0.03	0.50455
GO:1900376	regulation of secondary metabolite biosynthetic process	168	0	0.24	0.50493
GO:0098662	inorganic cation transmembrane transport	513	0	0.74	0.50508
GO:0009786	regulation of asymmetric cell division	25	0	0.04	0.50552
GO:0006791	sulfur utilization	13	0	0.02	0.50631
GO:0006792	regulation of sulfur utilization	13	0	0.02	0.50631
GO:0000291	nuclear-transcribed mRNA catabolic process, exonucleolytic	12	0	0.02	0.50666
GO:0019860	uracil metabolic process	8	0	0.01	0.50676
GO:0046113	nucleobase catabolic process	8	0	0.01	0.50676
GO:0051817	modification of morphology or physiology of other organism involved in symbiotic interaction	592	0	0.85	0.5075
GO:0042732	D-xylose metabolic process	110	0	0.16	0.5076
GO:0048530	fruit morphogenesis	26	0	0.04	0.50857
GO:0032880	regulation of protein localization	411	0	0.59	0.50886
GO:0072527	pyrimidine-containing compound metabolic process	409	0	0.59	0.50899
GO:0000741	karyogamy	157	0	0.23	0.50918
GO:0006637	acyl-CoA metabolic process	386	0	0.56	0.50989
GO:0035383	thioester metabolic process	386	0	0.56	0.50989
GO:0002240	response to molecule of oomycetes origin	7	0	0.01	0.51012
GO:0010602	regulation of 1-aminocyclopropane-1-carboxylate metabolic process	7	0	0.01	0.51012
GO:0015700	arsenite transport	66	0	0.1	0.51029
GO:0030488	tRNA methylation	10	0	0.01	0.51103
GO:0010562	positive regulation of phosphorus metabolic process	119	0	0.17	0.51118
GO:0042327	positive regulation of phosphorylation	119	0	0.17	0.51118
GO:0045937	positive regulation of phosphate metabolic process	119	0	0.17	0.51118
GO:0051176	positive regulation of sulfur metabolic process	34	0	0.05	0.51162
GO:0006063	uronic acid metabolic process	41	0	0.06	0.51166
GO:0015866	ADP transport	16	0	0.02	0.51176
GO:0070932	histone H3 deacetylation	9	0	0.01	0.51233
GO:0070933	histone H4 deacetylation	9	0	0.01	0.51233
GO:0009807	lignan biosynthetic process	20	0	0.03	0.51256
GO:0008361	regulation of cell size	401	0	0.58	0.51277
GO:0010358	leaf shaping	29	0	0.04	0.51283
GO:0009438	methylglyoxal metabolic process	196	0	0.28	0.51299
GO:0051596	methylglyoxal catabolic process	196	0	0.28	0.51299
GO:0046037	GMP metabolic process	8	0	0.01	0.51301
GO:0045841	negative regulation of mitotic metaphase/anaphase transition	14	0	0.02	0.51309
GO:0045839	negative regulation of mitosis	14	0	0.02	0.51309
GO:1902100	negative regulation of metaphase/anaphase transition of cell cycle	14	0	0.02	0.51309
GO:0010152	pollen maturation	95	0	0.14	0.5131
GO:0016024	CDP-diacylglycerol biosynthetic process	15	0	0.02	0.51366
GO:0046341	CDP-diacylglycerol metabolic process	15	0	0.02	0.51366
GO:0000381	regulation of alternative mRNA splicing, via spliceosome	12	0	0.02	0.51369
GO:0015691	cadmium ion transport	105	0	0.15	0.51379
GO:0034969	histone arginine methylation	21	0	0.03	0.51458
GO:0035247	peptidyl-arginine omega-N-methylation	13	0	0.02	0.51508
GO:0019919	peptidyl-arginine methylation, to asymmetrical-dimethyl arginine	13	0	0.02	0.51508
GO:0042559	pteridine-containing compound biosynthetic process	52	0	0.07	0.51509
GO:0000394	RNA splicing, via endonucleolytic cleavage and ligation	447	0	0.64	0.51582
GO:0042546	cell wall biogenesis	1479	0	2.13	0.51627
GO:0010192	mucilage biosynthetic process	135	0	0.19	0.51736
GO:0050982	detection of mechanical stimulus	16	0	0.02	0.51782
GO:0035821	modification of morphology or physiology of other organism	611	0	0.88	0.51858
GO:0000956	nuclear-transcribed mRNA catabolic process	247	2	0.36	0.51866
GO:0009093	cysteine catabolic process	7	0	0.01	0.51877
GO:0031060	regulation of histone methylation	145	0	0.21	0.51886
GO:0010345	suberin biosynthetic process	79	0	0.11	0.51901
GO:2000037	regulation of stomatal complex patterning	53	0	0.08	0.51939
GO:0010200	response to chitin	1647	8	2.37	0.52009
GO:0044419	interspecies interaction between organisms	763	0	1.1	0.52016
GO:0042274	ribosomal small subunit biogenesis	45	0	0.06	0.52019
GO:0009939	positive regulation of gibberellic acid mediated signaling pathway	30	0	0.04	0.52108
GO:0042401	cellular biogenic amine biosynthetic process	214	0	0.31	0.52111
GO:0009309	amine biosynthetic process	214	0	0.31	0.52111
GO:0022411	cellular component disassembly	289	0	0.42	0.52148
GO:0051098	regulation of binding	32	0	0.05	0.52188
GO:0051017	actin filament bundle assembly	19	0	0.03	0.52213
GO:0061572	actin filament bundle organization	19	0	0.03	0.52213
GO:0006574	valine catabolic process	17	0	0.02	0.52237
GO:0045740	positive regulation of DNA replication	17	0	0.02	0.52291
GO:0072525	pyridine-containing compound biosynthetic process	73	0	0.11	0.5231
GO:0006370	7-methylguanosine mRNA capping	9	0	0.01	0.52328
GO:0009311	oligosaccharide metabolic process	746	0	1.07	0.52345
GO:0032270	positive regulation of cellular protein metabolic process	336	0	0.48	0.52347
GO:0030048	actin filament-based movement	159	0	0.23	0.52481
GO:0009959	negative gravitropism	52	0	0.07	0.52519
GO:0019499	cyanide metabolic process	19	0	0.03	0.52541
GO:0045338	farnesyl diphosphate metabolic process	43	0	0.06	0.52543
GO:0019321	pentose metabolic process	184	0	0.27	0.52567
GO:1901708	(+)-3'-hydroxylarreatricin biosynthetic process	7	0	0.01	0.52772
GO:1901709	(+)-larreatricin metabolic process	7	0	0.01	0.52772
GO:1902532	negative regulation of intracellular signal transduction	84	0	0.12	0.52812
GO:0051570	regulation of histone H3-K9 methylation	48	0	0.07	0.52859
GO:0002429	immune response-activating cell surface receptor signaling pathway	12	0	0.02	0.52881
GO:0032490	detection of molecule of bacterial origin	12	0	0.02	0.52881
GO:0032494	response to peptidoglycan	12	0	0.02	0.52881
GO:0032499	detection of peptidoglycan	12	0	0.02	0.52881
GO:0002220	innate immune response activating cell surface receptor signaling pathway	12	0	0.02	0.52881
GO:0002221	pattern recognition receptor signaling pathway	12	0	0.02	0.52881
GO:0002768	immune response-regulating cell surface receptor signaling pathway	12	0	0.02	0.52881
GO:0002752	cell surface pattern recognition receptor signaling pathway	12	0	0.02	0.52881
GO:0002757	immune response-activating signal transduction	12	0	0.02	0.52881
GO:0002758	innate immune response-activating signal transduction	12	0	0.02	0.52881
GO:0006436	tryptophanyl-tRNA aminoacylation	9	0	0.01	0.52928
GO:0010325	raffinose family oligosaccharide biosynthetic process	51	0	0.07	0.52944
GO:0098655	cation transmembrane transport	537	0	0.77	0.52948
GO:0009743	response to carbohydrate	1866	1	2.69	0.53036
GO:0034614	cellular response to reactive oxygen species	582	0	0.84	0.53091
GO:0010417	glucuronoxylan biosynthetic process	67	0	0.1	0.531
GO:0006904	vesicle docking involved in exocytosis	28	0	0.04	0.53139
GO:0051051	negative regulation of transport	51	0	0.07	0.53218
GO:0044237	cellular metabolic process	24045	29	34.65	0.53319
GO:0010497	plasmodesmata-mediated intercellular transport	46	0	0.07	0.53337
GO:0009173	pyrimidine ribonucleoside monophosphate metabolic process	46	0	0.07	0.53363
GO:0031365	N-terminal protein amino acid modification	476	0	0.69	0.53462
GO:0043092	L-amino acid import	20	0	0.03	0.53623
GO:0006417	regulation of translation	398	0	0.57	0.53649
GO:0031062	positive regulation of histone methylation	132	0	0.19	0.53671
GO:0031058	positive regulation of histone modification	132	0	0.19	0.53671
GO:0044403	symbiosis, encompassing mutualism through parasitism	691	0	1	0.537
GO:0051131	chaperone-mediated protein complex assembly	6	0	0.01	0.53877
GO:1903310	positive regulation of chromatin modification	136	0	0.2	0.5391
GO:0010159	specification of organ position	12	0	0.02	0.53958
GO:0044003	modification by symbiont of host morphology or physiology	587	0	0.85	0.54026
GO:0051028	mRNA transport	226	0	0.33	0.54074
GO:0006885	regulation of pH	81	0	0.12	0.54147
GO:0009292	genetic transfer	216	0	0.31	0.54149
GO:0009294	DNA mediated transformation	216	0	0.31	0.54149
GO:0042547	cell wall modification involved in multidimensional cell growth	92	0	0.13	0.54182
GO:0033310	chlorophyll a catabolic process	10	0	0.01	0.54186
GO:0033304	chlorophyll a metabolic process	10	0	0.01	0.54186
GO:0032850	positive regulation of ARF GTPase activity	15	0	0.02	0.54196
GO:0032857	activation of ARF GTPase activity	15	0	0.02	0.54196
GO:0042430	indole-containing compound metabolic process	882	0	1.27	0.54298
GO:0009800	cinnamic acid biosynthetic process	143	0	0.21	0.54397
GO:0009803	cinnamic acid metabolic process	143	0	0.21	0.54397
GO:0006598	polyamine catabolic process	299	0	0.43	0.54411
GO:0051568	histone H3-K4 methylation	85	0	0.12	0.5443
GO:0043290	apocarotenoid catabolic process	17	0	0.02	0.54576
GO:0046345	abscisic acid catabolic process	17	0	0.02	0.54576
GO:0016107	sesquiterpenoid catabolic process	17	0	0.02	0.54576
GO:0009270	response to humidity	11	0	0.02	0.54593
GO:2000762	regulation of phenylpropanoid metabolic process	142	0	0.2	0.54645
GO:0042398	cellular modified amino acid biosynthetic process	388	0	0.56	0.54769
GO:0010268	brassinosteroid homeostasis	78	0	0.11	0.54769
GO:0009396	folic acid-containing compound biosynthetic process	49	0	0.07	0.5487
GO:0009788	negative regulation of abscisic acid-activated signaling pathway	292	0	0.42	0.549
GO:1901420	negative regulation of response to alcohol	292	0	0.42	0.549
GO:0051446	positive regulation of meiotic cell cycle	11	0	0.02	0.54933
GO:0031167	rRNA methylation	14	0	0.02	0.54938
GO:0034613	cellular protein localization	3731	0	5.38	0.54961
GO:0040014	regulation of multicellular organism growth	9	0	0.01	0.55132
GO:0043628	ncRNA 3'-end processing	22	0	0.03	0.55142
GO:0010183	pollen tube guidance	98	0	0.14	0.55143
GO:0006935	chemotaxis	98	0	0.14	0.55143
GO:0042330	taxis	98	0	0.14	0.55143
GO:0050918	positive chemotaxis	98	0	0.14	0.55143
GO:0051938	L-glutamate import	17	0	0.02	0.55209
GO:0009268	response to pH	25	0	0.04	0.55316
GO:1901984	negative regulation of protein acetylation	43	0	0.06	0.55344
GO:0035067	negative regulation of histone acetylation	43	0	0.06	0.55344
GO:0031057	negative regulation of histone modification	43	0	0.06	0.55344
GO:2000757	negative regulation of peptidyl-lysine acetylation	43	0	0.06	0.55344
GO:1903309	negative regulation of chromatin modification	43	0	0.06	0.55344
GO:0051365	cellular response to potassium ion starvation	17	0	0.02	0.55392
GO:0009817	defense response to fungus, incompatible interaction	216	0	0.31	0.5542
GO:0009106	lipoate metabolic process	162	0	0.23	0.55507
GO:0009699	phenylpropanoid biosynthetic process	999	0	1.44	0.55527
GO:0048278	vesicle docking	36	0	0.05	0.55531
GO:0009648	photoperiodism	668	0	0.96	0.55565
GO:0018315	molybdenum incorporation into molybdenum-molybdopterin complex	6	0	0.01	0.55596
GO:0042040	metal incorporation into metallo-molybdopterin complex	6	0	0.01	0.55596
GO:0019217	regulation of fatty acid metabolic process	101	0	0.15	0.55615
GO:0060211	regulation of nuclear-transcribed mRNA poly(A) tail shortening	21	0	0.03	0.55648
GO:0016192	vesicle-mediated transport	2089	2	3.01	0.55668
GO:0010077	maintenance of inflorescence meristem identity	76	0	0.11	0.55702
GO:0032952	regulation of (1->3)-beta-D-glucan metabolic process	38	0	0.05	0.55745
GO:0032953	regulation of (1->3)-beta-D-glucan biosynthetic process	38	0	0.05	0.55745
GO:0072528	pyrimidine-containing compound biosynthetic process	372	0	0.54	0.55787
GO:1901141	regulation of lignin biosynthetic process	11	0	0.02	0.55809
GO:0009130	pyrimidine nucleoside monophosphate biosynthetic process	49	0	0.07	0.55815
GO:0033674	positive regulation of kinase activity	115	0	0.17	0.55866
GO:0045860	positive regulation of protein kinase activity	115	0	0.17	0.55866
GO:0001934	positive regulation of protein phosphorylation	115	0	0.17	0.55866
GO:0019673	GDP-mannose metabolic process	18	0	0.03	0.55882
GO:0051819	induction of tumor, nodule, or growth in other organism involved in symbiotic interaction	10	0	0.01	0.55888
GO:0046459	short-chain fatty acid metabolic process	27	1	0.04	0.55905
GO:0030004	cellular monovalent inorganic cation homeostasis	96	0	0.14	0.55926
GO:0043622	cortical microtubule organization	187	0	0.27	0.56022
GO:0006900	membrane budding	21	0	0.03	0.56036
GO:0009970	cellular response to sulfate starvation	98	0	0.14	0.56134
GO:0010493	Lewis a epitope biosynthetic process	11	0	0.02	0.56137
GO:0007166	cell surface receptor signaling pathway	335	0	0.48	0.56157
GO:0009825	multidimensional cell growth	821	0	1.18	0.5625
GO:0042304	regulation of fatty acid biosynthetic process	86	0	0.12	0.56252
GO:0018195	peptidyl-arginine modification	14	0	0.02	0.56292
GO:0018216	peptidyl-arginine methylation	14	0	0.02	0.56292
GO:0035246	peptidyl-arginine N-methylation	14	0	0.02	0.56292
GO:0048263	determination of dorsal identity	13	0	0.02	0.56336
GO:0007029	endoplasmic reticulum organization	38	0	0.05	0.56347
GO:0090068	positive regulation of cell cycle process	40	0	0.06	0.56399
GO:0018377	protein myristoylation	461	0	0.66	0.56425
GO:0006498	N-terminal protein lipidation	461	0	0.66	0.56425
GO:0006499	N-terminal protein myristoylation	461	0	0.66	0.56425
GO:0006580	ethanolamine metabolic process	10	0	0.01	0.56453
GO:0015749	monosaccharide transport	47	0	0.07	0.565
GO:0006302	double-strand break repair	309	0	0.45	0.56529
GO:0042539	hypotonic salinity response	37	0	0.05	0.56644
GO:0006971	hypotonic response	37	0	0.05	0.56644
GO:0052558	induction by organism of immune response of other organism involved in symbiotic interaction	9	0	0.01	0.56731
GO:0052559	induction by symbiont of host immune response	9	0	0.01	0.56731
GO:0080185	effector dependent induction by symbiont of host immune response	9	0	0.01	0.56731
GO:0007187	G-protein coupled receptor signaling pathway, coupled to cyclic nucleotide second messenger	8	0	0.01	0.56785
GO:0007188	adenylate cyclase-modulating G-protein coupled receptor signaling pathway	8	0	0.01	0.56785
GO:0007088	regulation of mitosis	23	0	0.03	0.5679
GO:0019593	mannitol biosynthetic process	33	0	0.05	0.56793
GO:0019594	mannitol metabolic process	33	0	0.05	0.56793
GO:0006059	hexitol metabolic process	33	0	0.05	0.56793
GO:0019401	alditol biosynthetic process	33	0	0.05	0.56793
GO:0019406	hexitol biosynthetic process	33	0	0.05	0.56793
GO:0009251	glucan catabolic process	132	0	0.19	0.56817
GO:0032261	purine nucleotide salvage	11	0	0.02	0.57042
GO:0009816	defense response to bacterium, incompatible interaction	325	0	0.47	0.57065
GO:0009820	alkaloid metabolic process	80	0	0.12	0.57074
GO:0008360	regulation of cell shape	11	0	0.02	0.57094
GO:0009821	alkaloid biosynthetic process	69	0	0.1	0.57095
GO:0048766	root hair initiation	77	0	0.11	0.57108
GO:0033500	carbohydrate homeostasis	107	0	0.15	0.57209
GO:0043617	cellular response to sucrose starvation	15	0	0.02	0.57243
GO:0001666	response to hypoxia	385	0	0.55	0.57322
GO:0043473	pigmentation	631	0	0.91	0.5736
GO:0048359	mucilage metabolic process involved in seed coat development	161	0	0.23	0.57375
GO:1902039	negative regulation of seed dormancy process	15	0	0.02	0.57408
GO:0048573	photoperiodism, flowering	632	0	0.91	0.5742
GO:0006121	mitochondrial electron transport, succinate to ubiquinone	7	0	0.01	0.57439
GO:0007205	protein kinase C-activating G-protein coupled receptor signaling pathway	25	0	0.04	0.57444
GO:0046688	response to copper ion	92	0	0.13	0.57507
GO:0045184	establishment of protein localization	3856	0	5.56	0.57507
GO:0006813	potassium ion transport	307	0	0.44	0.57512
GO:0015031	protein transport	3855	0	5.55	0.57609
GO:0043407	negative regulation of MAP kinase activity	83	0	0.12	0.57785
GO:0043409	negative regulation of MAPK cascade	83	0	0.12	0.57785
GO:0006575	cellular modified amino acid metabolic process	516	0	0.74	0.57789
GO:0016075	rRNA catabolic process	11	0	0.02	0.57791
GO:0034440	lipid oxidation	668	0	0.96	0.57804
GO:0010495	long-distance posttranscriptional gene silencing	11	0	0.02	0.57804
GO:0045793	positive regulation of cell size	19	0	0.03	0.57927
GO:0019359	nicotinamide nucleotide biosynthetic process	30	0	0.04	0.57952
GO:0046395	carboxylic acid catabolic process	1376	0	1.98	0.58043
GO:0016054	organic acid catabolic process	1376	0	1.98	0.58043
GO:0000097	sulfur amino acid biosynthetic process	1084	0	1.56	0.58114
GO:0007034	vacuolar transport	637	0	0.92	0.58198
GO:0030865	cortical cytoskeleton organization	196	0	0.28	0.58263
GO:0007019	microtubule depolymerization	11	0	0.02	0.58264
GO:0031111	negative regulation of microtubule polymerization or depolymerization	11	0	0.02	0.58264
GO:0031114	regulation of microtubule depolymerization	11	0	0.02	0.58264
GO:0052173	response to defenses of other organism involved in symbiotic interaction	203	0	0.29	0.58319
GO:0052255	modulation by organism of defense response of other organism involved in symbiotic interaction	203	0	0.29	0.58319
GO:0052200	response to host defenses	203	0	0.29	0.58319
GO:0052564	response to immune response of other organism involved in symbiotic interaction	203	0	0.29	0.58319
GO:0052552	modulation by organism of immune response of other organism involved in symbiotic interaction	203	0	0.29	0.58319
GO:0052553	modulation by symbiont of host immune response	203	0	0.29	0.58319
GO:0052555	positive regulation by organism of immune response of other organism involved in symbiotic interaction	203	0	0.29	0.58319
GO:0052556	positive regulation by symbiont of host immune response	203	0	0.29	0.58319
GO:0052572	response to host immune response	203	0	0.29	0.58319
GO:0075136	response to host	203	0	0.29	0.58319
GO:0052031	modulation by symbiont of host defense response	203	0	0.29	0.58319
GO:0044209	AMP salvage	10	0	0.01	0.58365
GO:0043090	amino acid import	465	0	0.67	0.58398
GO:0006308	DNA catabolic process	15	0	0.02	0.58457
GO:0045176	apical protein localization	29	0	0.04	0.58605
GO:0008105	asymmetric protein localization	29	0	0.04	0.58605
GO:0009448	gamma-aminobutyric acid metabolic process	28	0	0.04	0.58669
GO:0010337	regulation of salicylic acid metabolic process	33	0	0.05	0.58722
GO:0048830	adventitious root development	55	0	0.08	0.58781
GO:0006072	glycerol-3-phosphate metabolic process	13	0	0.02	0.58824
GO:2000605	positive regulation of secondary growth	31	0	0.04	0.58869
GO:0006264	mitochondrial DNA replication	9	0	0.01	0.58906
GO:0007215	glutamate receptor signaling pathway	35	0	0.05	0.59077
GO:0035235	ionotropic glutamate receptor signaling pathway	35	0	0.05	0.59077
GO:0071902	positive regulation of protein serine/threonine kinase activity	27	0	0.04	0.59195
GO:0070482	response to oxygen levels	396	0	0.57	0.59418
GO:0036293	response to decreased oxygen levels	396	0	0.57	0.59418
GO:0006497	protein lipidation	486	0	0.7	0.5942
GO:0042157	lipoprotein metabolic process	486	0	0.7	0.5942
GO:0042158	lipoprotein biosynthetic process	486	0	0.7	0.5942
GO:0010528	regulation of transposition	8	0	0.01	0.59432
GO:0010529	negative regulation of transposition	8	0	0.01	0.59432
GO:0098660	inorganic ion transmembrane transport	518	0	0.75	0.5953
GO:2001006	regulation of cellulose biosynthetic process	10	0	0.01	0.59552
GO:0010112	regulation of systemic acquired resistance	59	0	0.09	0.59585
GO:0051247	positive regulation of protein metabolic process	400	0	0.58	0.59595
GO:0051651	maintenance of location in cell	80	0	0.12	0.5961
GO:0010071	root meristem specification	25	0	0.04	0.59616
GO:0006220	pyrimidine nucleotide metabolic process	351	0	0.51	0.59619
GO:0010962	regulation of glucan biosynthetic process	72	0	0.1	0.59622
GO:0019755	one-carbon compound transport	39	0	0.06	0.59731
GO:0042822	pyridoxal phosphate metabolic process	17	0	0.02	0.59796
GO:0042823	pyridoxal phosphate biosynthetic process	17	0	0.02	0.59796
GO:0048469	cell maturation	1863	0	2.68	0.59815
GO:0048764	trichoblast maturation	1863	0	2.68	0.59815
GO:0048765	root hair cell differentiation	1863	0	2.68	0.59815
GO:0072348	sulfur compound transport	102	0	0.15	0.59852
GO:1901616	organic hydroxy compound catabolic process	122	0	0.18	0.59863
GO:0034660	ncRNA metabolic process	1195	0	1.72	0.59912
GO:0034243	regulation of transcription elongation from RNA polymerase II promoter	7	0	0.01	0.59975
GO:0032968	positive regulation of transcription elongation from RNA polymerase II promoter	7	0	0.01	0.59975
GO:0015712	hexose phosphate transport	21	0	0.03	0.59976
GO:0015714	phosphoenolpyruvate transport	21	0	0.03	0.59976
GO:0006012	galactose metabolic process	49	0	0.07	0.59994
GO:0043455	regulation of secondary metabolic process	267	0	0.38	0.60053
GO:0051274	beta-glucan biosynthetic process	604	0	0.87	0.60061
GO:0006212	uracil catabolic process	6	0	0.01	0.60065
GO:0006208	pyrimidine nucleobase catabolic process	6	0	0.01	0.60065
GO:0009739	response to gibberellin	1055	2	1.52	0.60103
GO:0071368	cellular response to cytokinin stimulus	339	0	0.49	0.6011
GO:0006221	pyrimidine nucleotide biosynthetic process	350	0	0.5	0.60117
GO:0045144	meiotic sister chromatid segregation	10	0	0.01	0.60125
GO:0051177	meiotic sister chromatid cohesion	10	0	0.01	0.60125
GO:0010234	anther wall tapetum cell fate specification	20	0	0.03	0.60147
GO:0052305	positive regulation by organism of innate immune response in other organism involved in symbiotic interaction	194	0	0.28	0.60159
GO:0052306	modulation by organism of innate immune response in other organism involved in symbiotic interaction	194	0	0.28	0.60159
GO:0052308	pathogen-associated molecular pattern dependent modulation by organism of innate immune response in other organism involved in symbiotic interaction	194	0	0.28	0.60159
GO:0052166	positive regulation by symbiont of host innate immune response	194	0	0.28	0.60159
GO:0052167	modulation by symbiont of host innate immune response	194	0	0.28	0.60159
GO:0052169	pathogen-associated molecular pattern dependent modulation by symbiont of host innate immune response	194	0	0.28	0.60159
GO:0052257	pathogen-associated molecular pattern dependent induction by organism of innate immune response of other organism involved in symbiotic interaction	194	0	0.28	0.60159
GO:0052510	positive regulation by organism of defense response of other organism involved in symbiotic interaction	194	0	0.28	0.60159
GO:0052509	positive regulation by symbiont of host defense response	194	0	0.28	0.60159
GO:0052033	pathogen-associated molecular pattern dependent induction by symbiont of host innate immune response	194	0	0.28	0.60159
GO:0006664	glycolipid metabolic process	426	0	0.61	0.60166
GO:0046900	tetrahydrofolylpolyglutamate metabolic process	13	0	0.02	0.6018
GO:0070085	glycosylation	676	0	0.97	0.60184
GO:0010078	maintenance of root meristem identity	87	0	0.13	0.60187
GO:0071491	cellular response to red light	97	0	0.14	0.60199
GO:0043241	protein complex disassembly	201	0	0.29	0.60213
GO:0032984	macromolecular complex disassembly	201	0	0.29	0.60213
GO:0080001	mucilage extrusion from seed coat	35	0	0.05	0.60374
GO:0032312	regulation of ARF GTPase activity	22	0	0.03	0.6041
GO:0006099	tricarboxylic acid cycle	91	0	0.13	0.60415
GO:2000105	positive regulation of DNA-dependent DNA replication	14	0	0.02	0.60539
GO:0032877	positive regulation of DNA endoreduplication	14	0	0.02	0.60539
GO:0048354	mucilage biosynthetic process involved in seed coat development	126	0	0.18	0.60542
GO:0009875	pollen-pistil interaction	105	0	0.15	0.60776
GO:0040011	locomotion	113	0	0.16	0.60811
GO:0010042	response to manganese ion	18	0	0.03	0.609
GO:0009263	deoxyribonucleotide biosynthetic process	13	0	0.02	0.60945
GO:0046349	amino sugar biosynthetic process	8	0	0.01	0.61005
GO:0008156	negative regulation of DNA replication	25	0	0.04	0.61018
GO:0051814	movement in other organism involved in symbiotic interaction	15	0	0.02	0.61022
GO:0052192	movement in environment of other organism involved in symbiotic interaction	15	0	0.02	0.61022
GO:0052126	movement in host environment	15	0	0.02	0.61022
GO:0044000	movement in host	15	0	0.02	0.61022
GO:0046739	transport of virus in multicellular host	15	0	0.02	0.61022
GO:0046903	secretion	196	2	0.28	0.61175
GO:0009083	branched-chain amino acid catabolic process	30	0	0.04	0.61201
GO:0008104	protein localization	4251	0	6.13	0.61237
GO:0034059	response to anoxia	34	0	0.05	0.61246
GO:1901979	regulation of inward rectifier potassium channel activity	18	0	0.03	0.61254
GO:2001257	regulation of cation channel activity	18	0	0.03	0.61254
GO:1901379	regulation of potassium ion transmembrane transport	18	0	0.03	0.61254
GO:1901016	regulation of potassium ion transmembrane transporter activity	18	0	0.03	0.61254
GO:0071806	protein transmembrane transport	448	0	0.65	0.6134
GO:0030258	lipid modification	755	0	1.09	0.61343
GO:0034308	primary alcohol metabolic process	36	0	0.05	0.61349
GO:0018342	protein prenylation	18	0	0.03	0.61355
GO:0097354	prenylation	18	0	0.03	0.61355
GO:0019363	pyridine nucleotide biosynthetic process	39	0	0.06	0.61533
GO:0035556	intracellular signal transduction	2569	8	3.7	0.61658
GO:0070201	regulation of establishment of protein localization	21	0	0.03	0.61675
GO:0051223	regulation of protein transport	21	0	0.03	0.61675
GO:0033567	DNA replication, Okazaki fragment processing	7	0	0.01	0.61708
GO:0051792	medium-chain fatty acid biosynthetic process	7	0	0.01	0.61737
GO:0006493	protein O-linked glycosylation	15	0	0.02	0.61777
GO:0032509	endosome transport via multivesicular body sorting pathway	14	0	0.02	0.61832
GO:0043433	negative regulation of sequence-specific DNA binding transcription factor activity	11	0	0.02	0.61874
GO:0051090	regulation of sequence-specific DNA binding transcription factor activity	11	0	0.02	0.61874
GO:0050992	dimethylallyl diphosphate biosynthetic process	7	0	0.01	0.61875
GO:0005984	disaccharide metabolic process	668	0	0.96	0.61959
GO:0019481	L-alanine catabolic process, by transamination	6	0	0.01	0.61965
GO:0007265	Ras protein signal transduction	61	0	0.09	0.6202
GO:0051056	regulation of small GTPase mediated signal transduction	61	0	0.09	0.6202
GO:0046578	regulation of Ras protein signal transduction	61	0	0.09	0.6202
GO:0010500	transmitting tissue development	34	0	0.05	0.62134
GO:0006513	protein monoubiquitination	13	0	0.02	0.62137
GO:0046916	cellular transition metal ion homeostasis	214	0	0.31	0.62139
GO:0030007	cellular potassium ion homeostasis	38	0	0.05	0.62155
GO:0010508	positive regulation of autophagy	16	0	0.02	0.62234
GO:0031331	positive regulation of cellular catabolic process	16	0	0.02	0.62234
GO:0043484	regulation of RNA splicing	39	0	0.06	0.62243
GO:0007076	mitotic chromosome condensation	7	0	0.01	0.62264
GO:0010150	leaf senescence	669	4	0.96	0.62327
GO:0000712	resolution of meiotic recombination intermediates	9	0	0.01	0.624
GO:0030497	fatty acid elongation	30	0	0.04	0.62454
GO:0009561	megagametogenesis	516	0	0.74	0.62669
GO:0010037	response to carbon dioxide	51	0	0.07	0.62671
GO:0090332	stomatal closure	90	0	0.13	0.62732
GO:0043086	negative regulation of catalytic activity	375	0	0.54	0.62823
GO:0042178	xenobiotic catabolic process	10	0	0.01	0.62893
GO:0015908	fatty acid transport	21	0	0.03	0.6293
GO:0005983	starch catabolic process	106	0	0.15	0.62999
GO:0019674	NAD metabolic process	32	0	0.05	0.63021
GO:0045143	homologous chromosome segregation	11	0	0.02	0.63072
GO:0046085	adenosine metabolic process	6	0	0.01	0.63093
GO:0019760	glucosinolate metabolic process	875	1	1.26	0.6315
GO:0019757	glycosinolate metabolic process	875	1	1.26	0.6315
GO:0016143	S-glycoside metabolic process	875	1	1.26	0.6315
GO:0043244	regulation of protein complex disassembly	152	0	0.22	0.63166
GO:0046785	microtubule polymerization	336	0	0.48	0.63241
GO:0048193	Golgi vesicle transport	1463	0	2.11	0.63274
GO:0015846	polyamine transport	11	0	0.02	0.63357
GO:0080147	root hair cell development	1289	0	1.86	0.63358
GO:0048219	inter-Golgi cisterna vesicle-mediated transport	9	0	0.01	0.63388
GO:0006886	intracellular protein transport	3633	0	5.23	0.63597
GO:0010262	somatic embryogenesis	30	0	0.04	0.63634
GO:0032786	positive regulation of DNA-templated transcription, elongation	9	0	0.01	0.63643
GO:0007020	microtubule nucleation	331	0	0.48	0.63659
GO:0034284	response to monosaccharide	849	1	1.22	0.63667
GO:0010496	intercellular transport	57	0	0.08	0.6377
GO:0050891	multicellular organismal water homeostasis	13	0	0.02	0.63953
GO:0050878	regulation of body fluid levels	13	0	0.02	0.63953
GO:0080160	selenate transport	37	0	0.05	0.63955
GO:0006207	'de novo' pyrimidine nucleobase biosynthetic process	19	0	0.03	0.64006
GO:2000038	regulation of stomatal complex development	71	1	0.1	0.64039
GO:0042439	ethanolamine-containing compound metabolic process	77	0	0.11	0.64071
GO:0010116	positive regulation of abscisic acid biosynthetic process	10	0	0.01	0.64072
GO:0045828	positive regulation of isoprenoid metabolic process	10	0	0.01	0.64072
GO:0019243	methylglyoxal catabolic process to D-lactate	191	0	0.28	0.64257
GO:0006089	lactate metabolic process	191	0	0.28	0.64257
GO:0010600	regulation of auxin biosynthetic process	24	0	0.03	0.64309
GO:0018958	phenol-containing compound metabolic process	1046	0	1.51	0.64317
GO:0007186	G-protein coupled receptor signaling pathway	70	0	0.1	0.64397
GO:2000021	regulation of ion homeostasis	23	0	0.03	0.64413
GO:2001252	positive regulation of chromosome organization	144	0	0.21	0.64431
GO:0065002	intracellular protein transmembrane transport	445	0	0.64	0.64471
GO:0010231	maintenance of seed dormancy	75	0	0.11	0.6448
GO:0097437	maintenance of dormancy	75	0	0.11	0.6448
GO:0072489	methylammonium transmembrane transport	10	0	0.01	0.6453
GO:0006413	translational initiation	226	0	0.33	0.64609
GO:0043624	cellular protein complex disassembly	136	0	0.2	0.6466
GO:0017145	stem cell division	75	0	0.11	0.64697
GO:0010959	regulation of metal ion transport	73	0	0.11	0.64734
GO:1902170	cellular response to reactive nitrogen species	90	0	0.13	0.64773
GO:0042558	pteridine-containing compound metabolic process	90	0	0.13	0.6481
GO:0034605	cellular response to heat	192	0	0.28	0.64849
GO:0000002	mitochondrial genome maintenance	29	0	0.04	0.64918
GO:0002238	response to molecule of fungal origin	88	0	0.13	0.65057
GO:2000603	regulation of secondary growth	32	0	0.05	0.65071
GO:0031935	regulation of chromatin silencing	7	0	0.01	0.65113
GO:0031109	microtubule polymerization or depolymerization	344	0	0.5	0.65201
GO:0080148	negative regulation of response to water deprivation	34	0	0.05	0.6521
GO:0051347	positive regulation of transferase activity	138	0	0.2	0.65375
GO:0009225	nucleotide-sugar metabolic process	109	0	0.16	0.65431
GO:0046777	protein autophosphorylation	1117	1	1.61	0.65435
GO:0009627	systemic acquired resistance	1797	0	2.59	0.65477
GO:0043155	negative regulation of photosynthesis, light reaction	80	0	0.12	0.65544
GO:0010205	photoinhibition	80	0	0.12	0.65544
GO:0031122	cytoplasmic microtubule organization	191	0	0.28	0.65551
GO:0006646	phosphatidylethanolamine biosynthetic process	8	0	0.01	0.65557
GO:0046337	phosphatidylethanolamine metabolic process	8	0	0.01	0.65557
GO:0071470	cellular response to osmotic stress	201	0	0.29	0.65757
GO:0010161	red light signaling pathway	94	0	0.14	0.65793
GO:0009247	glycolipid biosynthetic process	394	0	0.57	0.65822
GO:0009814	defense response, incompatible interaction	2436	1	3.51	0.65865
GO:1901698	response to nitrogen compound	3273	8	4.72	0.65874
GO:0042538	hyperosmotic salinity response	1015	0	1.46	0.6591
GO:0042176	regulation of protein catabolic process	82	0	0.12	0.65933
GO:0009638	phototropism	206	0	0.3	0.65947
GO:0010050	vegetative phase change	240	0	0.35	0.66036
GO:0072529	pyrimidine-containing compound catabolic process	11	0	0.02	0.6605
GO:0042759	long-chain fatty acid biosynthetic process	11	0	0.02	0.66154
GO:0044273	sulfur compound catabolic process	108	0	0.16	0.6618
GO:0009432	SOS response	6	0	0.01	0.6618
GO:2000012	regulation of auxin polar transport	23	0	0.03	0.66216
GO:0010068	protoderm histogenesis	165	0	0.24	0.66288
GO:0034661	ncRNA catabolic process	33	0	0.05	0.66624
GO:0007276	gamete generation	441	0	0.64	0.66663
GO:0071230	cellular response to amino acid stimulus	19	0	0.03	0.66698
GO:0046448	tropane alkaloid metabolic process	13	0	0.02	0.66702
GO:0015980	energy derivation by oxidation of organic compounds	278	0	0.4	0.66729
GO:0016310	phosphorylation	3709	5	5.34	0.66744
GO:0010063	positive regulation of trichoblast fate specification	10	0	0.01	0.66929
GO:0010055	atrichoblast differentiation	10	0	0.01	0.66929
GO:0010056	atrichoblast fate specification	10	0	0.01	0.66929
GO:0010058	regulation of atrichoblast fate specification	10	0	0.01	0.66929
GO:0010059	positive regulation of atrichoblast fate specification	10	0	0.01	0.66929
GO:0000060	protein import into nucleus, translocation	28	0	0.04	0.67098
GO:0006760	folic acid-containing compound metabolic process	85	0	0.12	0.67119
GO:0034470	ncRNA processing	895	0	1.29	0.67173
GO:0047484	regulation of response to osmotic stress	47	0	0.07	0.67193
GO:2000035	regulation of stem cell division	74	0	0.11	0.67314
GO:0016579	protein deubiquitination	190	0	0.27	0.67353
GO:0045229	external encapsulating structure organization	3568	3	5.14	0.67384
GO:0010394	homogalacturonan metabolic process	34	0	0.05	0.67417
GO:0010289	homogalacturonan biosynthetic process	34	0	0.05	0.67417
GO:0070727	cellular macromolecule localization	4023	0	5.8	0.67456
GO:0000738	DNA catabolic process, exonucleolytic	11	0	0.02	0.67458
GO:0010321	regulation of vegetative phase change	24	0	0.03	0.67464
GO:1902023	L-arginine transport	19	0	0.03	0.67753
GO:0043091	L-arginine import	19	0	0.03	0.67753
GO:0090467	arginine import	19	0	0.03	0.67753
GO:0010204	defense response signaling pathway, resistance gene-independent	76	0	0.11	0.67754
GO:0023051	regulation of signaling	1149	0	1.66	0.67915
GO:0016575	histone deacetylation	33	0	0.05	0.67984
GO:0006892	post-Golgi vesicle-mediated transport	58	0	0.08	0.68
GO:0006896	Golgi to vacuole transport	58	0	0.08	0.68
GO:0032412	regulation of ion transmembrane transporter activity	270	0	0.39	0.6814
GO:0032409	regulation of transporter activity	270	0	0.39	0.6814
GO:0022898	regulation of transmembrane transporter activity	270	0	0.39	0.6814
GO:0010646	regulation of cell communication	1159	0	1.67	0.68169
GO:1901935	beta-caryophyllene metabolic process	6	0	0.01	0.68403
GO:1901937	beta-caryophyllene biosynthetic process	6	0	0.01	0.68403
GO:0046131	pyrimidine ribonucleoside metabolic process	87	0	0.13	0.68415
GO:0006213	pyrimidine nucleoside metabolic process	87	0	0.13	0.68415
GO:1902582	single-organism intracellular transport	4330	2	6.24	0.68435
GO:0046209	nitric oxide metabolic process	46	0	0.07	0.68464
GO:0051046	regulation of secretion	30	0	0.04	0.68492
GO:0019464	glycine decarboxylation via glycine cleavage system	31	0	0.04	0.68604
GO:0019953	sexual reproduction	576	0	0.83	0.68625
GO:0010098	suspensor development	38	0	0.05	0.68672
GO:0009395	phospholipid catabolic process	75	0	0.11	0.68681
GO:0051649	establishment of localization in cell	5519	6	7.95	0.68691
GO:0006465	signal peptide processing	7	0	0.01	0.6871
GO:0046049	UMP metabolic process	40	0	0.06	0.68721
GO:0009174	pyrimidine ribonucleoside monophosphate biosynthetic process	40	0	0.06	0.68721
GO:0006222	UMP biosynthetic process	40	0	0.06	0.68721
GO:0010219	regulation of vernalization response	13	0	0.02	0.68722
GO:0009738	abscisic acid-activated signaling pathway	1402	0	2.02	0.68753
GO:0009710	tropane alkaloid biosynthetic process	12	0	0.02	0.68813
GO:0009746	response to hexose	835	1	1.2	0.68899
GO:0042446	hormone biosynthetic process	1124	2	1.62	0.69038
GO:0034311	diol metabolic process	13	0	0.02	0.69045
GO:0034312	diol biosynthetic process	13	0	0.02	0.69045
GO:0009072	aromatic amino acid family metabolic process	870	1	1.25	0.69138
GO:0007131	reciprocal meiotic recombination	313	0	0.45	0.6919
GO:0035825	reciprocal DNA recombination	313	0	0.45	0.6919
GO:0048199	vesicle targeting, to, from or within Golgi	11	0	0.02	0.69233
GO:0006903	vesicle targeting	11	0	0.02	0.69233
GO:0006525	arginine metabolic process	59	0	0.09	0.69234
GO:0006401	RNA catabolic process	286	2	0.41	0.69271
GO:1901998	toxin transport	8	0	0.01	0.69271
GO:0042891	antibiotic transport	8	0	0.01	0.69271
GO:0051656	establishment of organelle localization	460	0	0.66	0.69273
GO:0009966	regulation of signal transduction	1147	0	1.65	0.69297
GO:0010359	regulation of anion channel activity	268	0	0.39	0.69309
GO:0071732	cellular response to nitric oxide	56	0	0.08	0.69338
GO:0009176	pyrimidine deoxyribonucleoside monophosphate metabolic process	9	0	0.01	0.69353
GO:0009177	pyrimidine deoxyribonucleoside monophosphate biosynthetic process	9	0	0.01	0.69353
GO:0046488	phosphatidylinositol metabolic process	271	2	0.39	0.69353
GO:0032885	regulation of polysaccharide biosynthetic process	77	0	0.11	0.69367
GO:0010117	photoprotection	11	0	0.02	0.69387
GO:0009854	oxidative photosynthetic carbon pathway	28	0	0.04	0.69443
GO:1902243	copal-8-ol diphosphate(3-) biosynthetic process	10	0	0.01	0.69451
GO:1902247	geranylgeranyl diphosphate catabolic process	10	0	0.01	0.69451
GO:1901991	negative regulation of mitotic cell cycle phase transition	18	0	0.03	0.69464
GO:1901988	negative regulation of cell cycle phase transition	18	0	0.03	0.69464
GO:1902586	multi-organism intercellular transport	7	0	0.01	0.69465
GO:0046740	transport of virus in host, cell to cell	7	0	0.01	0.69465
GO:0044211	CTP salvage	7	0	0.01	0.69574
GO:1902593	single-organism nuclear import	434	0	0.63	0.69666
GO:0006606	protein import into nucleus	434	0	0.63	0.69666
GO:0044744	protein targeting to nucleus	434	0	0.63	0.69666
GO:0009834	plant-type secondary cell wall biogenesis	339	0	0.49	0.69736
GO:0006310	DNA recombination	684	0	0.99	0.69759
GO:0006021	inositol biosynthetic process	8	0	0.01	0.69853
GO:0006723	cuticle hydrocarbon biosynthetic process	16	0	0.02	0.69884
GO:0008285	negative regulation of cell proliferation	47	0	0.07	0.69929
GO:1901162	primary amino compound biosynthetic process	10	0	0.01	0.69939
GO:0009808	lignin metabolic process	441	0	0.64	0.69962
GO:0021700	developmental maturation	1989	0	2.87	0.69973
GO:0080050	regulation of seed development	224	0	0.32	0.70086
GO:0010449	root meristem growth	153	0	0.22	0.7012
GO:0032881	regulation of polysaccharide metabolic process	150	0	0.22	0.70138
GO:0031146	SCF-dependent proteasomal ubiquitin-dependent protein catabolic process	30	0	0.04	0.70209
GO:0071941	nitrogen cycle metabolic process	60	0	0.09	0.70234
GO:0010053	root epidermal cell differentiation	2160	1	3.11	0.70353
GO:0072596	establishment of protein localization to chloroplast	174	0	0.25	0.70396
GO:0072598	protein localization to chloroplast	174	0	0.25	0.70396
GO:0045036	protein targeting to chloroplast	174	0	0.25	0.70396
GO:0010942	positive regulation of cell death	110	0	0.16	0.70435
GO:0015672	monovalent inorganic cation transport	1113	0	1.6	0.70447
GO:0010190	cytochrome b6f complex assembly	6	0	0.01	0.70511
GO:2000896	amylopectin metabolic process	23	0	0.03	0.70546
GO:0010021	amylopectin biosynthetic process	23	0	0.03	0.70546
GO:0005986	sucrose biosynthetic process	81	0	0.12	0.70588
GO:0043157	response to cation stress	11	0	0.02	0.70608
GO:0034219	carbohydrate transmembrane transport	108	0	0.16	0.70633
GO:0046653	tetrahydrofolate metabolic process	48	0	0.07	0.70638
GO:0048577	negative regulation of short-day photoperiodism, flowering	33	0	0.05	0.70672
GO:0051170	nuclear import	457	0	0.66	0.70693
GO:0019751	polyol metabolic process	315	0	0.45	0.70695
GO:0009413	response to flooding	11	0	0.02	0.70812
GO:0048564	photosystem I assembly	45	0	0.06	0.70863
GO:0043201	response to leucine	73	0	0.11	0.70925
GO:0080052	response to histidine	73	0	0.11	0.70925
GO:0080053	response to phenylalanine	73	0	0.11	0.70925
GO:0042762	regulation of sulfur metabolic process	187	3	0.27	0.70928
GO:0031401	positive regulation of protein modification process	248	0	0.36	0.70932
GO:0051501	diterpene phytoalexin metabolic process	36	0	0.05	0.70937
GO:0043266	regulation of potassium ion transport	54	0	0.08	0.71002
GO:0007032	endosome organization	51	0	0.07	0.71008
GO:0015760	glucose-6-phosphate transport	20	0	0.03	0.71059
GO:0006071	glycerol metabolic process	27	0	0.04	0.71062
GO:0043605	cellular amide catabolic process	12	0	0.02	0.71068
GO:0006269	DNA replication, synthesis of RNA primer	6	0	0.01	0.71084
GO:0009593	detection of chemical stimulus	140	0	0.2	0.71085
GO:0051554	flavonol metabolic process	55	0	0.08	0.71096
GO:0000162	tryptophan biosynthetic process	149	0	0.21	0.71131
GO:0046219	indolalkylamine biosynthetic process	149	0	0.21	0.71131
GO:0017157	regulation of exocytosis	27	0	0.04	0.71136
GO:0010046	response to mycotoxin	7	0	0.01	0.71161
GO:0050691	regulation of defense response to virus by host	15	0	0.02	0.71169
GO:0080112	seed growth	98	0	0.14	0.71178
GO:0080113	regulation of seed growth	98	0	0.14	0.71178
GO:0019400	alditol metabolic process	60	0	0.09	0.71209
GO:0046246	terpene biosynthetic process	115	0	0.17	0.71217
GO:0010187	negative regulation of seed germination	171	2	0.25	0.71263
GO:0009147	pyrimidine nucleoside triphosphate metabolic process	25	0	0.04	0.71404
GO:0070592	cell wall polysaccharide biosynthetic process	683	0	0.98	0.71463
GO:0006521	regulation of cellular amino acid metabolic process	76	3	0.11	0.71464
GO:0033238	regulation of cellular amine metabolic process	76	3	0.11	0.71464
GO:0048826	cotyledon morphogenesis	13	0	0.02	0.71496
GO:0019692	deoxyribose phosphate metabolic process	14	0	0.02	0.71509
GO:0009394	2'-deoxyribonucleotide metabolic process	14	0	0.02	0.71509
GO:0006108	malate metabolic process	43	0	0.06	0.71554
GO:0051552	flavone metabolic process	57	0	0.08	0.7159
GO:0051275	beta-glucan catabolic process	26	0	0.04	0.7163
GO:0007263	nitric oxide mediated signal transduction	52	1	0.07	0.71642
GO:0032196	transposition	51	0	0.07	0.71666
GO:0071277	cellular response to calcium ion	14	0	0.02	0.717
GO:0000105	histidine biosynthetic process	22	0	0.03	0.71723
GO:0051667	establishment of plastid localization	418	0	0.6	0.71743
GO:0051644	plastid localization	418	0	0.6	0.71743
GO:0009902	chloroplast relocation	418	0	0.6	0.71743
GO:0071554	cell wall organization or biogenesis	4538	3	6.54	0.71761
GO:0009957	epidermal cell fate specification	68	0	0.1	0.71782
GO:0051187	cofactor catabolic process	295	3	0.43	0.71807
GO:0071450	cellular response to oxygen radical	41	0	0.06	0.71812
GO:0071451	cellular response to superoxide	41	0	0.06	0.71812
GO:0019430	removal of superoxide radicals	41	0	0.06	0.71812
GO:0034214	protein hexamerization	16	0	0.02	0.71887
GO:0008356	asymmetric cell division	133	0	0.19	0.71936
GO:0016233	telomere capping	6	0	0.01	0.71949
GO:0010360	negative regulation of anion channel activity	37	0	0.05	0.71991
GO:0010361	regulation of anion channel activity by blue light	37	0	0.05	0.71991
GO:0010362	negative regulation of anion channel activity by blue light	37	0	0.05	0.71991
GO:0032410	negative regulation of transporter activity	37	0	0.05	0.71991
GO:0032413	negative regulation of ion transmembrane transporter activity	37	0	0.05	0.71991
GO:0009132	nucleoside diphosphate metabolic process	18	0	0.03	0.7202
GO:0006084	acetyl-CoA metabolic process	350	0	0.5	0.7205
GO:0035384	thioester biosynthetic process	53	0	0.08	0.7205
GO:0071616	acyl-CoA biosynthetic process	53	0	0.08	0.7205
GO:1901879	regulation of protein depolymerization	79	0	0.11	0.72155
GO:0045824	negative regulation of innate immune response	12	0	0.02	0.72201
GO:0050777	negative regulation of immune response	12	0	0.02	0.72201
GO:1901607	alpha-amino acid biosynthetic process	1555	0	2.24	0.7227
GO:0006536	glutamate metabolic process	68	0	0.1	0.7229
GO:0055114	oxidation-reduction process	3900	0	5.62	0.72341
GO:1903320	regulation of protein modification by small protein conjugation or removal	14	0	0.02	0.72382
GO:0010236	plastoquinone biosynthetic process	11	0	0.02	0.72402
GO:0035335	peptidyl-tyrosine dephosphorylation	36	0	0.05	0.72442
GO:0000729	DNA double-strand break processing	9	0	0.01	0.72465
GO:0000706	meiotic DNA double-strand break processing	9	0	0.01	0.72465
GO:1901000	regulation of response to salt stress	7	0	0.01	0.7247
GO:0071786	endoplasmic reticulum tubular network organization	28	0	0.04	0.72496
GO:0033015	tetrapyrrole catabolic process	289	3	0.42	0.72576
GO:0006787	porphyrin-containing compound catabolic process	289	3	0.42	0.72576
GO:0019761	glucosinolate biosynthetic process	753	1	1.09	0.72742
GO:0019758	glycosinolate biosynthetic process	753	1	1.09	0.72742
GO:0016144	S-glycoside biosynthetic process	753	1	1.09	0.72742
GO:0010220	positive regulation of vernalization response	11	0	0.02	0.72806
GO:0010675	regulation of cellular carbohydrate metabolic process	301	0	0.43	0.72885
GO:0042335	cuticle development	350	0	0.5	0.72903
GO:0010638	positive regulation of organelle organization	721	0	1.04	0.72962
GO:0046620	regulation of organ growth	64	0	0.09	0.72975
GO:0015996	chlorophyll catabolic process	285	3	0.41	0.73093
GO:0050994	regulation of lipid catabolic process	14	0	0.02	0.73142
GO:0008380	RNA splicing	1096	0	1.58	0.73153
GO:0009822	alkaloid catabolic process	10	0	0.01	0.73238
GO:1901867	ecgonine methyl ester metabolic process	10	0	0.01	0.73238
GO:1901870	ecgonone methyl ester metabolic process	10	0	0.01	0.73238
GO:0009219	pyrimidine deoxyribonucleotide metabolic process	13	0	0.02	0.73244
GO:1900618	regulation of shoot system morphogenesis	14	0	0.02	0.7327
GO:2000028	regulation of photoperiodism, flowering	228	0	0.33	0.73294
GO:0010089	xylem development	419	1	0.6	0.73353
GO:0046460	neutral lipid biosynthetic process	105	0	0.15	0.73395
GO:0046463	acylglycerol biosynthetic process	105	0	0.15	0.73395
GO:0048576	positive regulation of short-day photoperiodism, flowering	85	0	0.12	0.7348
GO:0051761	sesquiterpene metabolic process	33	0	0.05	0.73568
GO:0051762	sesquiterpene biosynthetic process	33	0	0.05	0.73568
GO:0031349	positive regulation of defense response	524	1	0.76	0.73587
GO:0046794	transport of virus	19	0	0.03	0.73649
GO:0009741	response to brassinosteroid	694	1	1	0.73761
GO:0044743	intracellular protein transmembrane import	436	0	0.63	0.73782
GO:0002215	defense response to nematode	62	0	0.09	0.73788
GO:0044042	glucan metabolic process	1990	1	2.87	0.7383
GO:0006073	cellular glucan metabolic process	1990	1	2.87	0.7383
GO:0009265	2'-deoxyribonucleotide biosynthetic process	12	0	0.02	0.73861
GO:0009221	pyrimidine deoxyribonucleotide biosynthetic process	12	0	0.02	0.73861
GO:0046385	deoxyribose phosphate biosynthetic process	12	0	0.02	0.73861
GO:0090066	regulation of anatomical structure size	849	0	1.22	0.7402
GO:0032535	regulation of cellular component size	849	0	1.22	0.7402
GO:0006265	DNA topological change	35	0	0.05	0.74029
GO:0010082	regulation of root meristem growth	136	0	0.2	0.74055
GO:0046244	salicylic acid catabolic process	8	0	0.01	0.74079
GO:0000375	RNA splicing, via transesterification reactions	487	0	0.7	0.74082
GO:0000377	RNA splicing, via transesterification reactions with bulged adenosine as nucleophile	487	0	0.7	0.74082
GO:0015822	ornithine transport	8	0	0.01	0.74111
GO:0009101	glycoprotein biosynthetic process	659	0	0.95	0.74261
GO:0044712	single-organism catabolic process	4720	4	6.8	0.74264
GO:0009620	response to fungus	2636	4	3.8	0.74318
GO:0009220	pyrimidine ribonucleotide biosynthetic process	322	0	0.46	0.74346
GO:0009218	pyrimidine ribonucleotide metabolic process	322	0	0.46	0.74346
GO:0010061	regulation of trichoblast fate specification	12	0	0.02	0.74347
GO:0010057	trichoblast fate specification	12	0	0.02	0.74347
GO:0032922	circadian regulation of gene expression	46	0	0.07	0.74431
GO:0048584	positive regulation of response to stimulus	925	1	1.33	0.74563
GO:1901136	carbohydrate derivative catabolic process	747	0	1.08	0.74682
GO:0034052	positive regulation of plant-type hypersensitive response	35	0	0.05	0.74699
GO:0019747	regulation of isoprenoid metabolic process	53	0	0.08	0.74706
GO:0000910	cytokinesis	1774	0	2.56	0.74727
GO:0055076	transition metal ion homeostasis	273	0	0.39	0.74728
GO:0044070	regulation of anion transport	283	0	0.41	0.74827
GO:0046039	GTP metabolic process	278	0	0.4	0.74877
GO:0015743	malate transport	26	0	0.04	0.74919
GO:0034762	regulation of transmembrane transport	295	0	0.43	0.74921
GO:0034765	regulation of ion transmembrane transport	295	0	0.43	0.74921
GO:1900673	olefin metabolic process	311	5	0.45	0.74934
GO:1900674	olefin biosynthetic process	311	5	0.45	0.74934
GO:0009306	protein secretion	77	0	0.11	0.74958
GO:0048232	male gamete generation	164	0	0.24	0.74984
GO:0000098	sulfur amino acid catabolic process	12	0	0.02	0.75046
GO:0015696	ammonium transport	196	0	0.28	0.75103
GO:0018065	protein-cofactor linkage	16	0	0.02	0.75105
GO:0009749	response to glucose	358	0	0.52	0.75173
GO:0032940	secretion by cell	186	2	0.27	0.75173
GO:0050778	positive regulation of immune response	514	1	0.74	0.75186
GO:0002684	positive regulation of immune system process	514	1	0.74	0.75186
GO:0046273	lignan catabolic process	10	0	0.01	0.75208
GO:1901598	(-)-pinoresinol metabolic process	10	0	0.01	0.75208
GO:1902123	(-)-pinoresinol catabolic process	10	0	0.01	0.75208
GO:1902124	(+)-pinoresinol metabolic process	10	0	0.01	0.75208
GO:1902125	(+)-pinoresinol catabolic process	10	0	0.01	0.75208
GO:1902127	(-)-lariciresinol metabolic process	10	0	0.01	0.75208
GO:1902128	(-)-lariciresinol catabolic process	10	0	0.01	0.75208
GO:1902129	(-)-lariciresinol biosynthetic process	10	0	0.01	0.75208
GO:1902130	(+)-lariciresinol metabolic process	10	0	0.01	0.75208
GO:1902131	(+)-lariciresinol catabolic process	10	0	0.01	0.75208
GO:1902132	(+)-lariciresinol biosynthetic process	10	0	0.01	0.75208
GO:1902133	(+)-secoisolariciresinol metabolic process	10	0	0.01	0.75208
GO:1902135	(+)-secoisolariciresinol biosynthetic process	10	0	0.01	0.75208
GO:1902136	(-)-secoisolariciresinol metabolic process	10	0	0.01	0.75208
GO:1902138	(-)-secoisolariciresinol biosynthetic process	10	0	0.01	0.75208
GO:1901502	ether catabolic process	10	0	0.01	0.75208
GO:1901503	ether biosynthetic process	10	0	0.01	0.75208
GO:0034310	primary alcohol catabolic process	10	0	0.01	0.75208
GO:0034309	primary alcohol biosynthetic process	10	0	0.01	0.75208
GO:0051641	cellular localization	5943	6	8.56	0.75244
GO:0019563	glycerol catabolic process	11	0	0.02	0.75385
GO:0019405	alditol catabolic process	11	0	0.02	0.75385
GO:0042344	indole glucosinolate catabolic process	66	0	0.1	0.75434
GO:0030834	regulation of actin filament depolymerization	68	0	0.1	0.75456
GO:1901868	ecgonine methyl ester catabolic process	9	0	0.01	0.75556
GO:1901869	ecgonine methyl ester biosynthetic process	9	0	0.01	0.75556
GO:1901871	ecgonone methyl ester catabolic process	9	0	0.01	0.75556
GO:1901872	ecgonone methyl ester biosynthetic process	9	0	0.01	0.75556
GO:0042182	ketone catabolic process	9	0	0.01	0.75556
GO:0035670	plant-type ovary development	754	0	1.09	0.75561
GO:0018904	ether metabolic process	79	0	0.11	0.75561
GO:0051493	regulation of cytoskeleton organization	500	0	0.72	0.75625
GO:0046907	intracellular transport	5016	4	7.23	0.75627
GO:0009717	isoflavonoid biosynthetic process	26	0	0.04	0.75631
GO:0046287	isoflavonoid metabolic process	26	0	0.04	0.75631
GO:0043620	regulation of DNA-templated transcription in response to stress	74	0	0.11	0.75767
GO:0031396	regulation of protein ubiquitination	12	0	0.02	0.75804
GO:0033356	UDP-L-arabinose metabolic process	27	0	0.04	0.75826
GO:0008202	steroid metabolic process	1092	2	1.57	0.75844
GO:0043413	macromolecule glycosylation	658	0	0.95	0.75853
GO:0006486	protein glycosylation	658	0	0.95	0.75853
GO:1902533	positive regulation of intracellular signal transduction	26	0	0.04	0.75863
GO:0043410	positive regulation of MAPK cascade	26	0	0.04	0.75863
GO:0043406	positive regulation of MAP kinase activity	26	0	0.04	0.75863
GO:0000187	activation of MAPK activity	26	0	0.04	0.75863
GO:0010155	regulation of proton transport	254	0	0.37	0.75944
GO:0010119	regulation of stomatal movement	594	0	0.86	0.75958
GO:0051130	positive regulation of cellular component organization	733	0	1.06	0.76067
GO:0071731	response to nitric oxide	68	0	0.1	0.76138
GO:0032527	protein exit from endoplasmic reticulum	19	0	0.03	0.76169
GO:0006323	DNA packaging	191	0	0.28	0.76247
GO:0046856	phosphatidylinositol dephosphorylation	18	0	0.03	0.7632
GO:0046839	phospholipid dephosphorylation	18	0	0.03	0.7632
GO:0045089	positive regulation of innate immune response	505	1	0.73	0.76365
GO:0019762	glucosinolate catabolic process	78	0	0.11	0.76385
GO:0019759	glycosinolate catabolic process	78	0	0.11	0.76385
GO:0016145	S-glycoside catabolic process	78	0	0.11	0.76385
GO:0009553	embryo sac development	836	0	1.2	0.76395
GO:0019432	triglyceride biosynthetic process	101	0	0.15	0.7642
GO:0044038	cell wall macromolecule biosynthetic process	686	0	0.99	0.76445
GO:0070589	cellular component macromolecule biosynthetic process	686	0	0.99	0.76445
GO:0019544	arginine catabolic process to glutamate	7	0	0.01	0.76495
GO:0071804	cellular potassium ion transport	212	0	0.31	0.76513
GO:0071805	potassium ion transmembrane transport	212	0	0.31	0.76513
GO:1901419	regulation of response to alcohol	570	0	0.82	0.76553
GO:0006605	protein targeting	3233	0	4.66	0.76599
GO:0046482	para-aminobenzoic acid metabolic process	173	1	0.25	0.76638
GO:0010731	protein glutathionylation	8	0	0.01	0.76745
GO:0048574	long-day photoperiodism, flowering	208	0	0.3	0.76757
GO:0080164	regulation of nitric oxide metabolic process	7	0	0.01	0.76761
GO:0007015	actin filament organization	551	0	0.79	0.76772
GO:0048654	anther morphogenesis	61	0	0.09	0.76808
GO:0048655	anther wall tapetum morphogenesis	61	0	0.09	0.76808
GO:0048656	anther wall tapetum formation	61	0	0.09	0.76808
GO:0048657	anther wall tapetum cell differentiation	61	0	0.09	0.76808
GO:0010087	phloem or xylem histogenesis	656	1	0.95	0.76857
GO:0010439	regulation of glucosinolate biosynthetic process	127	0	0.18	0.76865
GO:0050993	dimethylallyl diphosphate metabolic process	10	0	0.01	0.76875
GO:0009250	glucan biosynthetic process	1196	0	1.72	0.76876
GO:0009894	regulation of catabolic process	295	0	0.43	0.76897
GO:0043543	protein acylation	710	0	1.02	0.7698
GO:0015729	oxaloacetate transport	6	0	0.01	0.76983
GO:0015742	alpha-ketoglutarate transport	6	0	0.01	0.76983
GO:0010054	trichoblast differentiation	2041	1	2.94	0.77031
GO:0006809	nitric oxide biosynthetic process	39	0	0.06	0.77072
GO:0009411	response to UV	1452	0	2.09	0.77111
GO:0071281	cellular response to iron ion	194	0	0.28	0.77126
GO:0010201	response to continuous far red light stimulus by the high-irradiance response system	14	0	0.02	0.7713
GO:0010410	hemicellulose metabolic process	984	2	1.42	0.77146
GO:1900424	regulation of defense response to bacterium	77	0	0.11	0.77154
GO:0017038	protein import	870	0	1.25	0.77165
GO:0051261	protein depolymerization	100	0	0.14	0.77185
GO:0045604	regulation of epidermal cell differentiation	57	0	0.08	0.77214
GO:0030856	regulation of epithelial cell differentiation	57	0	0.08	0.77214
GO:0046173	polyol biosynthetic process	228	0	0.33	0.77216
GO:0006805	xenobiotic metabolic process	16	0	0.02	0.77269
GO:0071466	cellular response to xenobiotic stimulus	16	0	0.02	0.77269
GO:0010227	floral organ abscission	95	0	0.14	0.77289
GO:0006268	DNA unwinding involved in DNA replication	22	0	0.03	0.77369
GO:0061640	cytoskeleton-dependent cytokinesis	1629	0	2.35	0.77373
GO:0010541	acropetal auxin transport	46	0	0.07	0.7739
GO:0043446	cellular alkane metabolic process	42	0	0.06	0.77392
GO:0043447	alkane biosynthetic process	42	0	0.06	0.77392
GO:0010092	specification of organ identity	293	0	0.42	0.77454
GO:0010093	specification of floral organ identity	293	0	0.42	0.77454
GO:0009920	cell plate formation involved in plant-type cell wall biogenesis	29	0	0.04	0.77525
GO:0009109	coenzyme catabolic process	6	0	0.01	0.77526
GO:0036115	fatty-acyl-CoA catabolic process	6	0	0.01	0.77526
GO:0070734	histone H3-K27 methylation	17	0	0.02	0.77546
GO:0009722	detection of cytokinin stimulus	8	0	0.01	0.77589
GO:0034097	response to cytokine	8	0	0.01	0.77589
GO:0071345	cellular response to cytokine stimulus	8	0	0.01	0.77589
GO:0042761	very long-chain fatty acid biosynthetic process	50	0	0.07	0.77607
GO:0000304	response to singlet oxygen	32	0	0.05	0.77691
GO:0048571	long-day photoperiodism	217	0	0.31	0.7771
GO:0051494	negative regulation of cytoskeleton organization	61	0	0.09	0.77737
GO:0051640	organelle localization	564	0	0.81	0.7775
GO:0042214	terpene metabolic process	173	0	0.25	0.77764
GO:0080126	ovary septum development	24	0	0.03	0.7779
GO:0007031	peroxisome organization	456	0	0.66	0.78036
GO:0043255	regulation of carbohydrate biosynthetic process	221	0	0.32	0.78041
GO:0009226	nucleotide-sugar biosynthetic process	88	0	0.13	0.78056
GO:0071490	cellular response to far red light	71	0	0.1	0.78073
GO:0048209	regulation of vesicle targeting, to, from or within Golgi	10	0	0.01	0.78127
GO:0016116	carotenoid metabolic process	439	0	0.63	0.78169
GO:0016108	tetraterpenoid metabolic process	439	0	0.63	0.78169
GO:0006801	superoxide metabolic process	47	0	0.07	0.78244
GO:0001708	cell fate specification	296	0	0.43	0.7828
GO:0006662	glycerol ether metabolic process	69	0	0.1	0.78285
GO:0006641	triglyceride metabolic process	113	0	0.16	0.78306
GO:0015976	carbon utilization	14	0	0.02	0.78403
GO:0043254	regulation of protein complex assembly	482	0	0.69	0.78416
GO:0032271	regulation of protein polymerization	482	0	0.69	0.78416
GO:0015693	magnesium ion transport	35	0	0.05	0.78428
GO:0006638	neutral lipid metabolic process	127	0	0.18	0.78492
GO:0006639	acylglycerol metabolic process	127	0	0.18	0.78492
GO:2000693	positive regulation of seed maturation	12	0	0.02	0.78539
GO:1990267	response to transition metal nanoparticle	438	0	0.63	0.78554
GO:0009107	lipoate biosynthetic process	15	0	0.02	0.7857
GO:0046505	sulfolipid metabolic process	6	0	0.01	0.78657
GO:0046506	sulfolipid biosynthetic process	6	0	0.01	0.78657
GO:0009062	fatty acid catabolic process	853	0	1.23	0.78696
GO:0048283	indeterminate inflorescence morphogenesis	7	0	0.01	0.78703
GO:0046937	phytochelatin metabolic process	24	0	0.03	0.7871
GO:0046938	phytochelatin biosynthetic process	24	0	0.03	0.7871
GO:0032324	molybdopterin cofactor biosynthetic process	21	0	0.03	0.78761
GO:0019720	Mo-molybdopterin cofactor metabolic process	21	0	0.03	0.78761
GO:0043545	molybdopterin cofactor metabolic process	21	0	0.03	0.78761
GO:0051189	prosthetic group metabolic process	21	0	0.03	0.78761
GO:0006777	Mo-molybdopterin cofactor biosynthetic process	21	0	0.03	0.78761
GO:1901349	glucosinolate transport	21	0	0.03	0.78767
GO:0090449	phloem glucosinolate loading	21	0	0.03	0.78767
GO:0016197	endosomal transport	203	0	0.29	0.78808
GO:2000123	positive regulation of stomatal complex development	15	0	0.02	0.78821
GO:0045684	positive regulation of epidermis development	15	0	0.02	0.78821
GO:0009657	plastid organization	1611	0	2.32	0.78845
GO:0015936	coenzyme A metabolic process	31	0	0.04	0.78866
GO:0048868	pollen tube development	1507	0	2.17	0.78914
GO:0042886	amide transport	455	0	0.66	0.78934
GO:0033044	regulation of chromosome organization	458	0	0.66	0.78949
GO:0042537	benzene-containing compound metabolic process	1140	1	1.64	0.78967
GO:1901334	lactone metabolic process	21	0	0.03	0.78992
GO:1901336	lactone biosynthetic process	21	0	0.03	0.78992
GO:1901600	strigolactone metabolic process	21	0	0.03	0.78992
GO:1901601	strigolactone biosynthetic process	21	0	0.03	0.78992
GO:0065008	regulation of biological quality	5378	2	7.75	0.79027
GO:0043242	negative regulation of protein complex disassembly	57	0	0.08	0.79034
GO:1901880	negative regulation of protein depolymerization	57	0	0.08	0.79034
GO:0009695	jasmonic acid biosynthetic process	462	1	0.67	0.79071
GO:0071249	cellular response to nitrate	34	0	0.05	0.79087
[truncated: 4,128 more rows]

## Sheet: green
Table S6. GO analyses of DEGs in different modules.
BP
GO ID	Term	Annotated	Significant	Expected	KS
GO:0052696	flavonoid glucuronidation	39	0	0.04	< 1e-30
GO:0015074	DNA integration	142	0	0.13	2.3e-13
GO:0018298	protein-chromophore linkage	92	7	0.09	2.6e-11
GO:1902600	hydrogen ion transmembrane transport	135	2	0.13	5.7e-10
GO:0009768	photosynthesis, light harvesting in photosystem I	37	0	0.04	3.8e-08
GO:0002181	cytoplasmic translation	9	0	0.01	1.3e-07
GO:0000027	ribosomal large subunit assembly	9	0	0.01	1.3e-07
GO:0048544	recognition of pollen	30	0	0.03	3e-07
GO:0018108	peptidyl-tyrosine phosphorylation	15	0	0.01	1.1e-06
GO:0006334	nucleosome assembly	138	0	0.13	2.6e-06
GO:0000028	ribosomal small subunit assembly	12	0	0.01	1.3e-05
GO:0006474	N-terminal protein amino acid acetylation	6	0	0.01	2.5e-05
GO:0042273	ribosomal large subunit biogenesis	27	0	0.03	2.6e-05
GO:0006412	translation	1503	3	1.43	3.3e-05
GO:0009772	photosynthetic electron transport in photosystem II	17	6	0.02	4.4e-05
GO:0015986	ATP synthesis coupled proton transport	76	2	0.07	5.6e-05
GO:0033609	oxalate metabolic process	12	0	0.01	0.00022
GO:0006506	GPI anchor biosynthetic process	17	0	0.02	0.00022
GO:0010951	negative regulation of endopeptidase activity	29	0	0.03	0.00024
GO:0000387	spliceosomal snRNP assembly	10	0	0.01	0.00031
GO:0006407	rRNA export from nucleus	9	0	0.01	0.0008
GO:0031640	killing of cells of other organism	21	0	0.02	0.00087
GO:0090502	RNA phosphodiester bond hydrolysis, endonucleolytic	39	0	0.04	0.00109
GO:0019740	nitrogen utilization	20	0	0.02	0.00145
GO:0046855	inositol phosphate dephosphorylation	38	0	0.04	0.00183
GO:0022904	respiratory electron transport chain	54	2	0.05	0.00205
GO:0000461	endonucleolytic cleavage to generate mature 3'-end of SSU-rRNA from (SSU-rRNA, 5.8S rRNA, LSU-rRNA)	8	0	0.01	0.00307
GO:0000447	endonucleolytic cleavage in ITS1 to separate SSU-rRNA from 5.8S rRNA and LSU-rRNA from tricistronic rRNA transcript (SSU-rRNA, 5.8S rRNA, LSU-rRNA)	8	0	0.01	0.00307
GO:0042773	ATP synthesis coupled electron transport	42	0	0.04	0.00331
GO:0006570	tyrosine metabolic process	34	0	0.03	0.00435
GO:0090213	regulation of radial pattern formation	7	0	0.01	0.00442
GO:1902047	polyamine transmembrane transport	10	0	0.01	0.00482
GO:0006914	autophagy	162	0	0.15	0.00488
GO:0001560	regulation of cell growth by extracellular stimulus	12	0	0.01	0.00488
GO:0015991	ATP hydrolysis coupled proton transport	90	2	0.09	0.00559
GO:0030490	maturation of SSU-rRNA	33	0	0.03	0.00594
GO:0045039	protein import into mitochondrial inner membrane	6	0	0.01	0.00748
GO:0007584	response to nutrient	113	0	0.11	0.00781
GO:0000209	protein polyubiquitination	12	0	0.01	0.00823
GO:0006414	translational elongation	144	1	0.14	0.00824
GO:0009446	putrescine biosynthetic process	15	0	0.01	0.00843
GO:0010252	auxin homeostasis	98	0	0.09	0.00849
GO:1901259	chloroplast rRNA processing	7	0	0.01	0.009
GO:0008333	endosome to lysosome transport	14	0	0.01	0.00933
GO:0030150	protein import into mitochondrial matrix	9	0	0.01	0.01035
GO:0072488	ammonium transmembrane transport	10	0	0.01	0.01061
GO:0006906	vesicle fusion	6	0	0.01	0.01114
GO:0090501	RNA phosphodiester bond hydrolysis	48	0	0.05	0.01143
GO:0080034	host response to induction by symbiont of tumor, nodule or growth in host	15	0	0.01	0.01286
GO:0030581	symbiont intracellular protein transport in host	15	0	0.01	0.01286
GO:0051708	intracellular protein transport in other organism involved in symbiotic interaction	15	0	0.01	0.01286
GO:0033384	geranyl diphosphate biosynthetic process	10	0	0.01	0.01315
GO:0045337	farnesyl diphosphate biosynthetic process	10	0	0.01	0.01315
GO:0006388	tRNA splicing, via endonucleolytic cleavage and ligation	13	0	0.01	0.01319
GO:0000462	maturation of SSU-rRNA from tricistronic rRNA transcript (SSU-rRNA, 5.8S rRNA, LSU-rRNA)	32	0	0.03	0.01455
GO:0006572	tyrosine catabolic process	16	0	0.02	0.01537
GO:0006591	ornithine metabolic process	21	0	0.02	0.01651
GO:0036092	phosphatidylinositol-3-phosphate biosynthetic process	18	0	0.02	0.01651
GO:0017085	response to insecticide	8	0	0.01	0.01739
GO:0046680	response to DDT	8	0	0.01	0.01739
GO:0003333	amino acid transmembrane transport	96	0	0.09	0.01855
GO:0080003	thalianol metabolic process	6	0	0.01	0.01934
GO:0010683	tricyclic triterpenoid metabolic process	6	0	0.01	0.01934
GO:0006122	mitochondrial electron transport, ubiquinol to cytochrome c	7	0	0.01	0.01952
GO:1902583	multi-organism intracellular transport	19	0	0.02	0.01995
GO:0046348	amino sugar catabolic process	56	0	0.05	0.02003
GO:0006026	aminoglycan catabolic process	56	0	0.05	0.02003
GO:0006030	chitin metabolic process	56	0	0.05	0.02003
GO:0006032	chitin catabolic process	56	0	0.05	0.02003
GO:1901072	glucosamine-containing compound catabolic process	56	0	0.05	0.02003
GO:0015718	monocarboxylic acid transport	168	0	0.16	0.02031
GO:0006189	'de novo' IMP biosynthetic process	22	0	0.02	0.02094
GO:0009735	response to cytokinin	657	0	0.62	0.02116
GO:0008612	peptidyl-lysine modification to peptidyl-hypusine	12	0	0.01	0.02118
GO:0009052	pentose-phosphate shunt, non-oxidative branch	7	0	0.01	0.02218
GO:0042147	retrograde transport, endosome to Golgi	15	0	0.01	0.02222
GO:0006452	translational frameshifting	8	0	0.01	0.02353
GO:0006449	regulation of translational termination	8	0	0.01	0.02353
GO:0045901	positive regulation of translational elongation	8	0	0.01	0.02353
GO:0045905	positive regulation of translational termination	8	0	0.01	0.02353
GO:0031570	DNA integrity checkpoint	25	0	0.02	0.02354
GO:0015708	silicate transport	12	0	0.01	0.0247
GO:0033385	geranylgeranyl diphosphate metabolic process	19	0	0.02	0.02535
GO:0010322	regulation of isopentenyl diphosphate biosynthetic process, methylerythritol 4-phosphate pathway	8	0	0.01	0.02579
GO:0071071	regulation of phospholipid biosynthetic process	8	0	0.01	0.02579
GO:0006858	extracellular transport	18	0	0.02	0.02599
GO:0000460	maturation of 5.8S rRNA	10	0	0.01	0.02637
GO:0006658	phosphatidylserine metabolic process	8	0	0.01	0.02689
GO:0006659	phosphatidylserine biosynthetic process	8	0	0.01	0.02689
GO:0000103	sulfate assimilation	33	0	0.03	0.02815
GO:1901475	pyruvate transmembrane transport	13	0	0.01	0.02849
GO:0032025	response to cobalt ion	7	0	0.01	0.02886
GO:0051345	positive regulation of hydrolase activity	51	0	0.05	0.03066
GO:0046352	disaccharide catabolic process	48	0	0.05	0.03118
GO:0009313	oligosaccharide catabolic process	48	0	0.05	0.03118
GO:0042777	plasma membrane ATP synthesis coupled proton transport	6	0	0.01	0.03189
GO:0033273	response to vitamin	18	0	0.02	0.03198
GO:0022618	ribonucleoprotein complex assembly	118	0	0.11	0.03686
GO:0071826	ribonucleoprotein complex subunit organization	118	0	0.11	0.03686
GO:0006278	RNA-dependent DNA replication	111	0	0.11	0.03729
GO:0071824	protein-DNA complex subunit organization	147	0	0.14	0.03759
GO:0065004	protein-DNA complex assembly	147	0	0.14	0.03759
GO:0006120	mitochondrial electron transport, NADH to ubiquinone	12	0	0.01	0.03762
GO:0035725	sodium ion transmembrane transport	42	0	0.04	0.03822
GO:0042787	protein ubiquitination involved in ubiquitin-dependent protein catabolic process	27	0	0.03	0.03828
GO:0031053	primary miRNA processing	13	0	0.01	0.03832
GO:0009938	negative regulation of gibberellic acid mediated signaling pathway	16	0	0.02	0.03845
GO:0007050	cell cycle arrest	6	0	0.01	0.03942
GO:0034644	cellular response to UV	28	0	0.03	0.04038
GO:0009861	jasmonic acid and ethylene-dependent systemic resistance	77	0	0.07	0.0407
GO:0044801	single-organism membrane fusion	8	0	0.01	0.04175
GO:0061025	membrane fusion	8	0	0.01	0.04175
GO:0006002	fructose 6-phosphate metabolic process	18	0	0.02	0.04254
GO:0042026	protein refolding	22	0	0.02	0.04336
GO:0000077	DNA damage checkpoint	23	0	0.02	0.04472
GO:0006415	translational termination	36	0	0.03	0.04481
GO:0033108	mitochondrial respiratory chain complex assembly	9	0	0.01	0.04554
GO:0033591	response to L-ascorbic acid	14	0	0.01	0.04614
GO:0006040	amino sugar metabolic process	75	0	0.07	0.04644
GO:0008033	tRNA processing	144	3	0.14	0.04659
GO:0018022	peptidyl-lysine methylation	12	0	0.01	0.04672
GO:0006849	plasma membrane pyruvate transport	12	0	0.01	0.04685
GO:0001561	fatty acid alpha-oxidation	8	0	0.01	0.04807
GO:0006022	aminoglycan metabolic process	59	0	0.06	0.04838
GO:0006558	L-phenylalanine metabolic process	41	0	0.04	0.04867
GO:1902221	erythrose 4-phosphate/phosphoenolpyruvate family amino acid metabolic process	41	0	0.04	0.04867
GO:0010083	regulation of vegetative meristem growth	17	0	0.02	0.05171
GO:0038032	termination of G-protein coupled receptor signaling pathway	7	0	0.01	0.0522
GO:0045744	negative regulation of G-protein coupled receptor protein signaling pathway	7	0	0.01	0.0522
[truncated: 5,996 more rows]

## Sheet: magenta
Table S6. GO analyses of DEGs in different modules.
BP
[truncated: 6,126 more rows]

## Sheet: pink
Table S6. GO analyses of DEGs in different modules.
[truncated: 6,127 more rows]

[truncated: 4 more sheets: purple, red, turquoise, yellow]
