# Supplementary material for: Transcriptome sequencing and functional verification revealed the roles of exogenous magnesium in tobacco anti-PVY infection
Source: Front Microbiol. 2023 Jul 27;14:1232279. doi: 10.3389/fmicb.2023.1232279 (PMC10414187; doi:10.3389/fmicb.2023.1232279)
Supplement: Supplementary file 7 [file Table_7.XLSX]

## Sheet: black
Supplementary Table 7. KEGG enrichment analyses of DEGs in different modules.
KEGG pathway	KEGG pathway ID	DEG number in specified annotation KEGG pathways	All gene number in specified annotation KEGG pathways.	DEG number in all annotation KEGG pathways.	All gene number in all annotation KEGG pathways.	DEG IDs in specified annotation KEGG pathways
Phenylpropanoid biosynthesis	ko00940	2	319	2	9756	gene_33739;gene_9311	K09755+K00430

## Sheet: blue
Table S7. KEGG enrichment analyses of DEGs in different modules.
KEGG pathway	KEGG pathway ID	DEG number in specified annotation KEGG pathways	All gene number in specified annotation KEGG pathways.	DEG number in all annotation KEGG pathways.	All gene number in all annotation KEGG pathways.	DEG IDs in specified annotation KEGG pathways
Porphyrin and chlorophyll metabolism	ko00860	1	99	16	9756	gene_9545	K02492
Endocytosis	ko04144	1	375	16	9756	gene_37570	K19366
Plant hormone signal transduction	ko04075	2	493	16	9756	gene_57078;gene_78410	K13464+K14492
Cysteine and methionine metabolism	ko00270	1	224	16	9756	gene_4804	K20772
Protein processing in endoplasmic reticulum	ko04141	1	453	16	9756	gene_17458	K10666
alpha-Linolenic acid metabolism	ko00592	3	82	16	9756	PB.24770;gene_26290;gene_55786	K01723+K00454+K00454
Linoleic acid metabolism	ko00591	3	36	16	9756	gene_26290;gene_31073;gene_55786	K00454+K15718+K00454
Plant-pathogen interaction	ko04626	4	314	16	9756	PB.17211;PB.17969;gene_3081;gene_37594	K13448+K13448+K13420+K13420
Carotenoid biosynthesis	ko00906	2	64	16	9756	gene_36638;gene_7634	K09843+K09843

## Sheet: brown
Table S7. KEGG enrichment analyses of DEGs in different modules.
KEGG pathway	KEGG pathway ID	DEG number in specified annotation KEGG pathways	All gene number in specified annotation KEGG pathways.	DEG number in all annotation KEGG pathways.	All gene number in all annotation KEGG pathways.	DEG IDs in specified annotation KEGG pathways
Plant-pathogen interaction	ko04626	2	314	5	9756	PB.25038;PB.28406	K13448+K13448
RNA degradation	ko03018	2	245	5	9756	PB.28793;PB.8297	K12581+K12581
Plant hormone signal transduction	ko04075	1	493	5	9756	PB.2780	K13422

## Sheet: green
Table S7. KEGG enrichment analyses of DEGs in different modules.
KEGG pathway	KEGG pathway ID	DEG number in specified annotation KEGG pathways	All gene number in specified annotation KEGG pathways.	DEG number in all annotation KEGG pathways.	All gene number in all annotation KEGG pathways.	DEG IDs in specified annotation KEGG pathways
Oxidative phosphorylation	ko00190	3	273	14	9756	PB.20742;PB.20923;PB.2241	K02110+K02112+K05572
Photosynthesis	ko00195	8	124	14	9756	PB.14713;PB.20742;PB.20923;PB.21363;PB.22673;PB.27342;PB.3827;PB.6037	K02705+K02110+K02112+K02705+K02690+K02635+K02635+K02705
Fatty acid biosynthesis	ko00061	1	96	14	9756	PB.20922	K01963
Plant-pathogen interaction	ko04626	1	314	14	9756	gene_23906	K04079
Fatty acid metabolism	ko01212	1	162	14	9756	PB.20922	K01963
Carbon fixation in photosynthetic organisms	ko00710	1	168	14	9756	PB.20924	K01601
Pyruvate metabolism	ko00620	1	216	14	9756	PB.20922	K01963
Protein processing in endoplasmic reticulum	ko04141	1	453	14	9756	gene_23906	K04079
RNA transport	ko03013	1	404	14	9756	gene_53260	K03257
Ribosome	ko03010	1	655	14	9756	PB.24860	K02986
Carbon metabolism	ko01200	2	571	14	9756	PB.20922;PB.20924	K01963+K01601
Glyoxylate and dicarboxylate metabolism	ko00630	1	167	14	9756	PB.20924	K01601
Propanoate metabolism	ko00640	1	92	14	9756	PB.20922	K01963

## Sheet: magenta
Table S7. KEGG enrichment analyses of DEGs in different modules.
KEGG pathway	KEGG pathway ID	DEG number in specified annotation KEGG pathways	All gene number in specified annotation KEGG pathways.	DEG number in all annotation KEGG pathways.	All gene number in all annotation KEGG pathways.	DEG IDs in specified annotation KEGG pathways
Protein processing in endoplasmic reticulum	ko04141	7	453	10	9756	PB.12194;PB.12195;PB.17073;PB.9285;gene_24848;gene_46118;gene_69490	K13993+K13993+K13993+K13993+K04079+K13993+K13993
Plant-pathogen interaction	ko04626	1	314	10	9756	gene_24848	K04079
Ascorbate and aldarate metabolism	ko00053	1	83	10	9756	gene_77930	K00434
Spliceosome	ko03040	1	423	10	9756	gene_42660	K12859
Glutathione metabolism	ko00480	2	167	10	9756	gene_31648;gene_77930	K00799+K00434

## Sheet: pink
Table S7. KEGG enrichment analyses of DEGs in different modules.
KEGG pathway	KEGG pathway ID	DEG number in specified annotation KEGG pathways	All gene number in specified annotation KEGG pathways.	DEG number in all annotation KEGG pathways.	All gene number in all annotation KEGG pathways.	DEG IDs in specified annotation KEGG pathways
Ether lipid metabolism	ko00565	1	56	1	9756	gene_16467	K01115
Glycerophospholipid metabolism	ko00564	1	196	1	9756	gene_16467	K01115
Endocytosis	ko04144	1	375	1	9756	gene_16467	K01115

## Sheet: purple
Table S7. KEGG enrichment analyses of DEGs in different modules.
KEGG pathway	KEGG pathway ID	DEG number in specified annotation KEGG pathways	All gene number in specified annotation KEGG pathways.	DEG number in all annotation KEGG pathways.	All gene number in all annotation KEGG pathways.	DEG IDs in specified annotation KEGG pathways
Vitamin B6 metabolism	ko00750	2	23	3	9756	gene_47898;gene_85256	K13248+K13248
Circadian rhythm - plant	ko04712	1	89	3	9756	gene_78071	K00660
Flavonoid biosynthesis	ko00941	1	56	3	9756	gene_78071	K00660

## Sheet: red
Table S7. KEGG enrichment analyses of DEGs in different modules.
KEGG pathway	KEGG pathway ID	DEG number in specified annotation KEGG pathways	All gene number in specified annotation KEGG pathways.	DEG number in all annotation KEGG pathways.	All gene number in all annotation KEGG pathways.	DEG IDs in specified annotation KEGG pathways
Diterpenoid biosynthesis	ko00904	1	43	6	9756	gene_55048	K04120
Phenylpropanoid biosynthesis	ko00940	1	319	6	9756	gene_76948	K00430
Thiamine metabolism	ko00730	1	21	6	9756	gene_395	K03146
alpha-Linolenic acid metabolism	ko00592	1	82	6	9756	gene_58865	K00454
Linoleic acid metabolism	ko00591	1	36	6	9756	gene_58865	K00454
Photosynthesis	ko00195	1	124	6	9756	gene_74250	K08905
Oxidative phosphorylation	ko00190	1	273	6	9756	gene_35352	K03942

## Sheet: turquoise
Table S7. KEGG enrichment analyses of DEGs in different modules.
KEGG pathway	KEGG pathway ID	DEG number in specified annotation KEGG pathways	All gene number in specified annotation KEGG pathways.	DEG number in all annotation KEGG pathways.	All gene number in all annotation KEGG pathways.	DEG IDs in specified annotation KEGG pathways
ABC transporters	ko02010	8	50	860	9756	gene_1681;gene_17923;gene_17925;gene_18384;gene_36695;gene_46643;gene_58346;gene_9202	K05658+K05643+K05643+K05643+K05658+K05658+K05658+K05658
Fatty acid degradation	ko00071	30	90	860	9756	PB.17754;PB.6189;gene_1137;gene_16851;gene_170;gene_21343;gene_22027;gene_23442;gene_23445;gene_24500;gene_24752;gene_25463;gene_27901;gene_29638;gene_40167;gene_48858;gene_49356;gene_54529;gene_55789;gene_56473;gene_6485;gene_6489;gene_6490;gene_72021;gene_73514;gene_75881;gene_80080;gene_81997;gene_84394;gene_9785	K01897+K00232+K00626+K00232+K07513+K00128+K00232+K00232+K00232+K14085+K10527+K10527+K18857+K00232+K18857+K00232+K00128+K07513+K14085+K00128+K00626+K01897+K01897+K10527+K00626+K10527+K07513+K00626+K00001+K01897
Glycosaminoglycan degradation	ko00531	5	37	860	9756	gene_2784;gene_45052;gene_48550;gene_57036;gene_76693	K10532+K10532+K12373+K10532+K10532
Glucosinolate biosynthesis	ko00966	2	2	860	9756	gene_18012;gene_49432	K11820+K11820
Zeatin biosynthesis	ko00908	5	32	860	9756	PB.28564;PB.6699;gene_28970;gene_31836;gene_4794	K13495+K13495+K13495+K13495+K10760
C5-Branched dibasic acid metabolism	ko00660	1	19	860	9756	gene_31228	K01653
Phenylalanine metabolism	ko00360	17	95	860	9756	PB.16394;gene_1089;gene_12807;gene_14815;gene_17913;gene_19537;gene_23271;gene_24757;gene_31769;gene_43960;gene_62119;gene_64101;gene_65433;gene_67277;gene_72019;gene_80912;gene_80914	K00276+K00588+K00815+K00588+K00588+K14454+K00588+K14454+K00588+K00276+K10775+K10775+K00588+K01426+K14454+K00276+K00276
Homologous recombination	ko03440	4	124	860	9756	gene_14318;gene_4062;gene_4499;gene_66490	K07466+K07466+K10867+K10867
Diterpenoid biosynthesis	ko00904	10	43	860	9756	PB.15322;gene_24520;gene_38371;gene_40841;gene_56835;gene_70537;gene_70539;gene_75150;gene_79205;gene_85031	K17961+K04125+K04124+K04125+K04124+K04125+K04125+K04125+K17982+K04125
Nicotinate and nicotinamide metabolism	ko00760	4	50	860	9756	gene_32433;gene_62482;gene_71446;gene_73633	K00858+K00858+K00763+K00763
Propanoate metabolism	ko00640	11	92	860	9756	gene_1137;gene_11868;gene_31323;gene_49;gene_54330;gene_63881;gene_6485;gene_73514;gene_77968;gene_81997;gene_82703	K00626+K00382+K01578+K00016+K00016+K05605+K00626+K00626+K01578+K00626+K00382
Arachidonic acid metabolism	ko00590	4	31	860	9756	gene_30813;gene_42617;gene_64976;gene_85417	K14674+K00432+K00432+K00432
Spliceosome	ko03040	11	423	860	9756	PB.5676;gene_22129;gene_23216;gene_27661;gene_29395;gene_29511;gene_38892;gene_43566;gene_47611;gene_6132;gene_70961	K03283+K03283+K12859+K03283+K03283+K11984+K03283+K03283+K03283+K03283+K12741
Flavonoid biosynthesis	ko00941	16	56	860	9756	PB.10660;PB.22367;PB.24624;PB.4269;gene_1089;gene_13056;gene_14815;gene_17913;gene_23271;gene_29405;gene_31769;gene_4616;gene_57229;gene_65433;gene_6890;gene_82356	K13065+K13065+K13065+K13065+K00588+K09754+K00588+K00588+K00588+K13065+K00588+K00660+K13065+K00588+K09754+K13065
Glycolysis / Gluconeogenesis	ko00010	35	271	860	9756	gene_11868;gene_1692;gene_1725;gene_17325;gene_21343;gene_22224;gene_22347;gene_23529;gene_24500;gene_27426;gene_27901;gene_33630;gene_38520;gene_40167;gene_42711;gene_44892;gene_46449;gene_47807;gene_49;gene_49356;gene_51334;gene_54243;gene_54330;gene_55157;gene_55789;gene_56473;gene_57453;gene_60349;gene_70288;gene_74790;gene_77182;gene_82625;gene_82703;gene_84394;gene_8972	K00382+K01785+K01785+K00850+K00128+K01623+K01568+K00873+K14085+K01568+K18857+K00850+K01792+K18857+K00850+K01785+K00873+K01568+K00016+K00128+K00850+K01623+K00016+K01785+K14085+K00128+K01689+K01785+K01689+K01689+K03103+K00873+K00382+K00001+K00162
Sulfur metabolism	ko00920	16	76	860	9756	gene_13161;gene_14042;gene_15532;gene_19988;gene_27718;gene_28550;gene_30214;gene_31246;gene_33744;gene_34789;gene_3503;gene_50752;gene_62474;gene_71942;gene_8346;gene_84738	K13034+K00640+K13811+K05907+K13034+K08738+K13811+K05907+K05907+K05907+K00640+K13811+K13811+K17725+K13034+K17725
Nitrogen metabolism	ko00910	13	61	860	9756	gene_15182;gene_16056;gene_22061;gene_24935;gene_25798;gene_46719;gene_47785;gene_56679;gene_61180;gene_69649;gene_73975;gene_73976;gene_75008	K02575+K01915+K00261+K01915+K01725+K01673+K02575+K00261+K01915+K00261+K02575+K01673+K00261
Steroid biosynthesis	ko00100	4	70	860	9756	gene_30813;gene_53581;gene_635;gene_67823	K14674+K01052+K00559+K00559
Ether lipid metabolism	ko00565	7	56	860	9756	gene_30813;gene_4530;gene_55856;gene_61519;gene_67193;gene_71359;gene_78091	K14674+K01114+K01115+K01115+K01115+K01115+K01115
Taurine and hypotaurine metabolism	ko00430	3	25	860	9756	gene_24142;gene_54446;gene_7760	K01580+K01580+K01580
Valine, leucine and isoleucine biosynthesis	ko00290	3	49	860	9756	gene_31228;gene_4759;gene_71763	K01653+K00826+K00826
Selenocompound metabolism	ko00450	5	49	860	9756	gene_15532;gene_28609;gene_30214;gene_50752;gene_62474	K13811+K08247+K13811+K13811+K13811
Circadian rhythm - plant	ko04712	10	89	860	9756	gene_18804;gene_25497;gene_30005;gene_33586;gene_4616;gene_65017;gene_69529;gene_80719;gene_83179;gene_84099	K16240+K12116+K12130+K10143+K00660+K12124+K12130+K12124+K12124+K12124
Glycerolipid metabolism	ko00561	12	134	860	9756	gene_14574;gene_21343;gene_24500;gene_30813;gene_35229;gene_3614;gene_49356;gene_52389;gene_55789;gene_56473;gene_59067;gene_77718	K13508+K00128+K14085+K14674+K11155+K01054+K00128+K07407+K14085+K00128+K11155+K00901
Plant hormone signal transduction	ko04075	65	493	860	9756	PB.13109;PB.13314;PB.14762;PB.16937;PB.19860;PB.20457;PB.25494;PB.25495;PB.25682;PB.2972;PB.3850;PB.453;gene_1115;gene_11197;gene_16451;gene_16993;gene_17382;gene_17964;gene_19445;gene_20131;gene_22583;gene_23710;gene_24001;gene_26067;gene_28291;gene_28293;gene_29496;gene_32466;gene_34178;gene_35284;gene_36351;gene_39059;gene_39060;gene_39298;gene_40047;gene_42262;gene_43322;gene_46554;gene_49271…	K13449+K14516+K13449+K14516+K14516+K14509+K13449+K13449+K14494+K13449+K14488+K14485+K14487+K14493+K14497+K13449+K14487+K14493+K14516+K14515+K14508+K14432+K14515+K14432+K14493+K14490+K14493+K14515+K14487+K14508+K14509+K13946+K13946+K13416+K14432+K14497+K14497+K14508+K14496+K14497+K14493+K14508+K14486+K14509+K14431+K14490+K14498+K14498+K14509+K14431+K14508+K14497+K14508+K14486+K13464+K14497+K14487+…
Phosphatidylinositol signaling system	ko04070	5	157	860	9756	PB.3685;PB.5064;gene_63493;gene_74037;gene_77718	K02183+K00913+K05857+K02183+K00901
Other glycan degradation	ko00511	3	38	860	9756	gene_46601;gene_48550;gene_75828	K01227+K12373+K01227
Fatty acid biosynthesis	ko00061	6	96	860	9756	PB.11359;PB.17754;gene_4798;gene_6489;gene_6490;gene_9785	K00059+K01897+K09458+K01897+K01897+K01897
Nucleotide excision repair	ko03420	3	163	860	9756	gene_14318;gene_4062;gene_69965	K07466+K07466+K03868
Monoterpenoid biosynthesis	ko00902	1	9	860	9756	gene_61692	K15095
Ubiquinone and other terpenoid-quinone biosynthesis	ko00130	3	85	860	9756	gene_10888;gene_12807;gene_7176	K03809+K00815+K03809
Carbon metabolism	ko01200	64	571	860	9756	PB.11322;PB.26308;PB.9227;gene_1137;gene_11852;gene_11868;gene_13084;gene_13161;gene_14042;gene_16362;gene_16701;gene_17325;gene_17529;gene_19355;gene_19537;gene_20425;gene_21630;gene_22061;gene_22224;gene_23529;gene_24757;gene_24989;gene_25910;gene_26520;gene_27718;gene_32494;gene_33630;gene_3503;gene_39426;gene_42711;gene_46449;gene_48506;gene_51334;gene_54243;gene_56679;gene_57453;gene_58132;g…	K14272+K00025+K01601+K00626+K01057+K00382+K00033+K13034+K00640+K00036+K01647+K00850+K01679+K00029+K14454+K00814+K00033+K00261+K01623+K00873+K14454+K00033+K00616+K00600+K13034+K00036+K00850+K00640+K01057+K00850+K00873+K11517+K00850+K01623+K00261+K01689+K00814+K11517+K00600+K01647+K05605+K00626+K00600+K03781+K00261+K01689+K14454+K00626+K01595+K00851+K01689+K00261+K00029+K01638+K00616+K01006+K11517+…
Plant-pathogen interaction	ko04626	86	314	860	9756	PB.11143;PB.12123;PB.13109;PB.14762;PB.14889;PB.15487;PB.16471;PB.18032;PB.21175;PB.22420;PB.23245;PB.24618;PB.25494;PB.25495;PB.26129;PB.27070;PB.2972;PB.3685;PB.7729;PB.8114;PB.9804;gene_10032;gene_15356;gene_15781;gene_16058;gene_16772;gene_16993;gene_18111;gene_18433;gene_19229;gene_20459;gene_22220;gene_22625;gene_24577;gene_25171;gene_26955;gene_27867;gene_29288;gene_30936;gene_30946;gene_3…	K13448+K13434+K13449+K13449+K13433+K13433+K13448+K13466+K13448+K13466+K13434+K13432+K13449+K13449+K13448+K13448+K13449+K02183+K13459+K13420+K13448+K18873+K13448+K13448+K13466+K13412+K13449+K13420+K13412+K13412+K13447+K05391+K13466+K13429+K13412+K13448+K13412+K05391+K13456+K09487+K13429+K13434+K13456+K05391+K09487+K09487+K13447+K05391+K05391+K18875+K13424+K13416+K13412+K13429+K13412+K13447+K13414+…
Valine, leucine and isoleucine degradation	ko00280	23	126	860	9756	gene_1137;gene_11868;gene_170;gene_21343;gene_24500;gene_35662;gene_36756;gene_4759;gene_47875;gene_48018;gene_49356;gene_54529;gene_55789;gene_56473;gene_63881;gene_6485;gene_71048;gene_71763;gene_73514;gene_79689;gene_80080;gene_81997;gene_82703	K00626+K00382+K07513+K00128+K14085+K01968+K00253+K00826+K01641+K00827+K00128+K07513+K14085+K00128+K05605+K00626+K00253+K00826+K00626+K01641+K07513+K00626+K00382
Arginine biosynthesis	ko00220	15	74	860	9756	PB.11322;gene_16056;gene_19537;gene_20425;gene_22061;gene_24757;gene_24935;gene_49502;gene_49503;gene_56679;gene_58132;gene_61180;gene_69649;gene_72019;gene_75008	K14272+K01915+K14454+K00814+K00261+K14454+K01915+K01476+K01476+K00261+K00814+K01915+K00261+K14454+K00261
Lysine degradation	ko00310	11	64	860	9756	gene_1137;gene_21343;gene_24500;gene_26659;gene_48928;gene_49356;gene_55789;gene_56473;gene_6485;gene_73514;gene_81997	K00626+K00128+K14085+K14157+K14157+K00128+K14085+K00128+K00626+K00626+K00626
Phenylalanine, tyrosine and tryptophan biosynthesis	ko00400	10	105	860	9756	PB.20977;gene_12807;gene_19291;gene_19537;gene_24757;gene_29062;gene_32714;gene_72017;gene_72019;gene_85259	K05359+K00815+K01626+K14454+K14454+K15227+K00891+K01626+K14454+K01626
Pyrimidine metabolism	ko00240	6	268	860	9756	gene_20929;gene_43507;gene_5175;gene_5942;gene_70213;gene_76197	K13800+K16904+K01464+K01464+K01937+K01520
Limonene and pinene degradation	ko00903	3	15	860	9756	gene_21343;gene_49356;gene_56473	K00128+K00128+K00128
Carotenoid biosynthesis	ko00906	2	64	860	9756	PB.3579;gene_13591	K09840+K09843
Synthesis and degradation of ketone bodies	ko00072	6	16	860	9756	gene_1137;gene_47875;gene_6485;gene_73514;gene_79689;gene_81997	K00626+K01641+K00626+K00626+K01641+K00626
Protein export	ko03060	4	106	860	9756	gene_16521;gene_28993;gene_63927;gene_81091	K09490+K09490+K09490+K09490
Sphingolipid metabolism	ko00600	9	69	860	9756	gene_18066;gene_24170;gene_24792;gene_39747;gene_44452;gene_52389;gene_57459;gene_64891;gene_74737	K04718+K04713+K04713+K04713+K04710+K07407+K04710+K04708+K04718
Protein processing in endoplasmic reticulum	ko04141	64	453	860	9756	PB.10893;PB.5676;PB.6071;gene_15671;gene_15675;gene_16521;gene_16569;gene_16767;gene_16919;gene_21967;gene_22129;gene_24581;gene_26570;gene_26707;gene_26708;gene_27661;gene_28396;gene_28534;gene_28993;gene_29395;gene_30946;gene_32;gene_36418;gene_36428;gene_37912;gene_38892;gene_42098;gene_43566;gene_45184;gene_4627;gene_47240;gene_47400;gene_47611;gene_51514;gene_55997;gene_56133;gene_58486;gene…	K13993+K03283+K13993+K10950+K10950+K09490+K13993+K13250+K07953+K09503+K03283+K09580+K13993+K10950+K10950+K03283+K06689+K09584+K09490+K03283+K09487+K13993+K09487+K09487+K13993+K03283+K09517+K03283+K12666+K13993+K09561+K08057+K03283+K03347+K10666+K14004+K14004+K09517+K03283+K12666+K09580+K09490+K09580+K09503+K06689+K13525+K14003+K03868+K10666+K04079+K09561+K10666+K09503+K10666+K08057+K08057+K08057+…
Ubiquitin mediated proteolysis	ko04120	21	275	860	9756	gene_18734;gene_28396;gene_32119;gene_33586;gene_42639;gene_47240;gene_50058;gene_50069;gene_51514;gene_58112;gene_597;gene_606;gene_66028;gene_66088;gene_66223;gene_67440;gene_69302;gene_69965;gene_71215;gene_71279;gene_9092	K10577+K06689+K04506+K10143+K10581+K09561+K04506+K04506+K03347+K10581+K10581+K10581+K03875+K10590+K10576+K06689+K10581+K03868+K10576+K09561+K10581
Cysteine and methionine metabolism	ko00270	36	224	860	9756	PB.26308;gene_11493;gene_12422;gene_12807;gene_13161;gene_14042;gene_1576;gene_1904;gene_19537;gene_22861;gene_24757;gene_27718;gene_3503;gene_36330;gene_39661;gene_40011;gene_41011;gene_44074;gene_44966;gene_4759;gene_48018;gene_49;gene_5209;gene_54330;gene_61392;gene_70073;gene_70080;gene_70283;gene_71103;gene_71763;gene_72019;gene_73007;gene_79150;gene_8346;gene_83569;gene_8942	K00025+K00547+K05933+K00815+K13034+K00640+K00547+K05933+K14454+K20772+K14454+K13034+K00640+K20772+K00797+K08967+K00899+K05933+K00899+K00826+K00827+K00016+K00547+K00016+K00789+K05933+K05933+K20772+K05933+K00826+K14454+K00789+K05933+K13034+K01611+K05933
Alanine, aspartate and glutamate metabolism	ko00250	26	125	860	9756	PB.11322;gene_11308;gene_16056;gene_19537;gene_20425;gene_22061;gene_24142;gene_24757;gene_24935;gene_27929;gene_30065;gene_3574;gene_46757;gene_48018;gene_48684;gene_54446;gene_56679;gene_58132;gene_61180;gene_67584;gene_6813;gene_69649;gene_72019;gene_74926;gene_75008;gene_7760	K14272+K16871+K01915+K14454+K00814+K00261+K01580+K14454+K01915+K16871+K01953+K16871+K01953+K00827+K16871+K01580+K00261+K00814+K01915+K01953+K16871+K00261+K14454+K01953+K00261+K01580
One carbon pool by folate	ko00670	3	54	860	9756	gene_26520;gene_61649;gene_68400	K00600+K00600+K00600
Pentose phosphate pathway	ko00030	16	116	860	9756	gene_11852;gene_13084;gene_16362;gene_17325;gene_21630;gene_22224;gene_24989;gene_25910;gene_32494;gene_33630;gene_39426;gene_42711;gene_51334;gene_54243;gene_74433;gene_7840	K01057+K00033+K00036+K00850+K00033+K01623+K00033+K00616+K00036+K00850+K01057+K00850+K00850+K01623+K00851+K00616
Cutin, suberine and wax biosynthesis	ko00073	3	49	860	9756	gene_34552;gene_67147;gene_80019	K13356+K13407+K13407
Pyruvate metabolism	ko00620	24	216	860	9756	PB.26308;gene_1137;gene_11868;gene_17529;gene_19355;gene_21343;gene_23529;gene_24500;gene_46449;gene_49;gene_49356;gene_54330;gene_55789;gene_56473;gene_6485;gene_73514;gene_73673;gene_7523;gene_77371;gene_79056;gene_81997;gene_82625;gene_82703;gene_8972	K00025+K00626+K00382+K01679+K00029+K00128+K00873+K14085+K00873+K00016+K00128+K00016+K14085+K00128+K00626+K00626+K01595+K00029+K01638+K01006+K00626+K00873+K00382+K00162
Non-homologous end-joining	ko03450	2	22	860	9756	gene_1151;gene_16030	K10884+K10886
Pentose and glucuronate interconversions	ko00040	11	166	860	9756	PB.14309;gene_10440;gene_21343;gene_26654;gene_31412;gene_3636;gene_38746;gene_49356;gene_51168;gene_52995;gene_56473	K01051+K01051+K00128+K01051+K01051+K01051+K01051+K00128+K01051+K01805+K00128
mRNA surveillance pathway	ko03015	4	283	860	9756	PB.9225;gene_22110;gene_31123;gene_80061	K06269+K03265+K03265+K14397
Arginine and proline metabolism	ko00330	30	120	860	9756	PB.8496;gene_14875;gene_19537;gene_21343;gene_21618;gene_21972;gene_2260;gene_23010;gene_24500;gene_24757;gene_2507;gene_34690;gene_38969;gene_39661;gene_40340;gene_46398;gene_46399;gene_49356;gene_49502;gene_49503;gene_55789;gene_56473;gene_61958;gene_62736;gene_64198;gene_64205;gene_67277;gene_72019;gene_75811;gene_83569	K01581+K00472+K14454+K00128+K01583+K00819+K00472+K17839+K14085+K14454+K00318+K00472+K00472+K00797+K00318+K12657+K12657+K00128+K01476+K01476+K14085+K00128+K00472+K00819+K17839+K17839+K01426+K14454+K12657+K01611
Peroxisome	ko04146	32	185	860	9756	PB.17754;PB.6189;gene_11762;gene_16851;gene_170;gene_18500;gene_22027;gene_22057;gene_23442;gene_23445;gene_29638;gene_31323;gene_33577;gene_3412;gene_34552;gene_35109;gene_48506;gene_48858;gene_54529;gene_5870;gene_61371;gene_61618;gene_6489;gene_6490;gene_68512;gene_77968;gene_78250;gene_80080;gene_80595;gene_83032;gene_84510;gene_9785	K01897+K00232+K13347+K00232+K07513+K11147+K00232+K04564+K00232+K00232+K00232+K01578+K11147+K13347+K13356+K04565+K11517+K00232+K07513+K04565+K11517+K04565+K01897+K01897+K03781+K01578+K04565+K07513+K11517+K03781+K03781+K01897
beta-Alanine metabolism	ko00410	21	100	860	9756	PB.16394;gene_21343;gene_23010;gene_24142;gene_24500;gene_31323;gene_39661;gene_43960;gene_49356;gene_5175;gene_54446;gene_55789;gene_56473;gene_5942;gene_63881;gene_64198;gene_64205;gene_7760;gene_77968;gene_80912;gene_80914	K00276+K00128+K17839+K01580+K14085+K01578+K00797+K00276+K00128+K01464+K01580+K14085+K00128+K01464+K05605+K17839+K17839+K01580+K01578+K00276+K00276
Amino sugar and nucleotide sugar metabolism	ko00520	29	272	860	9756	PB.1496;PB.15208;PB.19281;gene_10265;gene_13911;gene_15968;gene_16746;gene_21516;gene_2310;gene_25244;gene_25252;gene_25937;gene_2942;gene_37468;gene_38605;gene_38607;gene_38927;gene_4035;gene_4036;gene_4037;gene_4407;gene_46720;gene_48530;gene_48550;gene_49838;gene_60031;gene_61428;gene_65208;gene_84591	K01183+K20547+K20547+K01809+K20547+K00847+K00966+K01183+K12446+K01183+K01183+K20547+K01183+K12448+K01183+K01183+K01183+K01183+K01183+K01183+K01183+K01183+K01183+K12373+K20547+K20547+K12448+K20547+K01183
RNA degradation	ko03018	8	245	860	9756	gene_17325;gene_33630;gene_42711;gene_51334;gene_57453;gene_70288;gene_74790;gene_81307	K00850+K00850+K00850+K00850+K01689+K01689+K01689+K12585
Glycosphingolipid biosynthesis - globo series	ko00603	3	16	860	9756	PB.8020;gene_48550;gene_52389	K01988+K12373+K07407
N-Glycan biosynthesis	ko00510	6	105	860	9756	PB.11524;gene_1642;gene_45184;gene_62115;gene_76968;gene_9791	K00736+K00737+K12666+K12666+K00737+K00736
Ascorbate and aldarate metabolism	ko00053	7	83	860	9756	gene_10038;gene_21343;gene_24500;gene_3532;gene_49356;gene_55789;gene_56473	K00434+K00128+K14085+K00434+K00128+K14085+K00128
Butanoate metabolism	ko00650	15	54	860	9756	gene_11308;gene_1137;gene_24142;gene_27929;gene_31228;gene_3574;gene_47875;gene_48684;gene_54446;gene_6485;gene_6813;gene_73514;gene_7760;gene_79689;gene_81997	K16871+K00626+K01580+K16871+K01653+K16871+K01641+K16871+K01580+K00626+K16871+K00626+K01580+K01641+K00626
Glycerophospholipid metabolism	ko00564	9	196	860	9756	gene_14574;gene_30813;gene_4530;gene_55856;gene_61519;gene_67193;gene_71359;gene_77718;gene_78091	K13508+K14674+K01114+K01115+K01115+K01115+K01115+K00901+K01115
Glycine, serine and threonine metabolism	ko00260	14	151	860	9756	PB.11322;PB.16394;gene_11868;gene_24500;gene_26520;gene_43960;gene_48018;gene_55789;gene_61649;gene_63834;gene_68400;gene_80912;gene_80914;gene_82703	K14272+K00276+K00382+K14085+K00600+K00276+K00827+K14085+K00600+K01620+K00600+K00276+K00276+K00382
Citrate cycle (TCA cycle)	ko00020	11	136	860	9756	PB.26308;gene_11868;gene_16701;gene_17529;gene_61849;gene_6726;gene_69052;gene_82703;gene_82898;gene_8972;gene_9907	K00025+K00382+K01647+K01679+K01647+K01648+K01648+K00382+K01648+K00162+K01648
Lysine biosynthesis	ko00300	4	26	860	9756	gene_16025;gene_24500;gene_55789;gene_60698	K10206+K14085+K14085+K10206
Carbon fixation in photosynthetic organisms	ko00710	14	168	860	9756	PB.11322;PB.26308;PB.9227;gene_19355;gene_19537;gene_20425;gene_22224;gene_24757;gene_54243;gene_58132;gene_72019;gene_73673;gene_7523;gene_79056	K14272+K00025+K01601+K00029+K14454+K00814+K01623+K14454+K01623+K00814+K14454+K01595+K00029+K01006
Isoquinoline alkaloid biosynthesis	ko00950	15	51	860	9756	PB.14201;PB.14202;PB.16394;PB.22808;PB.7104;gene_12807;gene_19537;gene_2377;gene_24757;gene_43960;gene_55505;gene_60360;gene_72019;gene_80912;gene_80914	K00422+K00422+K00276+K01592+K00422+K00815+K14454+K00422+K14454+K00276+K00422+K00422+K14454+K00276+K00276
Riboflavin metabolism	ko00740	2	23	860	9756	gene_59188;gene_75282	K14652+K14652
Galactose metabolism	ko00052	15	107	860	9756	gene_11607;gene_13129;gene_1692;gene_1725;gene_17325;gene_20214;gene_33630;gene_40096;gene_41236;gene_42711;gene_44892;gene_51334;gene_52389;gene_55157;gene_60349	K01193+K01193+K01785+K01785+K00850+K01193+K00850+K01193+K06617+K00850+K01785+K00850+K07407+K01785+K01785
Proteasome	ko03050	6	149	860	9756	gene_38418;gene_38429;gene_46379;gene_67455;gene_67456;gene_67457	K06699+K06699+K03032+K06699+K06699+K06699
Aminoacyl-tRNA biosynthesis	ko00970	6	163	860	9756	gene_22034;gene_42598;gene_58525;gene_59172;gene_67285;gene_78467	K04567+K01893+K01869+K01893+K01869+K01868
Tryptophan metabolism	ko00380	16	61	860	9756	gene_1137;gene_18012;gene_21343;gene_24500;gene_49356;gene_49432;gene_55789;gene_56473;gene_6485;gene_67277;gene_68512;gene_73514;gene_777;gene_81997;gene_83032;gene_84510	K00626+K11820+K00128+K14085+K00128+K11820+K14085+K00128+K00626+K01426+K03781+K00626+K07408+K00626+K03781+K03781
Phenylpropanoid biosynthesis	ko00940	62	319	860	9756	PB.10660;PB.22367;PB.24624;PB.4269;gene_10791;gene_1089;gene_12056;gene_13056;gene_13663;gene_1446;gene_14785;gene_14815;gene_17433;gene_17740;gene_17913;gene_18630;gene_22246;gene_23271;gene_23364;gene_24447;gene_25953;gene_26748;gene_29405;gene_31769;gene_34819;gene_35019;gene_37520;gene_40931;gene_45067;gene_45829;gene_49408;gene_4990;gene_52217;gene_52281;gene_54140;gene_57229;gene_58520;gene…	K13065+K13065+K13065+K13065+K00430+K00588+K12355+K09754+K13066+K00430+K12355+K00588+K01188+K00430+K00588+K00430+K01188+K00588+K00430+K00430+K00430+K00430+K13065+K00588+K00430+K12356+K00083+K00430+K00083+K00430+K00430+K00430+K00430+K00430+K00430+K13065+K00083+K10775+K00430+K10775+K00430+K00588+K00083+K09754+K13066+K00430+K12356+K12356+K00430+K00430+K00430+K00430+K00430+K00430+K00430+K00430+K00430+…
Stilbenoid, diarylheptanoid and gingerol biosynthesis	ko00945	15	40	860	9756	PB.10660;PB.22367;PB.24624;PB.4269;gene_1089;gene_13056;gene_14815;gene_17913;gene_23271;gene_29405;gene_31769;gene_57229;gene_65433;gene_6890;gene_82356	K13065+K13065+K13065+K13065+K00588+K09754+K00588+K00588+K00588+K13065+K00588+K13065+K00588+K09754+K13065
alpha-Linolenic acid metabolism	ko00592	26	82	860	9756	PB.6189;PB.9900;gene_11161;gene_14136;gene_15865;gene_16851;gene_170;gene_22027;gene_23442;gene_23445;gene_24752;gene_25463;gene_27901;gene_29638;gene_30813;gene_40167;gene_42844;gene_46511;gene_48858;gene_54529;gene_55346;gene_61763;gene_69016;gene_72021;gene_75881;gene_80080	K00232+K01723+K10529+K10528+K05894+K00232+K07513+K00232+K00232+K00232+K10527+K10527+K18857+K00232+K14674+K18857+K05894+K01723+K00232+K07513+K10529+K10529+K10529+K10527+K10527+K07513
Glycosphingolipid biosynthesis - ganglio series	ko00604	1	12	860	9756	gene_48550	K12373
Tyrosine metabolism	ko00350	22	84	860	9756	PB.14201;PB.14202;PB.16394;PB.22808;PB.7104;gene_12807;gene_19537;gene_2377;gene_24757;gene_27901;gene_40167;gene_43960;gene_44208;gene_48096;gene_55505;gene_58286;gene_58383;gene_60360;gene_72019;gene_80912;gene_80914;gene_84394	K00422+K00422+K00276+K01592+K00422+K00815+K14454+K00422+K14454+K18857+K18857+K00276+K00451+K01800+K00422+K01800+K01557+K00422+K14454+K00276+K00276+K00001
Mismatch repair	ko03430	2	105	860	9756	gene_14318;gene_4062	K07466+K07466
RNA transport	ko03013	9	404	860	9756	gene_13032;gene_18734;gene_23593;gene_42515;gene_48856;gene_56133;gene_58486;gene_62329;gene_796	K03113+K10577+K03231+K03539+K03242+K14004+K14004+K03113+K03242
Biosynthesis of amino acids	ko01230	55	512	860	9756	PB.11322;PB.20977;gene_12807;gene_13161;gene_14042;gene_16025;gene_16056;gene_16701;gene_17325;gene_19291;gene_19537;gene_20425;gene_22224;gene_23529;gene_24500;gene_24757;gene_24935;gene_25910;gene_26520;gene_27718;gene_29062;gene_31228;gene_32714;gene_33630;gene_3503;gene_42711;gene_46398;gene_46399;gene_46449;gene_4759;gene_49502;gene_49503;gene_51334;gene_54243;gene_55789;gene_57453;gene_5813…	K14272+K05359+K00815+K13034+K00640+K10206+K01915+K01647+K00850+K01626+K14454+K00814+K01623+K00873+K14085+K14454+K01915+K00616+K00600+K13034+K15227+K01653+K00891+K00850+K00640+K00850+K12657+K12657+K00873+K00826+K01476+K01476+K00850+K01623+K14085+K01689+K00814+K10206+K01915+K00789+K00600+K01647+K01620+K00600+K01689+K00826+K01626+K14454+K00789+K01689+K12657+K00616+K00873+K13034+K01626
Fatty acid elongation	ko00062	6	59	860	9756	gene_29132;gene_42948;gene_44489;gene_65369;gene_67695;gene_77910	K07512+K15397+K15397+K07512+K15397+K10258
Regulation of autophagy	ko04140	7	68	860	9756	PB.8399;gene_22540;gene_26836;gene_36649;gene_37229;gene_78063;gene_82190	K08341+K07198+K08341+K08341+K07198+K07198+K08341
Tropane, piperidine and pyridine alkaloid biosynthesis	ko00960	11	58	860	9756	PB.16394;gene_12807;gene_19537;gene_24757;gene_29310;gene_43960;gene_49668;gene_72019;gene_75732;gene_80912;gene_80914	K00276+K00815+K14454+K14454+K08081+K00276+K08081+K14454+K08081+K00276+K00276
Monobactam biosynthesis	ko00261	4	19	860	9756	gene_15532;gene_30214;gene_50752;gene_62474	K13811+K13811+K13811+K13811
Fatty acid metabolism	ko01212	27	162	860	9756	PB.11359;PB.17754;PB.6189;gene_1137;gene_16851;gene_170;gene_22027;gene_23442;gene_23445;gene_24752;gene_25463;gene_29132;gene_29638;gene_4798;gene_48858;gene_54529;gene_6485;gene_6489;gene_6490;gene_65369;gene_72021;gene_73514;gene_75881;gene_77910;gene_80080;gene_81997;gene_9785	K00059+K01897+K00232+K00626+K00232+K07513+K00232+K00232+K00232+K10527+K10527+K07512+K00232+K09458+K00232+K07513+K00626+K01897+K01897+K07512+K10527+K00626+K10527+K10258+K07513+K00626+K01897
Porphyrin and chlorophyll metabolism	ko00860	7	99	860	9756	PB.28537;PB.5314;gene_19833;gene_19841;gene_21175;gene_49743;gene_53159	K08099+K08099+K01772+K01772+K03405+K01772+K00218
Glyoxylate and dicarboxylate metabolism	ko00630	24	167	860	9756	PB.11322;PB.26308;PB.9227;gene_1137;gene_11868;gene_16056;gene_16701;gene_24935;gene_26520;gene_48506;gene_61180;gene_61371;gene_61649;gene_61849;gene_6485;gene_68400;gene_68512;gene_73514;gene_77371;gene_80595;gene_81997;gene_82703;gene_83032;gene_84510	K14272+K00025+K01601+K00626+K00382+K01915+K01647+K01915+K00600+K11517+K01915+K11517+K00600+K01647+K00626+K00600+K03781+K00626+K01638+K11517+K00626+K00382+K03781+K03781
Photosynthesis	ko00195	5	124	860	9756	gene_18443;gene_38327;gene_40979;gene_46518;gene_77068	K02638+K03541+K02639+K02694+K02639
Ribosome	ko03010	5	655	860	9756	PB.20919;gene_11854;gene_37288;gene_53043;gene_77359	K02982+K02881+K02893+K02942+K02892
Phagosome	ko04145	6	202	860	9756	gene_31378;gene_47400;gene_75131;gene_75206;gene_76480;gene_9614	K07889+K08057+K08057+K08057+K08057+K07375
Ribosome biogenesis in eukaryotes	ko03008	5	205	860	9756	gene_1943;gene_26646;gene_29011;gene_42515;gene_44585	K03264+K18532+K14537+K03539+K03264
Biotin metabolism	ko00780	2	44	860	9756	PB.11359;gene_4798	K00059+K09458
Purine metabolism	ko00230	8	343	860	9756	gene_15532;gene_23529;gene_26646;gene_30214;gene_46449;gene_50752;gene_62474;gene_82625	K13811+K00873+K18532+K13811+K00873+K13811+K13811+K00873
Terpenoid backbone biosynthesis	ko00900	19	109	860	9756	PB.11831;gene_1137;gene_20120;gene_23912;gene_3465;gene_39131;gene_41648;gene_47875;gene_63454;gene_64285;gene_6485;gene_70430;gene_73514;gene_74238;gene_761;gene_77059;gene_7790;gene_79689;gene_81997	K00021+K00626+K11778+K00787+K00021+K00021+K01597+K01641+K00021+K01597+K00626+K01823+K00626+K00787+K00938+K01597+K01823+K01641+K00626
Pantothenate and CoA biosynthesis	ko00770	7	61	860	9756	gene_21397;gene_31228;gene_47278;gene_4759;gene_5175;gene_5942;gene_71763	K09680+K01653+K09680+K00826+K01464+K01464+K00826
Biosynthesis of unsaturated fatty acids	ko01040	12	62	860	9756	PB.11359;PB.6189;gene_16851;gene_170;gene_22027;gene_23442;gene_23445;gene_29638;gene_48858;gene_54529;gene_77910;gene_80080	K00059+K00232+K00232+K07513+K00232+K00232+K00232+K00232+K00232+K07513+K10258+K07513
Inositol phosphate metabolism	ko00562	5	146	860	9756	PB.5064;gene_4530;gene_63082;gene_63493;gene_77182	K00913+K01114+K19517+K05857+K03103
Other types of O-glycan biosynthesis	ko00514	2	10	860	9756	gene_46348;gene_65164	K09667+K09667
Linoleic acid metabolism	ko00591	6	36	860	9756	PB.29532;gene_30813;gene_58738;gene_68585;gene_74549;gene_84280	K15718+K14674+K15718+K15718+K15718+K15718
Starch and sucrose metabolism	ko00500	31	432	860	9756	PB.14309;gene_10440;gene_10726;gene_11607;gene_13129;gene_13594;gene_15968;gene_17433;gene_20214;gene_22221;gene_22246;gene_24030;gene_26654;gene_31412;gene_3636;gene_38746;gene_40096;gene_43932;gene_4929;gene_51168;gene_55274;gene_57610;gene_57616;gene_59221;gene_62566;gene_68444;gene_71885;gene_79361;gene_8133;gene_9345;gene_9996	K01051+K01051+K01177+K01193+K01193+K01176+K00847+K01188+K01193+K16055+K01188+K00695+K01051+K01051+K01051+K01051+K01193+K01087+K16055+K01051+K16055+K01176+K01176+K00696+K16055+K00695+K16055+K00695+K05350+K05349+K16055
AGE-RAGE signaling pathway in diabetic complications	ko04933	1	31	860	9756	gene_63493	K05857
DNA replication	ko03030	3	133	860	9756	gene_14318;gene_4062;gene_8591	K07466+K07466+K10742
Cyanoamino acid metabolism	ko00460	10	89	860	9756	gene_13161;gene_17433;gene_22246;gene_26520;gene_27718;gene_61649;gene_68400;gene_8133;gene_8346;gene_9345	K13034+K01188+K01188+K00600+K13034+K00600+K00600+K05350+K13034+K05349
2-Oxocarboxylic acid metabolism	ko01210	13	116	860	9756	PB.11322;gene_16701;gene_18012;gene_19537;gene_20425;gene_24757;gene_31228;gene_4759;gene_49432;gene_58132;gene_61849;gene_71763;gene_72019	K14272+K01647+K11820+K14454+K00814+K14454+K01653+K00826+K11820+K00814+K01647+K00826+K14454
Endocytosis	ko04144	30	375	860	9756	PB.5676;gene_22129;gene_25569;gene_27661;gene_28444;gene_29395;gene_29533;gene_31378;gene_3228;gene_38892;gene_4203;gene_4211;gene_42415;gene_43566;gene_47611;gene_49480;gene_49718;gene_53127;gene_55856;gene_58548;gene_6132;gene_61519;gene_65479;gene_67193;gene_68614;gene_71359;gene_77058;gene_78091;gene_79045;gene_9484	K03283+K03283+K12200+K03283+K19476+K03283+K19476+K07889+K12471+K03283+K12200+K12200+K19476+K03283+K03283+K19476+K12200+K07937+K01115+K12184+K03283+K01115+K12471+K01115+K19476+K01115+K12196+K01115+K12184+K19476
Photosynthesis - antenna proteins	ko00196	8	70	860	9756	PB.13069;PB.13072;PB.13661;PB.14576;PB.17518;PB.18712;PB.3132;gene_8497	K08912+K08912+K08912+K08912+K08912+K08912+K08912+K08912
SNARE interactions in vesicular transport	ko04130	6	84	860	9756	gene_11272;gene_12161;gene_52365;gene_69249;gene_6984;gene_8660	K08496+K08506+K08493+K08486+K08486+K08486
Histidine metabolism	ko00340	9	51	860	9756	gene_21343;gene_24500;gene_34371;gene_48191;gene_49356;gene_55789;gene_56473;gene_6844;gene_80457	K00128+K14085+K01590+K01590+K00128+K14085+K00128+K01590+K01590
Sesquiterpenoid and triterpenoid biosynthesis	ko00909	7	30	860	9756	gene_35409;gene_38084;gene_38348;gene_69030;gene_79718;gene_8980;gene_8990	K14182+K15472+K14182+K15472+K14182+K14182+K14182
Glutathione metabolism	ko00480	61	167	860	9756	PB.8496;gene_10038;gene_12653;gene_12706;gene_12707;gene_13084;gene_16362;gene_16708;gene_17386;gene_18169;gene_20284;gene_21630;gene_22883;gene_24706;gene_24989;gene_27795;gene_27796;gene_28339;gene_28340;gene_28341;gene_28342;gene_28714;gene_30252;gene_32494;gene_33938;gene_3532;gene_37357;gene_39661;gene_42369;gene_42617;gene_45218;gene_47284;gene_50207;gene_5615;gene_57733;gene_58755;gene_617…	K01581+K00434+K00799+K00799+K00799+K00033+K00036+K00799+K00799+K00799+K00799+K00033+K00799+K00799+K00033+K00799+K00799+K00799+K00799+K00799+K00799+K00799+K00799+K00036+K00799+K00434+K00799+K00797+K00799+K00432+K00799+K00799+K00799+K00799+K00383+K00799+K00799+K00799+K00432+K00799+K00799+K00799+K00799+K00383+K00799+K00799+K00799+K00799+K00799+K00799+K00799+K00799+K00799+K00799+K00799+K00799+K00799+…
Fructose and mannose metabolism	ko00051	10	124	860	9756	gene_10265;gene_15968;gene_16746;gene_17325;gene_22224;gene_33630;gene_42711;gene_51334;gene_52995;gene_54243	K01809+K00847+K00966+K00850+K01623+K00850+K00850+K00850+K01805+K01623
Oxidative phosphorylation	ko00190	4	273	860	9756	PB.62;gene_11329;gene_44742;gene_72302	K02132+K01535+K01535+K01507

## Sheet: yellow
Table S7. KEGG enrichment analyses of DEGs in different modules.
KEGG pathway	KEGG pathway ID	DEG number in specified annotation KEGG pathways	All gene number in specified annotation KEGG pathways.	DEG number in all annotation KEGG pathways.	All gene number in all annotation KEGG pathways.	DEG IDs in specified annotation KEGG pathways
Pentose and glucuronate interconversions	ko00040	1	166	9	9756	gene_64051	K01728
Glycerophospholipid metabolism	ko00564	1	196	9	9756	gene_74466	K13508
Fatty acid elongation	ko00062	1	59	9	9756	gene_26042	K15397
Peroxisome	ko04146	2	185	9	9756	gene_65093;gene_71489	K13356+K13356
Plant hormone signal transduction	ko04075	1	493	9	9756	gene_35894	K14490
Cutin, suberine and wax biosynthesis	ko00073	2	49	9	9756	gene_65093;gene_71489	K13356+K13356
Arginine and proline metabolism	ko00330	1	120	9	9756	PB.18871	K01581
Glycerolipid metabolism	ko00561	1	134	9	9756	gene_74466	K13508
Isoquinoline alkaloid biosynthesis	ko00950	1	51	9	9756	PB.6719	K01592
Tyrosine metabolism	ko00350	1	84	9	9756	PB.6719	K01592
Phenylpropanoid biosynthesis	ko00940	1	319	9	9756	PB.7166	K00430
Glutathione metabolism	ko00480	1	167	9	9756	PB.18871	K01581
