# Supplementary material for: Transcriptome sequencing and functional verification revealed the roles of exogenous magnesium in tobacco anti-PVY infection
Source: Front Microbiol. 2023 Jul 27;14:1232279. doi: 10.3389/fmicb.2023.1232279 (PMC10414187; doi:10.3389/fmicb.2023.1232279)
Supplement: Supplementary file 8 [file Table_8.XLSX]

## Sheet: Carbohydrate transport and meta
Supplementary Table 8. DEGs of various biological functional classifications.
	ID	P+Mg1-1_FPKM	P+Mg1-1_Count	P+Mg1-2_FPKM	P+Mg1-2_Count	P+Mg1-3_FPKM	P+Mg1-3_Count	P+Mg3-1_FPKM	P+Mg3-1_Count	P+Mg3-2_FPKM	P+Mg3-2_Count	P+Mg3-3_FPKM	P+Mg3-3_Count	P+Mg9-1_FPKM	P+Mg9-1_Count	P+Mg9-2_FPKM	P+Mg9-2_Count	P+Mg9-3_FPKM	P+Mg9-3_Count	PVY+Mg1-1_FPKM	PVY+Mg1-1_Count	PVY+Mg1-2_FPKM	PVY+Mg1-2_Count	PVY+Mg1-3_FPKM	PVY+Mg1-3_Count	PVY+Mg3-1_FPKM	PVY+Mg3-1_Count	PVY+Mg3-2_FPKM	PVY+Mg3-2_Count	PVY+Mg3-3_FPKM	PVY+Mg3-3_Count	PVY+Mg9-1_FPKM	PVY+Mg9-1_Count	PVY+Mg9-2_FPKM	PVY+Mg9-2_Count	PVY+Mg9-3_FPKM	PVY+Mg9-3_Count	P+H1-1_FPKM	P+H1-1_Count	P+H1-2_FPKM	P+H1-2_Count	P+H1-3_FPKM	P+H1-3_Count	P+H3-1_FPKM	P+H3-1_Count	P+H3-2_FPKM	P+H3-2_Count	P+H3-3_FPKM	P+H3-3_Count
Starch and sucrose metabolism
SS	gene_25774	234.983	54721	225.441	50949	266.079	16894	158.567	12664	159.549	11338	338.254	25902	329.509	34869	261.24	22842	211.014	14596	276.841	63916	308.864	15482	267.976	49382	230.019	13858	303.827	15500	164.836	11042	111.625	6820	105.134	9078	107.308	10104	264.494	30882	152.966	9981	190.244	36680	190.894	11492	228.335	46038	171.514	14829
	PB.26468	23.4984	2044	57.2891	4836	26.4676	628	28.1377	840	30.1818	801	27.4708	786	28.8637	1141	19.6334	642	34.7195	897	23.5808	2034	35.9465	673	26.7835	1844	26.2704	592	23.7025	452	30.3612	760	33.2561	759	18.7229	604	34.5538	1216	24.84	1084	36.0549	879	36.3383	2617	44.1804	994	34.7852	2620	22.5892	730
	gene_80967	14.3793	1409	9.97928	949	16.0169	428	9.82132	330	15.1518	453	6.61912	214	12.6752	565	11.4494	422	10.3948	303	7.23716	703	7.19286	152	6.94712	539	8.59783	218	10.8172	233	10.9514	309	6.35973	164	3.10089	113	7.93952	315	8.11325	399	7.56279	208	10.9875	892	9.27638	235	8.32616	707	11.8939	433
	gene_53955	25.2296	9856	36.8253	8288	27.4723	2862	17.9878	2442	39.1011	2584	33.651	2558	39.2101	4160	34.3373	3003	21.6402	2516	16.794	6592	27.6181	1518	29.1634	5657	21.112	2088	18.8526	1564	35.5816	2301	10.8628	1109	8.61571	1160	14.2174	2172	33.7385	3920	20.7516	2235	32.9425	6043	33.2002	2152	21.5429	7360	21.6632	3056
	gene_10006	15.1547	3717	21.2108	5048	21.0824	1410	14.1855	1193	18.0013	1348	11.865	957	9.3288	1040	11.1491	1027	14.1697	1033	11.0591	2689	13.4303	709	14.6613	2846	14.1723	900	14.1125	759	20.1083	1419	8.99076	579	3.81209	347	11.6553	1156	11.7563	1446	15.8972	1093	21.3612	4338	18.7384	1188	14.6924	3120	14.3987	1311
AMS	gene_57610	0.456779	110	0.209639	49	0.089921	6	0.07274	6	0.163501	12	0.050463	4	0.14649	16	0.042568	4	0.028027	3	0.280859	67	0.773238	40	0.800155	153	0	0	0	0	0	0	9.11079	575	7.07082	630	2.30175	224	0.516803	63	1.20979	82	0.626354	125	0.064192	4	0.086466	18	0	0
	gene_13594	1.17585	233	0.749899	118	1.00497	55	0.2217	14	0.580267	31	0.127433	6	1.28675	114	0.41217	15	0.551665	31	0.879997	172	1.70976	70	1.09043	167	0.286381	11	0.383432	17	0.48437	28	39.3982	1882	25.0134	1860	10.422	842	1.46745	140	3.18961	177	1.19288	195	1.38515	25	0.221845	35	0.220176	7
	gene_10726	1.64103	495	1.79435	579	1.2542	85	7.73434	706	5.36392	430	1.92394	177	3.05516	392	0.924687	95	0.637259	60	1.52642	456	5.03319	344	1.97534	420	4.16197	297	1.22553	72	1.63018	136	5.6869	485	14.2402	1415	3.76636	505	3.28743	460	6.96227	518	2.35879	627	2.12979	175	2.38939	618	2.85327	335
	gene_59986	6.92365	2418	11.7421	3951	5.49799	538	25.2073	3052	19.5598	2178	11.9727	1439	6.5195	1050	6.38043	850	4.71586	496	8.47289	2967	20.1081	1503	9.62936	2630	21.4078	1936	9.78225	748	12.7906	1274	13.1387	1189	21.1592	2715	9.54982	1343	11.8784	2135	24.8522	2445	14.2404	4120	16.4438	1498	12.9468	3887	13.214	1716
SPS	gene_59221	2.70654	982	1.76062	568	1.51228	221	0.959893	86	1.07002	174	1.41592	123	1.28131	285	0.642417	113	0.694347	75	1.04311	272	0.493747	52	0.713172	195	3.61784	230	1.44554	111	1.52579	173	0.040555	6	0.071871	15	0.191983	27	3.55881	515	5.42983	456	2.38091	567	1.7635	186	2.36631	594	1.03737	128
	gene_64744	8.75743	4574	8.29339	3480	9.75256	1104	4.04019	743	6.09057	1154	5.13322	742	9.89849	1962	4.98619	811	5.36413	826	3.28079	1997	6.17216	761	4.19517	1503	6.98704	1034	2.15969	304	5.2724	949	3.12243	362	4.81614	779	3.71658	657	8.89674	2639	13.8988	2216	8.41762	4083	5.60221	912	7.96369	3590	5.95697	961
	gene_25703	6.66526	4016	5.26954	2991	5.75647	1063	2.55632	611	4.15122	872	3.39781	778	5.68345	1638	3.4285	784	2.25695	467	3.20377	2038	4.97992	716	3.10118	1567	4.73164	846	2.03667	311	5.01996	895	2.70926	431	4.17237	942	2.40568	618	6.92741	2241	12.0655	2036	7.67582	4064	4.89027	748	5.97805	3179	3.21981	833
SUS	gene_68444	9.99176	4327	9.24223	3903	8.61026	1044	8.24152	1261	8.55401	1149	8.30688	1179	11.4763	2312	10.4709	1705	10.3871	1337	7.45501	3194	7.7919	719	8.66256	2886	6.15493	711	6.7565	654	9.675	1232	25.8997	3030	37.0776	6056	24.6306	4346	8.63682	1844	12.7794	1586	9.31982	3411	5.84271	671	4.71029	1808	5.30723	865
	gene_79361	0.847441	366	0.559938	231	0.407627	58	0.706358	116	0.593997	94	0.329285	54	0.520046	108	0.567156	101	0.322582	50	0.693956	296	0.645297	65	1.27398	430	0.403804	47	0.67571	40	0.67538	84	15.0067	1810	35.0327	5896	12.599	2173	0.60755	119	1.58981	187	1.06195	381	0.325134	42	0.390089	172	0.37976	69
	gene_24030	1.47433	462	2.1424	659	1.52636	122	1.91824	199	2.17358	196	2.04799	203	1.74446	236	1.70356	178	1.0969	119	2.18476	694	2.16439	182	2.28431	513	1.15674	93	1.18933	71	1.23957	101	7.03635	651	12.5905	1917	7.19754	845	1.57032	241	3.2258	288	2.03459	508	0.65823	70	0.955151	260	1.0966	133
	gene_5319	12.348	4998	11.3863	4472	9.75851	1077	6.65577	924	7.93298	980	6.36008	847	4.81129	885	4.99418	759	5.53135	665	7.55875	3033	7.88601	687	8.19687	2626	8.36391	876	9.37382	832	9.31626	1085	3.01162	320	1.31786	198	4.86733	797	6.7196	1364	8.81477	1000	8.11295	2719	6.68241	700	7.62526	2672	8.19815	1232
	gene_79360	15.1695	6439	13.787	5680	11.5924	1342	9.2654	1349	11.2538	1458	8.97608	1253	7.53947	1455	6.74357	1075	6.72409	848	10.5205	4428	10.7502	983	10.4387	3507	10.2283	1124	12.3314	1147	13.1866	1610	3.49453	390	1.74252	275	5.91772	1016	9.69312	2063	12.5561	1494	11.3951	4005	9.28831	1020	11.1131	4084	10.392	1638
TPS	gene_22221	0.425808	164	0.243066	102	0.513222	56	0.331069	42	0.181987	22	0.115412	17	0.47365	84	0.348238	52	0.095937	11	0.533296	202	0.390346	37	0.412335	129	0.352689	36	0.246212	21	0.210031	25	5.16351	617	9.14805	1544	3.49223	625	0.297445	57	0.381911	46	0.226251	74	0.16602	17	0.102736	35	0.247211	36
	gene_71885	1.15641	583	0.745336	358	0.915209	126	2.44543	423	3.0434	443	1.13635	188	1.08166	246	2.06955	364	1.15108	168	1.48507	688	0.910314	93	0.990749	364	0.337301	45	0.826186	87	1.04309	145	2.38515	308	14.1006	2476	4.49425	893	0.877923	224	0.999366	141	0.777146	303	0.745777	97	0.60563	259	1.47766	277
	gene_4929	0.703002	140	0.281119	55	0.727084	40	1.42268	97	1.6917	103	0.519188	34	0.603787	55	1.03953	78	0.543047	32	0.425976	84	0.425118	19	0.323187	51	0.673645	35	0.438973	20	0.57794	33	2.72213	142	7.21218	531	6.26983	503	0.598332	60	0.432601	25	0.329361	55	0.24745	13	0.342173	59	0.709745	53
	gene_62566	0.712222	214	0.36827	108	0.633946	52	0.612153	64	1.12737	104	0.454587	45	0.404508	56	0.764851	87	0.487196	44	0.657098	196	0.463595	30	0.586098	140	0.46058	36	0.374712	25	0.492822	43	1.58773	126	4.13131	460	1.90743	232	0.519268	79	0.493799	42	0.533366	133	0.155754	13	0.323323	85	0.603696	68
	gene_55274	0.810735	255	0.62072	189	0.500731	43	1.54949	167	1.26973	122	0.519951	54	0.888686	127	1.22832	145	0.536482	50	0.608565	190	0.833226	57	0.718404	179	0.487753	40	0.391577	27	0.703892	64	3.08525	254	8.8345	1028	5.0319	639	0.737966	117	0.84839	75	0.406173	106	0.522859	43	0.283533	77	1.18089	138
	gene_2886	4.3082	1864	5.33848	2054	7.36763	792	5.01612	974	8.42368	1180	4.53781	820	5.54646	899	5.99229	910	5.12178	559	3.90873	1781	7.75533	655	5.34678	1625	8.78312	781	5.84356	500	6.00468	681	3.3828	456	10.4671	1605	7.2796	1274	5.87976	1188	5.74705	635	3.88943	1353	4.80268	515	2.70869	1270	8.02795	1176
	gene_9996	3.02515	1454	2.32728	1083	5.91732	441	3.87223	399	4.46799	372	3.68452	347	2.42915	527	3.72984	668	4.82513	415	4.10504	1307	3.04037	127	4.01708	764	3.43689	230	5.92859	323	4.4185	305	7.28191	511	9.46581	1046	7.26208	861	1.99604	478	3.36884	259	1.92672	763	3.87843	209	2.08933	863	4.57672	421
	gene_46610	4.22765	1016	2.23074	1001	2.49073	295	3.51297	568	4.35316	614	5.28575	586	4.43875	952	5.05625	849	4.61649	631	2.17473	959	3.98696	413	4.6326	799	1.67729	193	2.092	214	4.02779	530	2.67625	325	4.53469	785	4.63218	487	2.13206	452	3.40859	443	3.62027	772	3.99738	485	1.79433	712	3.92903	687
	gene_65929	4.13679	1958	3.40977	1546	4.38811	568	4.01011	642	5.1314	725	4.07294	642	3.56428	772	4.25106	757	3.70907	521	3.24678	1533	2.4344	251	3.36397	1266	3.24291	401	4.68545	476	3.17242	437	7.07867	865	8.01853	1394	7.18417	1382	2.5532	603	2.83129	376	2.68165	1036	2.45781	305	2.77669	1145	3.94562	702
	gene_48803	14.5599	1311	17.2052	1503	12.6183	310	13.9625	431	13.5794	373	19.3758	574	16.2577	665	10.2641	347	12.9212	346	13.0878	1168	12.7486	247	16.216	1155	14.2599	332	8.27573	164	13.6545	354	4.38786	104	6.04494	202	10.6123	387	16.0373	724	18.8614	476	16.8261	1254	15.2595	355	23.5782	1837	13.6047	455
	gene_4161	15.9966	7536	17.6049	8045	18.2295	2326	14.8128	2400	16.5585	2406	17.6928	2705	16.5869	3557	16.1063	2988	16.0002	2234	17.6743	8141	13.9615	1424	13.635	5026	15.0865	1828	12.073	1272	15.2539	2075	7.92414	875	6.81518	1196	12.207	2259	14.9674	3515	17.1755	2262	15.4326	5862	14.8954	1753	16.8577	6724	14.6538	2475
	gene_74997	6.31082	2113	6.01744	1955	6.81536	623	6.38616	734	7.71493	789	6.91806	762	6.8451	1042	7.31453	920	6.85313	682	6.08575	2020	4.11401	297	6.00273	1591	6.53932	567	6.61645	486	7.83857	755	2.8962	255	2.81794	350	4.86362	659	7.05368	1184	6.64228	624	8.13372	2255	7.88553	683	8.16047	2366	9.47788	1178
	gene_4789	1.95437	596	2.9112	872	1.93412	163	2.71932	288	3.28559	304	3.27258	333	5.02974	698	4.37332	507	6.0545	555	1.66434	510	1.30113	88	1.36356	333	2.21861	178	1.84945	126	1.96237	176	4.45794	361	2.55281	292	6.291	779	2.52109	391	3.27219	284	3.9091	1000	3.08768	232	1.8865	503	1.39931	161
	gene_43932	4.34156	197	2.59668	121	2.97106	36	2.75346	46	4.32107	63	3.57366	55	2.67157	57	4.93547	84	3.67965	48	4.78159	216	5.25375	56	6.07866	224	1.94355	25	3.67622	39	3.70133	49	12.663	149	12.5931	209	13.6752	251	4.33387	100	4.45883	55	2.95053	114	2.4274	30	2.10035	90	3.20403	56
	gene_70999	1.75031	409	1.62276	368	2.04623	131	1.3217	106	1.83011	131	1.27249	98	0.961854	103	1.02387	90	1.15309	81	1.69317	393	0.917953	47	1.3253	246	1.91607	116	1.46098	75	0.956739	65	0.767846	48	0.537952	47	0.547927	52	1.4033	165	1.33809	88	1.18079	229	1.18396	72	1.35633	275	1.20766	105
UDPGLEs	PB.21988	51.0502	13822	41.1254	10806	38.2397	3158	118.06	10962	134.879	11142	76.4668	6808	94.4118	11616	69.2815	7044	92.1761	7413	48.9384	13138	45.957	2679	39.1229	8382	40.319	2824	47.1917	2799	54.6885	4259	29.6051	2103	38.6991	3885	32.604	3570	68.8624	9348	79.5204	6033	41.893	9392	38.4619	3010	32.1876	7546	99.0194	9953
	PB.17009	64.212	16908	65.692	16813	65.7992	4715	198.255	17967	222.192	17914	107.528	9338	129.006	15462	112.465	11131	119.314	9340	75.4374	19728	12.4438	91	63.8283	13330	55.7263	3797	69.7269	4031	0.588852	41	50.7943	3517	69.8452	6818	56.7076	6053	101.243	13382	98.9176	7315	58.674	12792	63.7592	4349	51.4176	11730	151.639	14862
	PB.8421	38.6166	8809	34.8515	7725	35.7378	2224	112.43	8741	129.465	8958	47.2835	3535	100.014	10305	76.7525	6543	89.4833	6032	45.1802	10181	33.9691	1663	25.1363	4537	26.6959	1579	42.0701	2095	51.5689	3377	20.7111	1237	34.1135	2872	27.8532	2566	49.6666	5661	47.2442	3012	31.591	5957	30.9268	1822	26.7866	5292	71.4799	6023
	PB.7178	37.334	8359	34.0864	7410	32.3273	1974	115.467	8865	126.466	8639	43.6636	3216	97.4262	9914	77.4906	6515	94.0805	6257	30.5267	6779	32.818	1586	22.7221	4031	31.3186	1821	41.5475	2039	51.5645	3320	18.7975	1108	30.9834	2573	22.583	2045	52.6912	5916	50.7561	3184	31.6805	5873	31.7213	1838	27.6674	5368	74.1037	6160
	gene_51848	10.2874	2495	11.3806	2685	10.2751	674	11.0404	922	8.29044	616	11.9673	958	10.1496	1123	8.04039	733	12.3325	892	10.1885	2451	9.23169	480	9.88422	1891	10.8393	683	10.7168	569	10.0262	698	5.37015	340	3.18164	288	5.14893	503	8.3902	1024	8.68588	587	7.88424	1586	8.53565	538	9.24871	1945	8.68232	780
	gene_64004	4.45355	1332	4.53479	1313	2.96157	242	2.67434	275	2.65126	242	2.49668	246	2.61399	356	2.95658	332	2.84621	253	3.62775	1074	3.1699	205	4.18653	991	4.50944	349	3.4968	228	3.22534	278	1.74394	137	1.01678	113	1.74607	212	4.12613	619	4.95458	413	4.43948	1100	4.6387	359	4.01526	1037	3.7421	411
	PB.10394	8.55618	2415	10.1168	2771	6.30469	485	8.50971	824	7.64698	659	9.10704	845	7.38187	947	8.24535	874	8.80415	738	7.44565	2083	7.34987	447	7.8144	1745	9.16667	670	8.80738	545	8.12447	660	3.97613	295	3.31808	348	5.25312	600	7.75443	1097	8.49384	672	8.24223	1926	8.65261	632	7.60114	1857	8.12636	852
	gene_10491	3.60462	1048	4.49484	1268	3.51241	279	4.21428	420	3.43163	305	2.75323	264	2.88145	381	3.10801	340	3.48615	301	3.44764	994	4.021	252	4.2384	975	4.23703	319	3.98923	254	3.60694	302	2.08599	160	1.35313	146	2.53103	298	3.52038	513	4.50678	367	3.70858	893	4.85677	365	4.20607	1059	3.94708	426
	PB.28335	5.2511	1434	5.71453	1514	5.50158	410	5.52497	518	5.00587	417	5.20209	467	5.21425	647	5.24637	538	4.36468	354	5.0256	1361	4.82617	284	5.0204	1085	5.89755	417	4.31539	259	5.95843	468	11.3874	816	16.0464	1625	10.4995	1159	4.65643	638	5.80785	445	5.0898	1151	5.32228	376	4.26122	1008	5.2397	531
	gene_80289	12.8013	3819	11.5431	3357	14.5418	1185	8.70912	918	23.9962	2221	9.46625	955	11.734	1615	10.1735	1163	10.8513	989	12.6249	3811	12.059	804	13.2989	3211	6.43253	503	4.98164	330	9.64064	841	12.5236	977	16.5798	1874	17.0328	2060	13.3264	2029	23.0052	1963	11.15	2805	6.17904	488	4.86685	1266	8.08631	884
UXSs	gene_752	2.89552	1029	2.71758	937	2.6681	259	2.86904	350	3.12003	339	2.81415	329	2.63055	425	1.94335	260	1.97393	209	2.23085	786	3.10649	238	2.246	632	2.52138	232	2.571	201	2.83849	291	3.92177	366	5.84791	771	4.64512	668	2.40037	428	2.58114	257	2.23217	657	1.67739	155	2.32509	716	2.47449	327
	gene_74660	9.59694	3789	7.62184	3025	7.03939	792	8.2651	1144	8.77914	1039	6.44841	846	7.52712	1290	6.34227	952	11.4329	1265	6.5619	2727	5.48516	487	7.42795	2371	8.13687	836	6.44828	561	7.50235	838	4.21868	450	2.95468	422	7.47703	1160	7.85179	1616	5.38821	568	8.59699	2876	6.10895	622	7.18641	2569	7.61911	1187
	gene_38891	15.5858	2927	13.9138	2537	13.8153	708	14.7627	952	15.2557	873	13.8744	856	12.2541	1045	14.7772	1043	14.6	818	13.9348	2596	11.0687	453	14.7533	2198	13.3915	659	15.6497	649	15.6124	841	32.5722	1613	34.8845	2429	26.6424	2016	11.9001	1120	16.4981	867	14.4562	2248	10.8948	531	9.90359	1618	13.1749	918
GBEs	gene_35697	5.71413	997	4.98918	845	4.95483	236	4.92771	295	4.92643	263	4.90568	282	7.50465	595	4.89425	321	6.31063	327	3.7382	647	3.68429	139	3.58652	495	7.92526	358	4.46773	171	6.28489	316	4.30619	198	2.53266	164	5.69634	402	5.79427	507	4.98342	244	5.84446	844	5.04752	228	5.12246	774	6.48233	420
	gene_35631	3.60332	725	5.37618	1058	4.95976	269	5.80201	398	3.09277	188	6.54827	429	3.86013	353	5.56944	417	4.87004	289	7.35956	1477	5.28395	223	7.56934	1214	6.52646	341	6.60197	289	4.17781	238	3.94475	203	4.56521	333	4.49725	366	5.21583	527	5.84779	328	4.02478	673	4.36156	224	4.84413	847	4.72372	353
	gene_77606	4.69179	387	3.79184	303	5.24285	118	4.65537	132	5.40245	136	3.53625	96	3.84418	144	4.73509	147	3.5126	86	3.23051	264	1.44484	26	4.22287	276	1.32544	29	4.53685	82	5.1628	123	2.41553	53	2.19154	67	5.57836	186	3.15906	131	3.51194	81	5.4247	370	3.09121	66	3.62779	259	6.02075	184
GTFB	gene_13030	8.18592	843	6.6552	665	6.54986	184	7.19145	254	10.7827	339	5.3896	183	10.0812	472	6.74141	261	9.5899	294	3.45051	353	2.6407	59	4.29011	350	5.57053	149	4.88319	111	9.7872	290	8.72387	236	6.5435	250	12.1334	506	5.15921	267	7.11163	206	7.44169	635	5.43374	145	5.90758	527	7.43129	285
CESA	gene_51544	3.79758	2273	3.2123	1866	3.94344	644	4.15721	854	3.47165	634	3.7512	739	4.68113	1273	5.36885	1207	3.70871	660	4.47742	2657	2.76255	356	4.49825	2130	2.20707	342	3.96082	520	2.82609	487	1.23385	194	0.796706	177	2.4405	591	3.12453	938	2.61442	439	5.74668	2848	5.45065	844	5.07536	2630	6.03639	1342
	gene_17526	4.84982	2771	4.26095	2363	4.15367	647	5.19842	1019	4.64147	810	5.03414	946	6.26321	1626	6.57022	1410	5.30787	901	5.70634	3232	2.95589	364	5.22393	2362	3.44184	509	4.75964	596	4.14222	681	1.62954	245	0.73452	156	3.08611	713	3.92302	1124	3.93391	630	7.17511	3394	6.27354	927	6.72712	3328	7.50928	1593
GAUTs	gene_34478	0.821173	245	1.14897	332	1.03573	84	0.951653	98	1.1228	102	0.907703	89	0.735507	100	0.640467	72	1.27967	114	1.37368	406	0.842903	54	0.910424	215	0.910711	71	0.935006	61	1.15404	99	0.576863	46	0.806118	89	0.620254	75	0.709772	106	1.14406	96	0.751919	186	0.622768	48	0.882221	228	1.05991	118
	gene_73195	1.05674	467	0.54956	238	1.11117	134	0.332201	54	0.588727	82	0.433531	65	0.365673	73	0.252332	44	0.310232	42	0.640853	283	0.496877	50	1.10422	388	0.558511	66	1.05288	104	0.759622	99	0.406224	51	0.213594	35	0.437359	81	0.420606	96	0.691248	86	0.658011	243	0.332525	42	0.270398	108	0.380214	64
	gene_375	1.81143	549	0.667023	198	1.32512	110	0.30723	30	0.775103	72	0.55046	56	0.368493	52	0.558477	64	0.379816	31	1.03877	314	0.600575	40	1.51157	348	1.25741	99	0.848403	50	1.07581	95	0.404812	31	0.125479	15	0.885278	109	0.547858	77	1.256	107	0.96062	242	0.508213	41	0.136911	37	0.506396	52
	gene_6259	0.700216	113	0.791385	97	0.88169	40	0.692554	33	0.690882	34	0.500864	26	0.580935	38	0.452945	30	0.386891	18	0.776972	114	0.35122	14	0.466185	59	0.352913	20	0.461393	17	0.724638	28	1.02183	44	1.21128	78	0.876848	63	0.519668	47	0.502087	18	0.569549	79	0.33331	7	0.304111	40	0.374948	25
GBA	gene_17433	2.46001	480	5.43607	781	4.36731	126	5.1878	233	4.1606	206	2.85958	119	1.99642	196	4.96518	258	4.86261	203	3.80344	524	3.13132	84	3.57759	393	4.35051	143	5.23981	133	5.00086	219	9.16997	344	9.13723	686	8.01017	570	4.26061	244	4.32823	155	4.20708	409	3.24231	124	3.74459	410	4.17153	243
	gene_22246	0.032932	11	0.011304	4	0	0	0.172213	18	0.289857	28	0.153047	9	0.108585	16	0	0	0	0	0	0	0	0	0.029311	8	0	0	0	0	0.025194	3	1.37063	101	5.24993	577	1.51957	178	0	0	0.038659	4	0.018422	3	0	0	0.02716	3	0.264378	29
	gene_75692	6.82454	1747	7.97753	1976	6.13119	429	5.76814	507	4.27784	335	5.20777	439	6.91191	805	7.26814	701	7.22781	550	6.0984	1549	5.69007	315	5.04678	1024	5.34138	356	5.38542	304	6.34631	469	2.96268	200	1.33643	128	3.0941	322	8.51503	1094	6.53094	470	8.88057	1888	6.49371	432	6.25019	1389	7.96693	757
	gene_74391	10.7636	3169	9.92197	2836	14.2616	1146	16.5436	1666	13.3895	1203	9.78766	948	19.7185	2638	26.2891	2901	25.0081	2187	7.67184	2239	7.64035	485	13.9418	3249	13.8765	1057	13.6998	884	17.6698	1497	15.4345	1192	4.16768	455	18.6538	2222	9.27173	1369	11.1572	921	17.5037	4267	12.689	924	10.6075	2704	16.3764	1790
	gene_8133	1.55271	158	1.00761	96	0.996724	29	0.866113	31	0.432746	14	0.925765	32	0.871262	41	1.34476	52	0.956637	29	1.07041	109	0.685431	15	0.954897	78	0.527424	15	0.801526	18	0.833137	25	3.06093	82	4.0615	153	1.62367	67	0.700345	36	0.80868	24	0.717116	61	1.09829	29	0.874354	77	1.02563	39
	gene_79092	4.32897	904	5.07007	994	3.6636	199	3.78415	280	5.09386	307	3.613	227	2.73489	260	2.55055	204	6.27402	365	3.68604	674	2.9567	134	3.87145	600	4.11118	212	3.91677	177	4.6188	265	1.81348	107	0.63141	51	2.89937	238	3.94267	382	4.45968	259	4.06364	683	3.91603	196	3.9898	684	3.77402	278
	gene_49249	10.6464	2884	11.7792	3091	11.6316	858	10.1518	942	10.7747	889	9.3461	831	7.40846	910	7.5812	771	8.30953	669	8.65116	2326	10.4307	607	11.3789	2440	13.1026	916	9.00262	534	11.8285	921	4.51161	321	1.7801	179	5.57722	611	8.81133	1200	11.8655	899	9.20406	2064	11.3765	795	13.1367	3077	12.3445	1240
	gene_52463	2.04824	507	1.77038	398	1.41844	105	1.2519	114	0.887789	69	1.2753	101	1.35573	147	1.34015	122	1.47024	107	1.64472	392	1.71913	81	2.2455	443	1.58846	82	1.44136	77	1.24951	81	0.02824	2	0.128762	14	0.52706	44	1.8064	222	1.62554	109	2.31336	473	2.26576	157	2.60323	534	1.99133	171
	gene_28100	1.25339	372	1.1961	342	1.08236	88	1.07083	109	0.820769	75	0.636723	63	1.38687	187	1.27405	142	0.929093	82	0.970192	286	0.877993	57	0.956623	226	0.878821	68	1.3625	90	1.18623	102	0.076485	6	0.100115	11	0.536941	65	1.1163	167	1.00601	84	1.3413	330	1.32421	102	1.47864	379	1.4253	157
	gene_41484	22.1068	7071	25.6556	7964	16.3906	1430	24.4944	2687	23.7126	2315	31.3466	3297	18.7027	2719	16.3887	1969	19.0966	1815	23.9024	7580	24.2941	1673	29.0595	7355	24.5412	2031	25.6658	1799	26.7309	2460	10.2816	863	7.60516	902	13.3269	1724	25.1638	4036	22.9098	2054	28.3797	7516	30.6371	2533	34.9483	9679	28.1703	3346
	gene_40876	23.0007	6814	29.0078	8372	18.3944	1508	32.3024	3332	31.4461	2863	37.2036	3647	22.5107	3050	19.0084	2139	24.338	2146	27.4255	8122	26.0981	1672	32.8895	7685	33.5224	2572	33.8096	2186	35.1744	2998	20.4126	1589	14.6411	1642	22.6909	2742	27.6271	4122	24.0053	1987	32.8944	8052	36.238	2796	39.0381	9988	33.3387	3672
	gene_57194	6.76039	2007	6.18177	1806	6.57116	543	6.43175	651	6.53596	588	5.66213	544	9.96184	1354	8.15925	913	8.25304	734	6.13251	1821	3.3601	218	5.66075	1342	4.6533	367	6.88299	451	6.94061	590	3.88763	310	2.26012	244	6.56199	783	5.1799	780	5.27146	439	8.3441	2067	9.64856	751	10.3218	2681	7.90848	885
	gene_52501	12.3582	2969	13.1865	3116	8.91752	750	20.2801	1546	11.7445	1097	14.5729	1168	21.0067	2072	18.4656	1590	13.4816	884	16.7387	3580	12.6963	554	14.819	2566	12.9585	1020	12.7206	859	13.949	868	10.6309	626	6.11885	632	5.96948	625	10.7845	1382	9.53909	624	17.5198	3537	17.8681	1119	13.7268	2795	20.7698	1858
	gene_73894	5.81857	1919	5.84702	1872	5.94901	535	6.9338	785	5.93495	598	8.07376	876	5.908	886	5.30041	657	6.56616	644	6.96902	2279	5.88282	418	6.73567	1758	7.32028	625	6.6762	483	6.83227	649	3.4282	297	2.47469	303	3.79603	507	6.89104	1140	5.9957	555	6.86749	1876	7.38748	630	6.65227	1900	6.55968	804
	gene_18638	6.4216	1796	9.14414	2316	7.23492	668	14.0947	1232	10.8625	930	11.7504	1039	9.97839	1129	10.1071	969	9.02389	686	9.53295	2409	6.52095	476	11.9986	2382	11.8211	791	13.6166	731	6.52609	648	7.23426	459	3	322	5.75585	832	7.22281	1066	5.30406	508	10.5667	2297	11.6198	904	11.5554	2478	10.81	1131
	gene_23236	6.82071	2503	8.12933	2891	6.76532	677	10.7002	1348	9.47837	1060	9.96795	1202	7.40141	1234	8.81703	1212	7.60797	830	8.42135	3061	7.03158	555	9.22577	2679	8.79908	834	11.2099	901	9.02335	953	6.61054	636	4.07573	554	6.93445	1030	7.51011	1381	6.32078	649	9.49676	2883	12.7758	1211	9.61449	3054	11.186	1524
	gene_35389	5.30239	1847	3.60401	1219	5.5892	531	3.0261	362	2.88461	307	2.09827	241	5.07321	804	4.02447	527	4.86276	504	2.42305	837	1.92461	145	2.62728	725	2.17881	197	1.61922	124	2.74445	275	2.89105	265	1.86709	242	2.29691	324	2.62348	459	3.28622	321	2.0285	586	2.89646	261	2.64014	797	3.7753	489
	gene_72639	4.81545	1812	4.34054	1575	3.7889	420	3.59503	463	4.08447	484	3.65453	451	3.70511	621	2.39002	359	2.95506	348	3.71713	1407	3.16728	263	3.31509	973	4.06413	416	3.23368	267	3.71243	401	6.15688	628	8.052	1162	6.04023	897	3.5986	667	4.05142	436	3.4275	1057	3.30683	323	3.68207	1222	3.54581	477
	gene_39422	7.20816	2501	7.31095	2462	6.80328	644	6.54456	779	6.96552	738	5.35002	611	7.41791	1170	5.97552	779	8.3065	857	5.53106	1903	5.6409	422	6.13146	1684	7.60441	683	7.51453	572	7.0802	707	4.88171	445	3.28165	423	4.67477	656	5.39767	939	6.63963	646	5.65517	1625	5.72867	514	5.97306	1795	6.89247	888
	gene_9342	2.77642	936	2.91935	956	2.4236	214	3.34592	386	3.10096	319	3.14042	348	2.57406	389	3.29061	416	3.22424	323	2.25243	751	1.01199	74	1.99313	531	1.98008	172	2.45678	182	1.92268	187	1.03792	92	1.20898	146	2.75947	376	2.50485	405	2.3543	223	3.50015	971	2.44821	204	2.27866	664	2.7631	346
	gene_2226	1.73077	516	2.04256	591	1.45888	121	3.56493	367	2.15234	200	1.65264	163	2.28906	312	3.51926	398	2.76357	243	2.11056	621	2.0201	132	2.53039	604	1.82981	142	2.15774	141	2.1519	184	1.56771	125	1.14656	129	2.18412	266	1.78278	268	2.02027	173	2.50633	623	1.96712	154	1.94907	507	2.41585	271
	gene_9345	0.833136	275	0.551829	176	0.379005	35	0.506656	56	0.77281	80	0.524992	58	0.45107	69	0.297751	38	0.451431	45	0.474945	153	0.594034	43	0.486501	124	0.453187	39	0.690964	52	0.421379	41	1.26317	112	1.82354	225	2.37465	311	0.378329	64	0.649857	62	0.669888	184	0.633209	52	0.382243	109	0.537993	65
EGU	gene_25126	9.79324	2539	9.58265	2411	8.30915	588	7.59953	676	7.64183	605	7.46349	637	7.0971	837	7.5027	731	8.75692	675	10.8648	2793	9.82539	549	14.3361	2942	7.91345	531	6.6801	380	7.27817	543	5.8688	400	1.63952	158	7.09416	744	10.0751	1310	13.5955	988	12.6818	2723	10.6506	714	8.94197	2008	7.29142	702
	gene_55056	1.27464	341	0.901735	234	0.957668	70	0.662903	61	0.781049	64	0.819662	73	1.39958	171	1.37658	139	1.31745	105	1.00297	266	0.953905	55	1.20653	256	0.986705	69	0.666932	40	0.727757	56	0.950814	67	0.541908	54	0.684251	74	1.20361	162	1.78526	134	1.12807	250	0.816569	57	1.31177	304	1.12877	113
Xyl	gene_7522	1.2701	504	0.416964	161	1.2216	132	0.139326	19	0.914196	111	0.402585	53	0.198705	36	0.300348	45	0.519227	62	0.611148	241	0.25794	22	1.01896	320	0.875526	90	0.801843	70	0.801889	92	0.433193	46	0.040296	6	1.12158	180	0.220544	44	0.735236	82	0.366935	121	0.082787	9	0.058294	20	0.033987	6
	gene_64106	5.72404	2310	2.0583	806	6.52173	718	1.61775	224	4.97049	612	1.9284	256	1.18298	217	1.83142	278	2.56533	308	3.52073	1409	1.54871	135	5.39777	1724	3.71785	389	4.45728	394	4.56768	531	2.56336	272	0.463161	70	4.87531	796	1.55949	316	3.79553	430	2.43499	814	1.29273	135	0.639146	224	1.56475	235
GP	gene_21073	22.8418	12136	13.5572	6968	27.2628	3940	11.3212	2065	17.4085	2826	8.97283	1562	27.1097	6536	20.9006	4159	28.321	4466	8.49041	4453	2.58653	297	5.83425	2449	5.65243	779	9.89687	1154	8.7108	1322	13.9076	1936	7.87026	1548	13.9388	2985	8.47465	2260	7.48731	1116	6.74691	2971	10.1276	1390	12.1966	5605	18.589	3668
	gene_39716	8.14468	4422	5.81359	3061	10.4952	1557	3.68319	688	6.82545	1132	3.64786	652	8.14305	2013	7.67403	1567	8.24354	1329	3.51751	1897	1.48814	175	2.44803	1054	2.76162	389	4.425	526	4.00503	628	3.82737	547	2.31507	467	4.30466	947	3.60191	982	3.24229	494	3.70039	1664	4.84865	682	5.42187	2548	7.0469	1417
Fructose and mannose metabolism
PFKFB	gene_62818	12.0925	5889	12.448	5855	14.1749	1594	13.7015	2011	12.166	1796	12.3178	1982	16.1366	2947	10.3135	1850	16.0918	1938	9.70228	4773	11.1012	1119	11.4889	4418	17.0388	1811	10.9107	1083	13.1448	1837	7.61821	946	6.88556	1050	7.18547	1355	11.9065	2929	15.9024	2190	11.4716	4679	12.8514	1557	13.6728	5798	13.2757	2347
FK	gene_54707	2.35152	523	2.15106	486	2.35761	143	2.68774	181	1.37883	100	1.51822	113	1.94913	185	1.37924	106	2.73808	155	2.57885	451	3.21529	114	2.00985	358	3.28645	139	3.86674	115	1.50217	98	4.60189	274	5.63551	396	3.24412	291	2.11347	237	3.80921	201	2.44168	464	1.91877	105	1.44525	278	1.31211	105
	gene_15968	16.8584	3568	15.3318	3149	12.7348	735	13.8217	1004	15.0744	974	9.48174	660	16.9378	1629	12.2696	975	15.0778	948	13.1903	2768	13.5308	617	15.5863	2611	12.3962	679	12.6156	585	11.9656	729	32.2405	1790	67.258	5278	30.725	2629	13.0501	1385	16.0222	951	15.6245	2738	12.6989	695	10.2346	1876	12.7562	1003
	gene_77157	19.1572	2654	18.8094	2529	16.2272	613	16.9033	803	15.6939	664	11.7704	537	16.9216	1066	16.6405	866	15.152	624	16.9603	2330	18.8189	562	23.4382	2570	17.5778	630	13.4182	408	13.8197	551	34.5881	1257	45.9423	2360	28.837	1616	20.443	1420	21.9816	854	17.2644	1980	14.9746	537	12.9267	1551	16.0944	828
	gene_13247	19.7652	2065	16.6089	1684	14.3231	408	15.1047	542	11.8359	378	8.88539	306	13.225	628	13.2025	518	16.4114	510	14.2771	1479	12.9593	292	19.3933	1603	11.8959	322	12.3527	283	14.6449	441	24.717	678	66.3556	2570	27.6307	1167	15.1421	793	17.4789	512	16.114	1394	12.9499	350	9.45429	856	13.5049	524
ManA	gene_21923	10.5921	2440	5.07214	1132	12.4557	785	2.6744	222	5.81843	412	3.74595	288	2.6172	270	4.19919	359	4.49686	312	6.19653	1411	2.99967	158	8.28919	1516	6.93301	417	6.94797	346	5.30217	347	4.47567	270	0.96886	90	6.14994	568	3.41125	396	7.05455	463	5.30583	1008	2.72612	161	2.11403	415	2.35118	203
	gene_27678	12.6427	2798	6.38924	1382	12.9416	785	4.83476	361	7.5306	506	4.70266	340	3.0244	303	4.91322	401	4.59139	304	5.97518	1320	3.69827	178	9.73898	1708	7.4614	426	8.26666	404	8.10226	514	4.39748	258	1.91744	159	6.72675	606	4.3244	477	7.93418	492	6.14932	1117	3.12144	180	2.64832	494	3.48729	281
	gene_33807	2.73608	728	2.10503	546	2.76441	202	2.32286	212	2.28623	187	2.64108	232	2.2187	269	2.55664	255	3.24251	257	2.61788	689	2.23569	128	2.72423	574	2.9999	207	2.58402	152	3.20536	245	1.2039	84	0.901616	90	1.41169	153	2.64697	353	3.21227	239	2.43624	537	2.18348	151	1.78145	411	2.63361	261
	gene_49519	40.9786	11229	35.8256	9528	35.2466	2634	26.392	2481	22.0535	1844	27.7772	2503	25.0413	3119	30.8288	3172	28.8633	2350	34.6399	9411	33.9585	2003	36.6314	7944	28.1604	1997	29.9617	1799	29.9655	2362	9.64835	694	5.60852	570	15.5879	1728	36.462	5010	41.1705	3161	38.7553	8793	29.8898	2118	32.5833	7731	25.49	2594
	gene_47977	27.9757	6890	25.4444	6188	20.1439	1348	16.2811	1395	14.5724	1019	17.4485	1502	17.5662	1995	22.5392	2136	19.4379	1423	23.3044	6059	21.7987	1165	21.7265	4371	22.4883	1418	23.5251	1297	20.4376	1451	8.61045	525	3.76496	328	9.91196	989	25.6824	3176	25.8605	1786	28.3012	5892	23.3305	1519	21.7483	4758	16.004	1517
ManB	PB.26434	4.35709	1764	3.95066	1553	3.86736	427	5.95556	827	3.83224	474	4.51495	602	3.46512	638	3.41588	520	5.49361	661	4.0331	1619	4.81777	420	3.95978	1269	5.87677	616	6.11919	543	4.77379	556	3.51071	373	2.43961	367	2.87044	470	3.90065	792	3.33926	379	3.64255	1221	4.80545	503	3.94364	1383	4.38056	659
	gene_16746	3.699	861	3.33902	758	4.91443	239	3.30825	267	4.03121	284	2.83868	213	3.87204	414	3.28831	281	3.31662	213	2.8709	657	3.9742	187	2.8188	512	2.6555	161	3.65277	169	2.7824	186	12.1321	739	13.009	1126	12.51	1185	3.21375	375	3.58746	205	3.58466	681	3.08531	185	2.87188	583	3.36074	290
MPI	gene_10265	0.626033	172	0.657743	175	0.722544	54	0.478612	45	0.745504	63	0.877838	80	0.996914	124	0.561381	58	0.465689	38	0.670395	182	0.661399	39	0.696317	151	0.754652	54	0.410028	25	1.07927	85	2.57337	185	3.51979	358	1.82953	203	0.476992	66	0.987353	76	0.562235	128	0.503805	36	0.841089	200	0.558222	57
Glycolysis / Gluconeogenesis
PGM	gene_83992	13.7761	6129	12.6597	5871	17.1896	2014	11.4432	2078	17.6954	2362	13.1814	1732	12.8782	2500	12.7723	2467	10.6485	1654	10.4091	4866	6.48064	732	10.7812	4047	9.51491	1281	9.8941	1134	13.2848	1989	5.64902	765	4.27391	685	77.3021	1969	9.43002	2494	9.06521	1315	15.1612	5899	10.0046	1316	12.9517	5139	16.2327	2522
	gene_38075	3.64165	1415	5.1993	1955	4.37964	464	11.1522	1471	10.5786	1257	9.48299	1223	4.49969	782	4.30064	618	8.02253	912	4.98352	1923	4.90941	409	3.90823	1195	6.89778	708	6.83732	573	5.61944	620	3.14436	316	1.5755	225	3.86412	599	4.83322	939	5.15574	564	5.28364	1692	5.66691	561	4.21265	1414	6.60263	964
HKs	gene_12144	1.11826	353	1.09409	353	0.851407	77	0.750177	85	1.2081	97	0.613723	70	1.22136	167	0.735297	91	1.04751	96	0.916961	286	1.13762	84	1.0434	263	0.974498	77	0.392985	29	1.08004	93	2.58471	194	2.74941	339	1.63178	201	1.23033	183	2.96566	240	1.54564	370	1.18215	92	0.641821	181	0.590087	73
	gene_27267	3.84905	1405	4.87188	1726	4.32319	431	7.83866	981	8.37155	933	7.44005	893	4.78111	793	2.80346	385	6.69578	726	2.99719	1085	3.2678	257	3.51778	1016	6.17865	584	5.26401	421	5.02244	528	2.75781	265	1.79028	243	3.11622	460	4.12111	754	5.1734	529	3.87175	1170	5.43917	514	3.49989	1106	8.15685	1106
	gene_26389	2.07341	374	2.63485	458	2.73098	126	2.06017	121	1.74399	84	2.23693	131	1.59251	111	2.01115	133	3.16151	151	2.23749	419	2.0345	61	1.87862	264	2.47083	122	1.69641	70	2.52487	124	0.026656	2	0.031875	3	0.307117	15	1.59733	136	1.39583	63	1.73679	259	1.71421	73	1.86415	278	1.78348	107
Tim	gene_51068	26.4617	1791	19.8632	1305	23.8865	441	22.919	532	20.4076	422	16.0414	357	26.4915	815	23.5131	598	33.0463	665	19.651	1319	21.9575	320	20.5657	1102	33.6811	590	24.3464	361	25.8098	503	10.1912	181	4.43519	112	10.9535	300	24.0483	816	20.1817	383	21.3076	1194	28.2662	495	23.574	1382	29.0982	732
	PB.6148	69.8969	13841	61.6138	11844	73.5418	3987	55.4973	3774	53.5057	3237	53.6782	3505	62.322	5618	54.8362	4064	67.3991	3972	51.1303	10004	59.9891	2570	48.1115	7537	67.9823	3486	49.9774	2156	58.8343	3353	36.938	1928	20.2535	1495	38.802	3121	66.6123	6629	59.3997	3277	59.4918	9746	63.328	3250	64.9209	11147	53.6686	3935
Amino sugar and nucleotide sugar metabolism
UDP-Arap	gene_37468	0.471366	110	0.401955	70	0.737906	38	0.70038	55	1.26738	85	0.703047	38	1.69926	180	0.548966	37	0.654898	45	0.483589	111	2.47216	121	0.970946	177	1.15576	58	0.290519	14	0.848955	59	12.3307	766	16.0062	1375	8.24618	783	0.917738	84	1.10451	54	0.809883	135	0.516934	27	0.50388	97	0.472675	32
	gene_61428	1.98947	515	1.55498	434	1.23702	110	2.29273	202	2.99057	239	2.2242	211	3.30138	390	2.52802	262	1.93236	164	1.24178	391	3.48644	229	2.44282	513	2.4121	172	1.00225	63	2.31754	185	17.5796	1204	24.7963	2336	15.9274	1639	2.10493	282	2.5128	180	1.8209	382	0.997178	73	1.33476	308	1.56457	151
	gene_39523	9.97643	2115	9.84902	2026	9.80297	567	10.5389	766	10.0898	653	7.90887	552	10.2584	988	10.3468	824	8.322	524	9.96557	2094	7.50485	343	10.3297	1733	9.13624	501	11.4844	534	10.0562	613	4.60313	256	3.59519	283	6.15829	528	11.6577	1239	7.02463	418	12.8865	2262	14.6446	803	12.5403	2301	12.8973	1015
Case	gene_4037	20.7046	4712	15.1625	3434	20.3318	1295	13.0793	1019	18.5878	1281	12.8192	1014	17.8454	1894	14.8819	1297	13.682	944	15.8701	3732	12.4997	647	15.6651	2987	13.6534	795	11.9784	612	15.9598	1026	61.7301	3715	48.0061	3971	46.9081	4318	19.2869	2202	22.5718	1514	18.4933	3529	13.6789	828	11.6442	2306	15.5457	1316
	gene_4036	0.030546	6	0	0	0	0	0	0	0	0	0	0	0	0	0	0	0	0	0	0	0.081251	4	0	0	0	0	0	0	0	0	6.52731	308	5.16494	343	1.15116	83	0	0	0.037556	2	0	0	0	0	0	0	0	0
	gene_46720	11.3075	686	9.02725	531	15.1022	250	11.8268	246	17.3032	320	5.32863	107	8.13082	224	13.1095	299	11.9284	215	10.1611	611	10.9606	143	13.0945	628	13.2285	208	7.27747	97	16.5359	289	35.2282	561	37.7274	848	30.3216	743	11.5924	353	6.89516	118	14.3399	720	8.10674	127	6.12004	322	9.59047	216
	gene_48530	3.94134	307	4.2006	318	6.04349	129	3.58329	96	5.0859	121	2.79218	72	2.59276	92	3.71641	109	4.52374	105	4.31707	333	7.79277	131	7.7918	480	3.78606	77	2.67597	46	4.07666	92	25.1428	514	25.6916	741	13.4538	424	5.63521	220	8.74498	191	5.65996	365	2.66443	54	1.88431	127	2.75076	80
	PB.19281	6.21743	683	5.17364	551	5.97044	179	11.7626	443	14.5331	487	11.3508	410	27.4782	1373	11.2234	463	8.18557	267	5.5609	606	74.6621	1767	7.69926	669	6.31036	178	6.06416	145	6.72329	212	1502.07	43359	2687.55	109645	627.687	27924	7.79862	429	5.83575	179	20.9594	1908	5.67096	161	5.51292	524	10.8314	442
	gene_38605	1.12966	195	1.04136	173	1.05349	50	3.37817	197	8.61374	443	2.73961	151	6.99857	531	1.37548	87	1.64211	85	0.515823	89	6.14512	230	0.93434	130	1.2642	57	0.610018	23	1.51814	74	47.853	2188	36.5971	2357	40.6887	2866	0.774735	68	1.36955	68	2.01832	292	0.464984	21	0.388054	58	1.76333	109
	gene_84591	2.77841	489	2.05932	345	2.56017	121	1.72878	97	3.78894	197	2.02657	117	15.5668	1246	1.98587	131	2.28856	118	1.02714	176	17.5827	662	1.6462	228	2.19134	99	0.26223	10	2.25921	114	190.91	8796	156.491	10209	169.507	12027	1.90667	167	4.58939	225	7.82986	1140	0.590171	25	0.578001	88	0.61788	39
	gene_21516	18.8315	2155	14.7911	1643	20.3443	635	20.4636	803	28.9761	1012	20.9985	790	26.3703	1371	30.2591	1300	28.6108	973	9.98504	1133	11.089	274	12.195	1104	16.0364	475	12.9594	325	18.9808	625	148.406	4455	176.028	7467	141.325	6538	20.4861	1176	19.4044	622	24.4801	2319	20.1821	597	14.2895	1416	20.0918	854
	gene_2942	5.3887	1046	6.03547	1137	6.94483	368	29.1405	1939	9.25446	548	17.5169	1118	9.04779	798	38.8901	2833	30.0159	1730	15.0029	2886	15.7673	659	13.2295	2031	25.0965	1261	16.7721	714	22.7728	1271	108.678	5532	97.4984	7013	69.6711	5465	6.63127	645	3.00577	164	15.2623	2452	19.4951	978	12.4629	2094	16.313	1175
	gene_65208	0.09375	21	0.037796	8	0.16683	10	0	0	0.090156	6	0.027888	3	0.099285	10	0.060806	5	0	0	0.059751	13	0.224414	11	0.057941	11	0.035445	3	0	0	0	0	2.0543	118	6.11025	495	2.11843	187	0.045725	6	0.163641	11	0.016614	3	0	0	0	0	0.0988	8
	gene_20302	4.82292	1720	4.15692	1456	5.2879	511	2.88051	351	2.76652	297	2.87624	331	3.16296	503	4.54508	600	3.44995	363	6.12604	2147	2.51665	201	2.69221	766	2.10624	196	1.55159	126	2.3895	247	1.58378	154	2.22284	292	2.04313	288	3.5322	636	2.26833	220	3.04918	888	2.54286	234	1.71407	532	2.50934	330
	gene_44033	2.17465	289	1.36998	177	2.32104	84	2.27362	104	2.12138	86	2.44553	107	2.26447	137	3.52088	176	2.66948	106	2.34679	309	0.981926	29	2.11883	223	1.57617	55	1.7898	53	1.39003	54	1.19028	42	1.02466	51	1.64522	89	1.8163	121	0.887942	33	2.09524	231	3.75853	129	2.81589	324	2.52637	125
	gene_49838	16.8009	3457	21.5292	4299	17.3592	974	15.7206	1110	16.43	1032	12.7468	863	33.9171	3171	30.9042	2388	12.9614	793	15.7735	3218	19.5367	866	25.3034	4120	9.28073	494	8.37976	378	11.0494	654	650.845	35131	805.303	61434	438.42	36472	20.8883	2155	31.6696	1826	35.4229	6034	9.83231	523	6.468	1153	12.4163	949
	gene_4407	4.02375	641	3.43959	536	0.926535	41	4.59484	253	6.0416	296	3.59151	190	3.35823	245	3.42273	207	2.53282	121	0.452586	72	7.60726	263	6.93963	881	4.40377	183	2.08884	74	5.23377	242	24.5646	1034	43.834	2600	4.89032	318	6.37511	513	6.04984	272	5.34875	711	2.98296	124	2.89766	397	4.76993	285
	gene_38607	6.07252	914	3.25806	476	3.01529	124	13.3674	690	26.4818	1216	12.3514	611	42.5482	2909	6.87384	389	4.22708	189	1.62354	243	47.7182	1546	2.14173	255	5.14365	201	2.70381	90	4.10306	178	656.213	25898	647.495	36115	372.702	22669	4.85025	366	6.7704	286	10.9651	1366	2.57209	101	1.92014	251	7.90872	442
	gene_60031	0.904567	222	0.918619	219	0.641743	43	0.319619	27	0.503	38	0.45668	37	0.641749	72	0.302366	28	0.352968	26	1.03521	252	1.01507	54	0.974586	189	0.376752	24	0	0	1.02112	72	2.06914	133	7.26983	661	3.78965	376	0.968231	119	1.39567	96	0.732	149	0.140461	9	0.262404	56	0.328178	30
	gene_25937	48.1952	10467	51.8134	10924	48.8408	2896	48.5706	3621	56.6338	3752	38.9892	2781	110.954	10952	87.6767	7151	43.8511	2831	36.8998	7947	39.8022	1869	44.9667	7731	32.7104	1846	30.0464	1434	40.7802	2548	1154.56	65801	1490.43	119948	705.776	61966	46.5771	5077	78.895	4807	79.1559	14228	28.1658	1586	24.0874	4535	42.8112	3449
CHT	gene_25244	0.010582	2	0.010867	2	0	0	0	0	0	0	0.03218	2	0.023286	2	0.040958	3	0	0	0.042549	8	0	0	0.019166	3	0	0	0	0	0	0	2.70578	135	4.80135	337	1.65587	127	0.031657	4	0.151062	9	0.01278	2	0	0	0.012221	2	0	0
	gene_4035	2.06406	462	1.66791	361	3.05574	191	3.39598	257	2.37833	169	1.99625	154	5.42968	560	4.00408	336	2.88151	201	2.08942	460	2.26658	110	2.37328	416	1.43688	87	1.36423	72	2.74209	182	198.216	11564	234.467	19325	105.911	9607	2.37565	267	2.66863	176	4.45145	833	1.05479	62	1.02505	201	1.63421	137
	PB.1496	0.415811	120	0.57324	161	0.31802	26	0	0	0.068194	6	0	0	0	0	0.018474	3	0.046706	4	1.34405	385	0.795866	50	0.60154	138	0.107422	9	0.031662	3	0.084239	7	4.32163	327	3.83824	411	0.869985	102	0.31529	46	3.66056	296	0.259599	62	0.026744	2	0.007744	2	0	0
UAXs	gene_79575	60.4936	13295	74.519	15893	60.5382	3625	62.0745	4694	59.6283	3991	52.3507	3811	56.1977	5606	51.199	4231	66.8189	4347	54.5465	11935	57.6878	2796	62.5609	10958	61.0585	3551	50.8293	2485	69.6419	4399	26.6938	1567	21.7786	1789	40.6709	3607	57.8728	6391	64.9656	3996	67.8236	12396	61.7066	3516	58.0909	11107	54.853	4461
	gene_16188	37.9115	10920	42.7871	11961	40.8823	3211	78.3897	7744	83.6184	7350	52.4846	4971	38.1416	4993	38.6165	4177	43.2888	3704	37.5146	10713	41.1844	2554	37.6939	8592	39.5993	2951	41.4217	2614	48.4847	4018	22.6522	1712	21.3201	2277	29.123	3392	46.8655	6769	46.5855	3760	38.6659	9221	41.0718	3059	36.7965	9177	66.1287	7072
AF	gene_2310	0.272277	100	0.173698	68	0.196378	25	0.114552	18	0.156104	22	0.300546	45	0.136908	29	0.357344	61	0.261835	36	0.429383	180	0.167086	17	0.273463	98	0.232198	28	0.040272	4	0.178475	24	0.352623	42	0.521955	88	0.398849	64	0.209995	48	0.226889	29	0.263625	99	0.209079	25	0.24039	95	0.242087	41
	gene_22570	0.989147	194	1.65786	315	1.02827	55	0.954611	64	0.676845	41	1.21955	79	1.29004	115	1.36539	101	1.14895	67	1.08294	210	1.64061	69	0.941459	146	0.914043	47	0.794351	34	0.637873	36	1.00438	52	1.01731	74	1.20571	96	1.36922	134	1.54812	85	1.05869	172	0.987005	50	1.0374	176	0.981886	72
	gene_2722	14.1103	5838	9.46372	3896	16.2738	1755	8.31086	1155	13.0054	1564	8.2286	1063	6.61926	1271	11.1332	1778	10.0559	1240	9.43067	4023	8.54016	743	10.9706	3805	13.7903	1454	11.6277	1098	11.9654	1510	10.8734	1216	7.90356	1258	12.1416	2109	7.42892	1542	14.2425	1616	7.6477	2594	5.89717	597	4.2204	1481	6.80631	1052
[truncated: 51 more columns]

## Sheet: Ca2+ signaling transduction
Table S8. DEGs of various biological functional classifications.
	ID	P+Mg1-1_FPKM	P+Mg1-1_Count	P+Mg1-2_FPKM	P+Mg1-2_Count	P+Mg1-3_FPKM	P+Mg1-3_Count	P+Mg3-1_FPKM	P+Mg3-1_Count	P+Mg3-2_FPKM	P+Mg3-2_Count	P+Mg3-3_FPKM	P+Mg3-3_Count	P+Mg9-1_FPKM	P+Mg9-1_Count	P+Mg9-2_FPKM	P+Mg9-2_Count	P+Mg9-3_FPKM	P+Mg9-3_Count	PVY+Mg1-1_FPKM	PVY+Mg1-1_Count	PVY+Mg1-2_FPKM	PVY+Mg1-2_Count	PVY+Mg1-3_FPKM	PVY+Mg1-3_Count	PVY+Mg3-1_FPKM	PVY+Mg3-1_Count	PVY+Mg3-2_FPKM	PVY+Mg3-2_Count	PVY+Mg3-3_FPKM	PVY+Mg3-3_Count	PVY+Mg9-1_FPKM	PVY+Mg9-1_Count	PVY+Mg9-2_FPKM	PVY+Mg9-2_Count	PVY+Mg9-3_FPKM	PVY+Mg9-3_Count	P+H1-1_FPKM	P+H1-1_Count	P+H1-2_FPKM	P+H1-2_Count	P+H1-3_FPKM	P+H1-3_Count	P+H3-1_FPKM	P+H3-1_Count	P+H3-2_FPKM	P+H3-2_Count	P+H3-3_FPKM	P+H3-3_Count
CAM/CML	gene_8156	0.821863	154	0.74228	123	0.396589	25	0.913882	70	1.05184	72	1.35684	78	1.25286	128	0.918208	72	1.10364	74	0.679346	138	0.650471	32	0.762014	118	0.928939	50	0.801521	32	0.711219	46	3.99838	215	2.64819	203	3.38871	261	0.869878	80	0.504809	32	0.867714	152	0.550951	27	0.775693	150	0.950044	72
	PB.1073	6.94779	678	6.2409	591	8.36013	223	28.0056	937	29.599	881	10.4716	336	22.206	985	15.895	583	20.3001	588	9.23065	893	5.87352	124	4.99418	386	7.74148	196	9.86474	211	13.6374	383	6.08409	156	7.76019	281	7.88362	311	12.7449	624	11.7973	323	7.23404	585	6.84667	173	4.18411	354	20.3031	736
	PB.16471	26.6237	3913	34.491	4920	22.4262	899	46.6265	2350	47.4105	2127	49.3458	2385	52.0429	3476	36.7516	2028	51.8892	2265	24.96	3637	36.9774	1170	24.0256	2794	27.8491	1059	25.5685	824	32.8391	1389	125.016	4820	180.136	9816	112.494	6685	37.308	2749	41.9704	1729	34.2795	4171	32.87	1249	30.2322	3847	32.7251	1786
	PB.26129	38.4816	5255	51.6136	6841	35.4133	1319	59.5007	2787	57.4603	2395	73.4806	3300	69.1134	4289	56.1468	2879	69.851	2834	40.8773	5535	50.9471	1498	40.2012	4345	40.1505	1419	40.5564	1214	54.1016	2126	144.569	5180	151.836	7688	146.022	8063	55.6826	3813	59.2283	2267	51.231	5793	50.168	1771	46.691	5521	45.419	2303
	gene_58586	14.9354	2393	21.9667	3416	14.4337	631	35.1722	1933	45.9643	2248	27.5387	1451	27.8624	2029	21.3128	1283	28.9656	1379	15.567	2473	19.6304	677	17.5606	2227	17.2503	716	16.1874	569	21.4172	988	63.5829	2673	71.7419	4263	70.0323	4537	22.0376	1771	25.3607	1139	21.1352	2804	22.5644	935	16.7898	2330	26.5717	1581
	PB.9804	0.852273	98	0.68094	76	0.871654	28	1.416	56	1.60037	56	1.00929	38	1.51542	79	0.651703	28	0.180111	7	1.05836	121	2.18894	54	0.452749	41	0.596009	18	0.34927	9	0.540925	18	4.56193	137	9.32665	396	2.51269	117	1.02015	59	2.61539	84	0.782189	75	0.68736	21	0.789901	79	0.659253	29
	gene_26955	0.230373	61	0.221107	57	0.440966	32	0.176202	16	0.171282	14	0.160787	14	0.307191	37	0.050112	5	0.241436	19	0.348544	92	0.436495	25	0.155587	33	0.146429	11	0.065307	4	0.39134	30	1.15048	79	1.63302	159	0.404736	44	0.15815	21	0.390693	29	0.167507	37	0.232106	16	0.069675	16	0.058708	6
	PB.3685	1.78883	216	1.00581	118	1.15654	38	7.92605	328	10.7822	397	3.3379	133	5.51956	303	1.87448	85	2.15974	78	2.38447	285	7.44607	194	1.97756	189	1.69809	53	2.25957	60	3.19084	111	13.6143	431	22.2193	993	6.14358	300	3.3184	201	3.59066	122	1.9218	192	1.27656	40	0.724206	76	4.63305	208
	gene_58794	10.5588	1393	8.16006	1045	8.36176	301	9.03824	409	19.8787	800	10.7383	466	9.92512	595	7.71853	383	8.79997	345	9.53101	1247	8.66707	247	10.3458	1080	5.58574	191	6.1417	178	8.59435	327	15.1826	526	38.7015	1893	15.3913	821	7.99057	529	9.49989	352	7.85563	858	7.5733	259	8.22131	939	11.367	557
	gene_18268	11.7108	2258	9.38597	1737	10.8945	581	14.8191	1176	35.0647	2366	14.1869	978	11.5826	1108	10.9188	820	11.0028	669	8.19746	1574	11.0438	457	10.687	1605	12.1336	594	9.09065	383	13.7415	789	21.4627	1067	41.7884	2913	25.0009	1921	11.966	1240	13.7094	802	10.9123	1736	9.48395	471	7.61226	1265	15.1553	1228
	PB.27070	0.099658	12	0.085555	10	0.293564	10	7.21724	298	12.2603	450	2.62333	104	4.81952	264	2.27658	103	2.11915	76	0.385023	46	0.385233	10	0.189115	19	0.064272	3	0.608738	17	1.84888	64	2.59498	82	3.92082	175	1.97247	96	2.20038	133	1.02925	35	0.120434	12	0.351573	11	0.191857	20	2.72431	122
	PB.27455	2.45252	304	1.5878	192	3.68432	125	54.2707	2305	109.89	4150	19.4384	838	27.8599	1568	27.7845	1367	15.1121	588	3.47399	427	1.50027	40	0.958845	94	0.34401	12	5.10974	139	12.4507	444	4.36815	142	0.552812	28	8.20479	435	0.732838	49	10.5254	365	2.79439	304	2.84317	91	1.76962	190	23.786	1161
	gene_15356	0.062115	8	0.186194	21	0.388107	12	0.876783	35	1.44796	51	0.082702	4	1.34517	70	0.200219	9	0.239232	9	0.122924	14	0.44906	11	0.17899	17	0.136407	4	0.048391	2	0.406247	14	2.49985	75	5.09751	215	2.24558	103	0.463967	27	0.432785	14	0.154583	15	0	0	0.071736	8	0.640437	27
	PB.28406	0.763397	95	0.122973	15	0.294379	10	12.3802	528	32.4286	1231	2.56699	105	10.9448	619	11.4191	534	6.07485	225	0.620956	77	0.223924	6	0.203251	21	0	0	1.61667	45	2.49944	90	0.796971	27	1.66758	77	1.33073	67	3.11673	195	2.75211	96	0.504824	52	0.186662	6	0.43574	47	5.69948	264
	PB.11949	4.55342	375	4.21676	337	2.39777	54	3.94023	112	6.98581	176	5.09444	138	4.91566	184	2.33741	73	2.64714	65	4.42997	361	7.08552	126	4.98001	324	5.15684	110	4.47571	81	7.61564	180	22.8274	492	40.1678	1224	21.3589	710	5.74415	237	6.80823	157	5.56924	379	6.37712	136	5.58801	398	4.79759	147
	PB.27193	20.3976	2429	21.2374	2446	13.7944	447	16.6349	676	26.9299	977	20.0402	781	19.5635	1059	9.57463	473	9.08836	322	21.2301	2497	33.3506	858	29.4408	2767	17.3917	547	13.2218	343	25.502	870	55.2718	1738	121.796	5338	67.7289	3252	34.65	2057	39.231	1310	29.9197	2958	19.7477	608	23.8267	2460	23.4923	1036
	PB.28525	8.32318	762	10.8885	967	8.08385	202	8.89372	280	8.27697	232	7.24461	218	6.53023	272	8.07329	278	10.1667	277	7.39683	671	8.36763	165	5.96216	432	15.3887	365	10.4892	211	9.56861	252	4.00089	97	2.0055	69	4.15687	154	9.1362	420	9.15611	235	8.62976	654	9.26544	220	8.38696	665	8.25475	281
	PB.3550	19.9081	1858	13.9643	1265	18.3543	467	104.669	3349	116.81	3326	34.6264	1063	63.5676	2696	54.4176	1907	61.8762	1715	21.1222	1954	15.7127	316	8.06897	596	10.8572	263	30.7055	628	42.0144	1128	19.6746	482	46.3896	1605	31.2193	1178	30.0152	1405	29.101	761	17.1918	1328	19.6345	474	13.1672	1064	57.5336	1993
	gene_41703	10.9867	1206	7.98746	852	7.09853	237	53.5773	2034	56.9307	1905	16.1938	593	32.4685	1624	28.1588	1162	30.3977	1000	9.10167	1112	10.1724	270	5.27326	506	8.10081	259	18.2782	443	21.6366	691	20.4506	637	49.0056	1997	25.6249	1146	15.6573	863	13.6775	472	10.8805	990	11.6446	365	7.47161	710	29.9902	1222
	PB.25717	16.6872	1432	18.1385	1510	13.8016	323	15.1029	445	17.9399	470	14.2493	402	15.0882	589	15.1782	489	18.5152	472	12.6526	1076	13.7227	254	9.96397	677	20.3995	453	16.1584	304	15.1331	374	7.33737	166	3.83546	122	8.54733	297	15.0131	646	17.4634	420	12.07	858	14.9224	331	14.8529	1103	10.6521	340
	PB.12872	24.76	2252	19.9644	1746	20.4694	505	118.654	3676	114.573	3144	36.732	1094	66.6267	2735	58.7613	2013	64.7867	1735	23.676	2118	32.6253	643	9.54988	681	24.2926	566	44.0626	869	48.6626	1267	38.5329	913	60.5761	2020	38.8436	1413	33.3141	1513	28.4514	719	20.4383	1521	17.979	420	15.7504	1234	58.4198	1956
	PB.22331	0.190839	15	0	0	0.19507	5	0.013182	1	0.043572	1	0.04313	2	0.702018	24	0.035411	1	0	0	0.026821	2	0.362391	6	0.017922	2	0.103469	3	0	0	0.045915	1	2.04301	41	4.1868	117	2.1966	67	0.105897	4	0	0	0.064128	4	0	0	0	0	0	0
	gene_35577	5.49908	2486	5.6133	2553	0.118113	16	18.9737	2960	26.2676	2970	2.87124	426	15.7771	3681	4.83214	800	0.153157	21	1.85048	658	9.08174	875	3.81188	1391	6.73003	788	10.3256	1162	11.4543	1692	10.1789	1244	3.17334	458	2.11267	335	7.21616	1646	6.23234	897	6.73399	2859	6.63265	776	4.83525	1900	13.4804	2221
	gene_74037	0.234451	28	0	0	0.1178	4	0.070649	3	0.611007	23	0.150962	6	0.297431	16	0	0	0.283224	10	0.109571	13	0.312244	8	0.138845	13	0.058778	2	0	0	0	0	2.30507	72	2.35993	104	1.24734	60	0.379395	23	0.44643	15	0.205318	21	0	0	0.019037	2	0.04553	3
	gene_62039	0.150487	22	0.303761	43	0.222506	9	0.754745	38	1.06398	47	0.662742	32	0.371037	25	0.592465	32	0.5564	24	0.16608	24	0.355726	11	0.579666	66	0.246389	10	0.563922	18	0.447415	19	1.91807	73	3.13119	167	1.83483	107	0.262617	19	0.099491	4	0.123174	15	0.480657	18	0.415603	52	0.48518	26
	gene_15781	1.16497	171	1.26108	179	0.705855	29	3.38502	170	3.07956	138	2.33898	113	1.48312	99	0.583773	33	0.965261	42	0.946215	138	3.65157	115	1.78025	206	1.14541	44	1.32184	43	2.19561	93	6.92054	266	10.1875	552	4.94169	292	1.37799	101	1.37072	57	0.682443	83	1.01605	39	1.12029	142	2.30367	125
	PB.17969	6.32384	434	6.25926	417	5.82469	109	30.1857	710	59.8326	1253	14.7931	334	19.4526	607	10.4394	269	16.183	330	8.14954	555	10.1951	151	6.97963	379	7.04748	126	9.33713	141	9.53264	189	9.86159	178	9.7195	248	10.2826	286	16.4094	565	17.0138	327	10.0355	570	8.0018	142	5.86131	349	30.7092	782
	PB.25038	17.6166	2098	12.0015	1387	14.4361	469	86.7104	3541	125.199	4550	40.9754	1605	71.5265	3871	44.034	1969	46.4807	1644	18.1098	2138	25.1689	646	12.5813	1186	10.2332	316	26.2588	685	44.5266	1526	23.2345	726	42.5022	1877	32.122	1547	38.809	2317	29.2168	975	22.2355	2193	17.9615	553	14.7377	1520	59.0503	2611
	PB.17211	15.3994	1546	10.6105	1034	11.9463	327	86.3671	2974	167.83	5141	29.1213	962	46.6205	2127	26.1684	987	40.5989	1211	10.6808	1063	11.3357	245	7.87426	626	10.5279	274	18.4275	406	29.2066	844	8.19585	216	10.869	405	14.4161	586	36.3465	1830	34.7412	978	17.7814	1478	16.0674	417	13.368	1162	70.5037	2628
CDPKs	gene_27867	8.22933	2758	7.36636	2396	7.41025	677	8.10222	931	9.25768	947	7.97474	879	8.63853	1315	6.61133	832	6.9334	690	6.22976	2069	8.45796	610	7.39216	1961	7.65729	665	5.66544	416	7.95076	767	17.2672	1519	30.5618	3796	14.3133	1940	7.91957	1331	10.4535	981	6.82155	1893	5.87459	509	5.64237	1638	6.08273	757
	gene_4023	54.8453	7485	59.8681	7918	54.0657	2012	46.0402	2156	48.0371	2004	42.4038	1906	58.5521	3636	50.3037	2580	57.5044	2331	48.47	6571	42.8034	1260	48.2969	5217	44.2431	1564	39.2959	1177	51.2756	2019	203.932	7305	204.491	10366	150.074	8305	52.6658	3611	64.8368	2485	50.2594	5681	47.9316	1698	44.885	5306	42.6517	2169
	gene_19229	5.96583	1680	4.44196	1215	6.61754	510	5.36552	520	7.94229	684	5.9745	552	6.12109	783	4.94554	525	4.75692	400	3.6303	1014	4.1358	252	4.00101	894	4.39123	322	4.71776	292	6.79223	552	17.7905	1317	16.2622	1701	20.1961	2296	5.33936	757	5.96042	472	5.34451	1248	4.42351	324	5.29373	1294	5.18151	544
	gene_25171	12.4783	4033	11.8705	3696	13.0037	1062	12.5195	1383	16.2991	1593	15.4102	1509	12.5717	1831	10.8868	1315	9.32931	905	9.20962	2903	11.6749	750	10.2541	2627	11.2483	896	12.2319	800	15.4343	1328	32.1785	2523	32.5223	3960	36.1032	4722	11.9678	1905	12.4813	1137	12.8053	3394	13.564	1092	13.2812	3659	12.7268	1529
	gene_58685	9.42988	3699	8.31313	3165	8.40646	899	9.46359	1273	12.9629	1552	11.209	1446	10.9406	1950	10.3564	1526	9.16543	1068	6.74817	2624	8.24804	697	7.39548	2296	8.52097	865	6.96953	599	9.55174	1078	22.4933	2315	31.0572	4517	26.035	4129	8.03859	1581	9.09275	1000	9.05106	2939	7.80254	792	8.3514	2836	9.42354	1373
	gene_40131	1.16707	434	1.05927	373	0.771352	84	0.741473	96	0.645865	78	1.15831	147	1.05315	175	0.594716	86	0.819631	97	0.754752	285	0.733636	62	0.688704	208	0.833286	86	0.610353	52	1.10443	121	0.232028	25	0.155534	23	0.239356	39	0.814249	162	1.33237	136	0.838412	260	0.731653	61	0.994893	316	0.930662	124
	gene_69375	1.39464	430	0.957875	289	0.961729	90	2.68236	266	3.22124	247	1.7088	144	1.68066	244	1.44301	177	1.342	112	0.910458	270	0.655684	37	0.74497	200	1.21962	73	0.848303	56	1.3032	114	2.10394	132	2.34976	266	2.85331	323	1.30453	173	1.53739	129	0.904564	244	1.17553	91	0.867501	244	2.43977	297
	gene_861	5.96437	2657	5.991	2591	5.92397	720	14.8567	2271	17.1021	2326	9.32498	1368	7.33089	1485	5.74826	963	6.14415	813	4.93922	2177	6.99312	671	4.81876	1699	5.39604	623	5.09406	498	5.96998	766	13.136	1535	15.206	2512	16.322	2940	8.08142	1806	9.98083	1247	6.09955	2252	6.62631	764	4.79615	1851	15.6989	2598
	gene_16772	10.8968	3792	7.47592	2517	10.1574	1028	15.4779	1840	18.8636	2146	10.1126	1161	11.8216	1877	8.13189	1048	11.5499	1186	6.99985	2413	10.7332	766	5.99194	1631	7.39959	685	6.21183	487	8.67328	932	24.2621	2181	26.9403	3466	23.9892	3373	11.846	2087	11.2531	1160	9.16325	2637	7.8722	749	7.76774	2354	13.2575	1724
	gene_41237	2.7335	1025	2.66238	969	2.89188	296	10.373	1334	12.8052	1465	5.22349	644	4.34092	740	2.67018	376	2.65557	296	2.64936	985	4.02623	325	3.43221	1019	2.46819	240	2.61805	215	3.30522	357	10.0455	988	14.7729	2054	8.39807	1273	4.97687	936	5.84369	614	3.00009	932	3.26507	317	2.63754	857	7.87634	1097
	gene_71826	2.51931	1003	2.5119	971	2.62547	285	6.96775	951	9.27726	1127	4.75565	623	3.33245	603	2.67083	400	3.083	365	2.28338	901	2.45727	211	1.76835	557	3.26645	337	2.97612	260	3.4072	390	6.03597	631	11.461	1691	6.4808	1043	2.91495	582	3.73711	417	2.80331	924	2.19639	226	2.53095	872	5.80557	858
	gene_81018	8.08423	2978	6.78269	2421	7.1776	721	7.82364	989	9.02082	1015	8.16836	988	6.99194	1171	7.82071	1083	8.56598	938	6.48875	2369	7.5256	484	7.02568	2045	8.9913	703	7.77991	629	7.25916	771	4.17443	405	2.30303	316	5.24654	783	6.17649	1142	7.14413	581	6.1447	1874	7.1616	683	7.09008	2262	7.3911	1012
	gene_18433	12.3711	6475	6.83095	2943	11.1275	1593	3.77872	364	10.8199	1920	4.36741	613	7.33165	1854	5.24564	1026	15.7284	2745	7.10354	3697	11.1989	1399	16.2116	7585	13.6249	2009	46.0867	6268	10.0384	1584	1.5098	183	1.58453	161	4.02631	826	4.89058	1039	6.31265	812	46.9089	24086	3.14659	223	4.36927	1652	3.55858	616
	gene_8689	0.050757	7	0.036076	5	0.116121	4	0.080654	4	0	0	0.050575	2	0.077046	5	0.046467	2	0.04542	2	0.03429	4	0.117656	3	0	0	0	0	0.069919	2	0.194268	6	1.96609	56	3.83281	157	2.76287	123	0	0	0.133402	4	0	0	0	0	0	0	0.049668	2
Ca2+-ATPase	gene_10418	3.59684	173	2.40121	138	3.04689	48	3.32055	53	4.04903	72	2.48757	47	3.26799	72	2.85473	66	2.95709	54	1.64247	99	1.688	23	3.59607	136	2.65847	43	1.90163	26	2.97319	51	16.6716	231	17.0126	347	15.983	342	1.62468	50	3.06604	52	3.22897	160	2.04899	33	1.68255	90	2.6392	59
	PB.3838	12.5769	950	17.4428	1279	10.1517	210	12.9475	336	14.6601	338	13.3018	331	16.4973	567	13.4996	383	16.0404	360	15.4652	1158	34.7743	566	16.8991	1010	14.6729	287	12.7717	212	12.9362	281	62.2361	1233	65.1422	1824	38.1475	1165	12.2323	464	18.3582	389	14.6907	919	14.4939	283	12.5997	824	14.0529	394
	PB.6714	0.112454	56	0.083325	40	0.022271	4	0.082626	15	0.052886	8	0	0	0.132729	30	0.080003	15	0.223206	33	0.100564	50	0.112839	12	0.109575	43	0.04694	7	0.02784	4	0.09851	15	4.01011	520	8.38835	1537	4.41013	882	0.067847	17	0.137152	19	0.126188	52	0.039149	5	0.099253	43	0.059823	11
	gene_28160	0.277157	145	0.222357	113	0.34563	50	0.324694	59	0.408472	65	0.46163	80	0.262452	63	0.30769	61	0.113223	18	0.303544	157	0.238215	27	0.268901	111	0.239967	33	0.178337	21	0.231865	35	0.669386	92	1.13444	220	0.960695	203	0.238636	63	0.277686	41	0.292207	127	0.248172	34	0.252426	114	0.465704	91
	gene_75782	9.6841	5274	10.3119	5335	8.77837	1302	9.5852	1766	14.8762	2474	11.5671	2073	13.7742	3375	10.4597	2093	11.8243	1924	9.48797	5018	13.0843	1504	9.45719	4024	9.54323	1289	7.85776	862	9.97836	1557	37.9854	5436	42.1995	8537	36.4694	8037	9.01165	2341	12.4117	1895	12.3074	5496	7.45518	1042	9.34342	4355	12.7762	2493
	gene_42928	6.73423	3130	9.02776	4037	7.8299	991	8.8828	1408	10.0692	1425	8.66934	1322	8.5036	1779	8.5384	1480	8.36366	1147	7.33306	3332	7.41512	731	7.75615	2833	8.88968	1059	7.5158	763	9.42876	1261	18.396	2223	21.0579	3577	23.0953	4308	6.82723	1576	9.14186	1183	7.61142	2935	7.20846	862	6.9631	2783	8.82091	1508
	gene_27364	4.14662	2607	3.53065	2159	4.90302	850	18.4038	4031	33.9485	6649	9.94732	2084	5.55378	1607	5.91959	1426	4.75094	896	3.30187	2070	3.26936	447	3.57214	1774	4.39731	718	4.89555	677	6.15986	1133	11.9561	1969	15.6889	3662	16.9333	4302	6.42549	2049	6.9628	1240	4.34256	2267	4.7911	787	3.44634	1883	25.1562	5914
	gene_56605	4.36609	2513	4.5397	2511	6.2075	965	16.7734	3332	24.1828	4239	9.13532	1729	6.04316	1568	6.1701	1326	4.96877	843	3.80723	2137	4.80118	597	3.37986	1598	5.93099	889	6.45583	807	7.95246	1317	11.4203	1712	12.1964	2719	13.4191	3269	6.71268	1961	10.2385	1649	5.23343	2470	6.55214	975	3.4722	1782	20.6056	4550
	gene_84336	1.64607	375	1.97077	424	2.50669	102	2.26141	155	1.77441	107	2.01369	136	2.24332	191	1.90409	152	2.12513	122	3.79469	449	3.22236	145	2.37056	399	3.56066	176	3.19508	125	2.23626	115	1.30002	62	0.720278	49	1.3108	109	3.04608	182	3.02836	146	3.28632	323	2.55787	125	2.99999	522	2.29657	166
	gene_50925	2.8386	1524	2.93156	1495	2.50348	343	2.03828	379	2.11185	353	3.43225	639	1.82459	473	1.44983	303	2.57117	414	1.82547	978	2.45219	268	2.48542	1113	2.73583	372	2.76083	320	3.43987	527	0.886499	105	0.7145	131	1.10134	230	1.80417	510	2.07217	319	2.45116	1165	2.1513	301	1.92287	875	1.86588	379
	PB.25416	0.311716	161	0.263091	132	0.235219	33	0.949279	168	1.77564	279	0.418715	71	0.470983	111	0.364863	71	0.298922	46	0.281707	144	0.160985	18	0.176872	72	0.120356	17	0.088761	11	0.364863	54	1.19569	162	2.22407	425	1.5319	319	0.368128	95	0.395389	57	0.124725	54	0.270853	37	0.160442	72	0.356047	68
	gene_34322	0.090293	22	0	0	0	0	0.075082	6	0.028127	2	0	0	0.411877	44	0	0	0	0	0.116793	27	0.145387	8	0	0	0	0	0	0	0	0	11.3116	692	22.1609	1915	15.0214	1416	0.085594	11	0	0	0.020733	4	0	0	0	0	0	0
	PB.5681	5.73973	2861	5.85226	2831	5.68374	773	12.6052	2155	19.8073	3013	8.68457	1424	8.3668	1896	5.98793	1121	5.47277	811	5.417	2677	5.55637	597	5.39666	2129	4.88631	631	4.97932	544	6.48423	930	4.88845	640	6.82205	1261	6.34609	1279	7.54573	1886	7.73425	1081	5.48709	2265	6.11536	788	6.30968	2724	9.835	1821
CaSR	gene_57435	188.494	42505	247.777	54046	203.221	12028	223.5	16927	194.355	12847	301.786	21386	212.061	21709	194.507	16289	215.344	14160	269.096	57606	320.722	15044	232.652	41437	352.124	19839	282.169	13528	276.964	17555	125.979	7294	55.3315	4517	124.52	11169	274.141	29657	281.737	17316	251.017	45154	333.143	18622	335.216	62432	251.041	20507
	gene_41278	254.689	37215	273.711	38680	286.273	11282	228.025	11380	216.109	9550	282.691	13488	235.818	15508	199.479	10840	263.364	11382	311.952	45251	285.632	8985	264.209	30505	286.643	10877	249.498	7945	310.315	13013	68.2408	2605	54.4991	2930	95.7713	5599	340.103	24860	307.682	12554	291.948	35228	322.718	12131	323.199	40682	293.138	15710
	PB.16117	116.103	8383	138.294	9690	105.351	2074	100.164	2481	76.3811	1683	140.21	3329	111.193	3648	89.6379	2430	114.195	2449	180.686	12934	206.706	3213	144.721	8269	207.327	3873	152.131	2407	133.618	2775	44.3012	840	25.0378	671	40.5237	1183	141.435	5120	154.576	3127	121.064	7237	153.814	2871	185.272	11582	128.312	3440
CAMTA	gene_76778	7.32479	3835	7.11108	3654	7.86784	1148	7.83537	1423	9.78249	1597	7.10431	1215	7.38852	1796	7.30972	1475	6.93585	1084	6.18686	3236	6.47845	740	6.80384	2855	8.1811	1021	4.6605	552	8.50927	1201	15.1398	2117	21.8633	4277	17.4395	3760	5.65327	1527	7.76127	1194	7.23267	3156	5.29829	737	6.1689	2826	6.47163	1281
CCX	PB.18550	2.67326	874	3.55505	1128	2.80313	250	2.87976	323	3.23295	323	2.11666	228	2.08711	311	2.36393	291	2.94247	286	1.66365	540	2.17211	153	1.77879	461	4.01368	340	2.07532	149	3.31999	313	0.918812	79	0.584232	71	1.56441	207	2.14116	351	2.98805	274	2.31669	628	2.00146	170	1.92032	544	1.93299	235
	PB.16038	1.61995	463	2.18677	607	1.4879	116	1.30308	128	1.68222	147	0.550891	52	0.982945	128	0.791547	85	1.38792	118	2.16892	615	3.41956	211	1.93766	439	1.41595	105	0.601123	38	1.5449	127	16.8305	1262	19.1702	2032	13.8496	1601	2.07504	298	3.42911	275	1.77187	420	0.424519	32	0.399682	99	0.451788	48
	PB.11609	5.03443	1506	6.37817	1852	4.68292	382	3.928	403	4.99148	456	3.2342	319	3.09072	420	3.52106	396	3.59807	320	5.29191	1569	7.0165	452	6.21241	1471	4.73701	367	3.58598	235	4.82689	416	20.9524	1644	20.0326	2222	19.1872	2320	3.89717	585	6.93759	582	3.90538	967	2.57351	199	2.90514	753	3.02376	336
CU	gene_80704	3.60872	573	4.01423	618	2.96684	116	3.60551	200	3.27154	163	4.69501	246	4.25388	306	2.49712	150	4.5317	214	3.23386	496	3.59711	123	2.50979	314	4.84072	198	3.8442	128	3.97552	180	2.14439	91	0.930647	51	2.51391	162	3.944	312	2.52315	116	3.41117	444	4.71541	194	3.96729	544	3.41686	205
CRK	gene_46117	5.59316	2119	5.19207	1852	4.98313	504	5.45341	636	7.57294	815	5.84286	660	5.72409	909	5.32932	729	4.70639	500	4.19074	1539	4.71866	364	5.65611	1576	4.65598	451	4.87493	391	5.08459	549	7.48233	748	15.837	2189	11.0255	1663	5.25324	905	5.31686	534	5.09125	1565	4.59317	413	4.28796	1290	6.14788	825
	gene_78837	9.02799	3731	8.64983	3470	8.44929	953	9.96374	1413	10.3879	1311	9.49652	1292	9.34922	1757	9.61517	1493	8.60691	1058	9.3316	3824	7.81695	696	9.52115	3114	8.12809	870	10.3661	939	9.3289	1110	4.64276	505	3.16039	485	5.73695	960	8.47279	1757	7.67977	890	8.67615	2969	8.54503	914	8.96488	3208	10.2975	1581
CRCK	gene_16462	5.40042	1765	4.94329	1758	3.84852	376	5.17358	654	5.96607	666	6.56227	796	7.24588	1223	6.88938	865	6.13298	630	5.12211	1865	5.57556	469	4.79403	1395	5.33835	506	5.65217	477	5.71047	610	12.106	1236	14.649	2182	17.5253	2138	4.92037	966	4.92431	548	5.76753	1598	5.52555	483	4.81805	1455	7.02884	716
	gene_4306	4.62308	1749	4.79004	1774	3.77236	367	5.55114	726	6.25519	734	4.69381	593	6.48701	1133	5.77347	836	6.23965	684	4.47226	1661	5.81567	436	3.64658	1118	5.06355	511	4.17496	358	5.14962	578	16.436	1669	25.6442	3633	17.705	2798	5.56337	1046	6.35934	656	4.46098	1377	4.83542	462	4.07298	1367	4.90749	701
[truncated: 51 more columns]

## Sheet: Nitrogen metabolism
Table S8. DEGs of various biological functional classifications.
	ID	P+Mg1-1_FPKM	P+Mg1-1_Count	P+Mg1-2_FPKM	P+Mg1-2_Count	P+Mg1-3_FPKM	P+Mg1-3_Count	P+Mg3-1_FPKM	P+Mg3-1_Count	P+Mg3-2_FPKM	P+Mg3-2_Count	P+Mg3-3_FPKM	P+Mg3-3_Count	P+Mg9-1_FPKM	P+Mg9-1_Count	P+Mg9-2_FPKM	P+Mg9-2_Count	P+Mg9-3_FPKM	P+Mg9-3_Count	PVY+Mg1-1_FPKM	PVY+Mg1-1_Count	PVY+Mg1-2_FPKM	PVY+Mg1-2_Count	PVY+Mg1-3_FPKM	PVY+Mg1-3_Count	PVY+Mg3-1_FPKM	PVY+Mg3-1_Count	PVY+Mg3-2_FPKM	PVY+Mg3-2_Count	PVY+Mg3-3_FPKM	PVY+Mg3-3_Count	PVY+Mg9-1_FPKM	PVY+Mg9-1_Count	PVY+Mg9-2_FPKM	PVY+Mg9-2_Count	PVY+Mg9-3_FPKM	PVY+Mg9-3_Count	P+H1-1_FPKM	P+H1-1_Count	P+H1-2_FPKM	P+H1-2_Count	P+H1-3_FPKM	P+H1-3_Count	P+H3-1_FPKM	P+H3-1_Count	P+H3-2_FPKM	P+H3-2_Count	P+H3-3_FPKM	P+H3-3_Count
NiR	gene_84305	82.284	26008	70.9121	21752	79.0714	6814	71.8387	7787	72.9622	7037	91.6352	9524	55.4716	7968	58.8649	6986	62.056	5826	73.3676	22991	92.4308	6289	86.3248	21592	91.6357	7494	75.0518	5197	87.7445	7978	26.8445	2227	21.6862	2542	31.9241	4080	83.6294	13253	82.3909	7297	79.9111	20912	89.2556	7293	116.283	31823	83.1491	9758
	gene_73099	93.8767	45855	98.398	46502	97.2408	12943	98.3929	16765	105.138	15773	111.477	17814	63.1756	14080	69.5549	12505	60.1504	8866	102.956	50083	136.209	14507	117.65	45586	104.869	13309	72.9064	7851	99.3909	13964	34.2886	4287	29.3928	5314	39.0701	7801	98.7635	24011	160.939	22020	120.005	49185	102.906	12955	133.725	56512	91.7243	16648
	gene_53574	42.4181	23289	46.1587	26192	47.4684	7481	49.9674	9484	57.4044	10152	53.1527	10126	30.6411	8051	24.6139	5270	29.6636	5117	39.4418	21695	70.3267	9076	44.1858	19521	69.394	10900	46.1414	6018	46.5635	7717	27.4067	4406	30.0682	6769	20.731	3963	49.577	13745	67.2952	10427	57.8106	26742	112.342	16200	56.2173	26767	40.5941	8766
CAH	gene_66263	30.0347	5222	38.1728	6554	22.3015	1037	29.9945	1796	22.8908	1239	27.7457	1668	14.6053	1199	14.7234	990	13.9384	739	22.4661	4310	44.2473	1715	34.0268	4871	30.5705	1453	26.6514	1046	31.5656	1584	14.4397	660	9.67032	698	13.7068	981	33.4924	3115	58.2282	2929	37.4226	5587	37.5114	1701	34.3467	5388	24.4343	1537
	gene_35553	1.34519	204	1.93328	293	1.58931	70	2.36246	131	2.47685	118	1.64222	85	2.51391	180	2.02743	122	2.43824	116	1.52757	237	2.75088	91	1.0759	137	1.90415	75	1.85339	64	1.62932	76	4.96059	194	3.15224	187	5.50617	345	1.28619	100	1.67486	73	1.66472	213	1.11024	47	1.45921	200	1.6417	98
	gene_19006	22.7277	3455	19.4296	2657	28.5213	1163	24.5517	1168	16.1781	968	32.8992	1152	21.8208	1462	16.0265	1169	15.5922	892	26.6081	3695	37.5043	938	25.065	2767	24.7361	745	23.402	649	23.7071	958	35.4614	1253	47.1527	2617	18.5832	1110	23.7509	1692	32.8578	1324	19.7028	2344	22.3443	844	24.2318	2998	23.512	1232
	gene_36632	18.6917	3648	15.1881	2876	18.5911	987	18.8101	1257	15.8148	939	21.0336	1348	13.7457	1216	14.9801	1095	15.3541	888	22.6661	4386	22.5709	946	20.9602	3237	18.5009	932	19.3866	826	22.1468	1242	11.6059	591	16.8808	1221	9.09442	716	17.9164	1752	19.1926	1047	15.1186	2442	17.7879	895	17.3375	2929	17.9341	1298
	gene_52256	53.4582	11088	57.5625	11611	56.5129	3178	48.5067	3439	44.7437	2826	57.4627	3876	45.5191	4274	46.3006	3587	49.0976	2910	58.7214	12072	74.9247	3313	55.1434	9043	68.5064	3664	53.6309	2385	54.6933	3248	43.0649	2336	36.9583	2832	39.9522	3347	55.7992	5818	57.0146	3312	51.405	8761	52.3036	2769	56.8847	10206	44.2106	3402
	gene_27491	83.6009	14522	82.9024	13978	81.0197	3865	71.2196	4243	59.6073	3176	72.8053	4190	61.0456	4856	65.101	4270	66.8855	3473	80.0096	13880	107.36	4019	88.7009	12199	88.7752	3994	73.8756	2814	78.0377	3900	60.7865	2774	60.5165	3901	59.9405	4210	80.6858	7073	90.2563	4393	75.1228	10808	63.1204	2857	76.7129	11546	71.798	4632
	gene_32951	1714.95	332664	1842.01	342796	1170.7	61331	1566.64	104146	1387.8	81752	2013.81	127421	1614.12	141809	1195.57	87211	1567.44	90214	1432.93	274862	1544.03	65429	1592.31	243545	1761.61	89573	1280.21	54977	1926.72	106974	273.519	15431	436.222	34251	250.783	20561	1927.1	185309	2081.53	112984	1586.07	254159	2451.07	121120	2152.6	358424	1517.22	108590
	gene_59414	785.723	81425	948.198	84828	742.811	18799	923.526	29202	926.195	26093	1177.85	35741	896.765	37790	746.905	25924	972.478	26653	721.904	66265	510.36	10194	726.657	53003	618.469	14858	567.24	11565	1123.01	29785	208.742	6460	217.896	9114	182.195	7704	1021.88	47396	1045.45	27057	866.782	66392	1155.5	27569	995.089	94111	897.774	30798
	gene_84295	11.0468	1935	10.7886	1838	12.3558	593	7.3986	446	5.67854	305	9.49966	549	9.42568	753	12.2715	810	11.4511	598	8.75649	1526	17.0055	644	7.53111	1048	9.388	427	6.46922	250	6.36149	322	21.6162	997	25.0521	1633	20.4445	1453	8.68807	766	9.8789	487	7.59969	1106	8.25658	376	6.33602	965	5.34044	349
	gene_73976	1.85601	183	3.01736	288	1.65213	45	1.40302	48	4.94024	148	3.40641	110	2.69083	120	2.42366	90	7.70699	225	0.510236	50	19.3117	408	0.847664	66	0.875184	23	0.51173	11	0.874463	25	33.4573	862	36.4363	1317	11.8524	136	0.99001	49	2.53447	70	1.75238	143	1.48526	38	0.37023	32	1.30988	48
	gene_46719	5.6727	380	6.06342	394	5.68399	104	5.59209	129	13.5883	278	7.16638	158	24.6019	749	7.61243	192	12.6365	252	2.16674	144	82.0467	1182	4.37491	232	2.24807	39	1.11012	17	4.25929	82	185.039	3249	235.956	5855	95.8715	2595	3.34787	113	8.06007	152	6.61786	367	5.8768	102	1.99036	116	4.48456	112
rTI-Cyn	gene_66803	38.5999	6096	36.7218	5532	37.6817	1618	35.7954	1938	29.0284	1393	32.0181	1669	33.6466	2427	32.759	1954	34.5444	1614	32.2566	5059	37.2916	1263	41.4297	5179	32.3941	1304	31.766	1080	33.0216	1507	49.4313	2031	73.979	4318	48.1101	3084	37.894	3015	40.9709	1828	34.7097	4576	37.2295	1509	36.3893	5002	34.0408	2008
	gene_25798	34.736	3121	33.7936	2947	31.6245	775	31.2878	964	32.3927	888	29.7737	880	29.955	1223	30.5294	1030	27.1518	725	28.3669	2527	20.9557	406	38.2884	2722	18.2998	426	21.8043	430	27.9743	723	52.6971	1242	113.269	3773	63.544	2309	36.9908	1667	41.4964	1045	33.9116	2523	36.606	851	30.5873	2380	33.0605	1103
	gene_41133	11.7326	3945	6.70344	2193	11.3526	1017	10.5198	1184	11.0958	1112	10.3668	1151	10.0431	1537	11.0294	1393	9.15226	878	9.32686	3073	9.63519	692	7.65451	2032	9.08304	793	8.52913	628	9.46218	910	11.6997	1032	17.0328	2127	12.8998	1753	9.72166	1643	10.8765	1029	8.88921	2448	7.57508	652	9.07867	2650	9.0096	1126
	gene_31399	78.1162	24703	71.9029	22112	79.6288	6777	74.7943	8110	75.5306	7168	92.7682	9654	55.3624	7977	63.8951	7604	62.5773	5907	76.8942	24539	97.1948	6802	91.911	23157	96.8643	8009	82.9779	5777	93.2017	8533	32.2262	2694	39.7285	4675	35.5686	4460	80.5226	12935	74.8054	6775	85.7194	22480	90.8512	7406	115.212	31918	79.0209	9249
	gene_21870	11.1726	3667	6.52252	2078	10.4214	933	10.0399	1130	10.0139	1003	9.42569	1017	7.08445	1057	8.69735	1072	7.74579	755	8.45662	2752	11.6757	825	9.82308	2551	10.3238	877	8.92787	642	8.40218	794	7.3591	634	9.99742	1217	5.62132	746	10.309	1696	13.6046	1251	8.39411	2281	9.12252	774	10.0279	2849	9.68627	1180
[truncated: 72 more columns]

## Sheet: Energy metabolism
Table S8. DEGs of various biological functional classifications.
	ID	P+Mg1-1_FPKM	P+Mg1-1_Count	P+Mg1-2_FPKM	P+Mg1-2_Count	P+Mg1-3_FPKM	P+Mg1-3_Count	P+Mg3-1_FPKM	P+Mg3-1_Count	P+Mg3-2_FPKM	P+Mg3-2_Count	P+Mg3-3_FPKM	P+Mg3-3_Count	P+Mg9-1_FPKM	P+Mg9-1_Count	P+Mg9-2_FPKM	P+Mg9-2_Count	P+Mg9-3_FPKM	P+Mg9-3_Count	PVY+Mg1-1_FPKM	PVY+Mg1-1_Count	PVY+Mg1-2_FPKM	PVY+Mg1-2_Count	PVY+Mg1-3_FPKM	PVY+Mg1-3_Count	PVY+Mg3-1_FPKM	PVY+Mg3-1_Count	PVY+Mg3-2_FPKM	PVY+Mg3-2_Count	PVY+Mg3-3_FPKM	PVY+Mg3-3_Count	PVY+Mg9-1_FPKM	PVY+Mg9-1_Count	PVY+Mg9-2_FPKM	PVY+Mg9-2_Count	PVY+Mg9-3_FPKM	PVY+Mg9-3_Count	P+H1-1_FPKM	P+H1-1_Count	P+H1-2_FPKM	P+H1-2_Count	P+H1-3_FPKM	P+H1-3_Count	P+H3-1_FPKM	P+H3-1_Count	P+H3-2_FPKM	P+H3-2_Count	P+H3-3_FPKM	P+H3-3_Count
AS	PB.11169	7.40126	2469	5.3425	2421	3.72378	465	4.25222	660	2.81627	386	6.11428	919	3.63986	753	4.67702	803	5.06179	670	6.84082	3147	13.7096	1311	4.74988	1715	17.7429	2143	8.39891	840	8.14346	697	9.26659	1094	4.84227	824	4.53168	842	9.28649	2187	6.90441	885	3.9767	1539	5.06409	587	9.14032	3674	10.4585	1800
	PB.62	0.495939	77	0.742818	111	0.16986	8	0.821513	44	0.497033	24	0.73086	37	0.38017	27	0.595981	35	0.971621	45	0.667157	102	2.43551	81	0.453024	56	3.59902	144	2.60114	88	0.342528	16	7.16731	290	2.53781	145	1.79001	112	1.24528	97	0.576395	25	0.391083	50	0.293781	12	0.938161	126	1.47197	85
	PB.733	467.252	85850	456.152	81337	472.586	23674	379.984	23943	367.678	20614	441.553	26677	388.304	32421	379.768	26199	410.709	22414	389.909	71026	359.191	14206	403.664	58691	416.649	19806	378.858	15250	425.934	22511	169.143	8154	220.415	15017	231.095	17168	511.597	47129	398.936	20538	412.336	62726	447.251	21243	461.008	73338	399.53	27254
	PB.4252	641.512	87120	641.513	84548	675.85	25024	571.349	26610	528.8	21914	652.652	29145	562.635	34722	551.169	28105	612.302	24698	609.35	82043	542.825	15868	576.016	61902	566.941	19919	537.162	15981	596.077	23285	253.086	9018	385.57	19416	356.254	19562	776.018	52838	561.667	21372	618.367	69528	681.697	23931	651.389	76592	584.564	29473
	gene_59741	320.822	81004	316.108	77509	339.573	23376	273.611	23705	278.858	21485	305.53	25366	284.472	32639	268.296	25447	307.772	23089	286.105	71735	272.86	14830	270.719	54165	310.107	20258	272.742	15087	344.581	25026	141.164	9360	75.0087	7023	169.863	17342	334.216	42308	298.473	21164	314.241	65741	324.022	21148	355.88	77930	307.47	28863
	PB.4741	355.959	79352	373.687	80844	377.485	22943	301.237	23030	306.119	20824	306.27	22451	318.084	32222	296.59	24825	339.678	22491	288.445	63751	292.396	14030	290.807	51300	349.656	20166	282.786	13811	368.038	23600	156.84	9173	86.51	7151	186.646	16824	351.549	39292	343.475	21454	332.791	61423	339.998	19593	375.328	72443	330.269	27334
	PB.4193	18.2494	1097	27.8224	1619	22.1662	362	20.2577	419	14.4765	267	16.998	335	24.5306	668	23.1524	522	27.0935	482	27.8277	1653	39.9781	523	33.4846	1590	29.5349	461	22.2576	295	24.2057	418	60.3423	968	50.5111	1132	45.8571	1111	25.5898	769	28.908	487	25.6831	1279	23.2473	363	21.1941	1101	18.8121	419
	PB.20923	7.9653	981	11.7944	1339	6.20899	217	16.1476	801	6.26812	295	17.6978	760	9.57879	533	6.48949	416	10.4277	398	12.1881	1888	26.3076	897	9.38786	851	122.642	4799	73.4528	2074	7.28751	268	85.1426	2562	7.07132	498	8.93559	623	11.2683	879	14.2611	607	7.85013	729	16.1088	462	18.4982	2413	30.1014	2429
ACLY	gene_6726	11.7908	3678	12.0469	3640	12.7968	1101	14.5374	1573	15.8955	1379	13.1498	1345	12.811	1821	15.6547	1814	15.276	1420	10.9855	3314	10.9929	674	11.5343	2763	12.8205	1057	14.7252	917	14.1582	1160	26.0293	2289	61.3958	7578	42.1624	5521	10.7564	1680	11.3255	905	11.2975	2898	12.6261	1012	11.9066	3240	14.6404	1545
	gene_9907	7.54389	2061	7.31161	1938	7.17598	535	6.88306	645	7.47982	624	7.14004	642	7.02563	872	9.00986	924	8.22659	668	7.16118	1940	6.26456	369	7.702	1665	8.68298	614	9.25612	554	8.07032	635	20.664	1481	48.7853	4941	32.465	3586	6.41499	879	7.09065	543	7.4196	1678	5.7252	405	6.34735	1501	6.27573	637
	gene_69052	47.1576	11825	45.9221	10679	32.5799	2971	33.7027	3870	38.1386	3890	29.9845	3297	48.378	5132	48.1491	4344	34.9723	3471	48.8449	10752	29.8925	2142	49.7054	9114	30.7607	2656	34.0139	2485	35.2548	3386	55.2288	4841	142.841	12445	124.086	12404	40.9183	4987	43.6138	2877	46.4453	9785	30.3136	2620	44.0775	8359	46.774	4074
	gene_82898	26.3926	9110	24.5964	8240	22.8706	2153	25.0455	2965	32.9234	3468	27.0857	3075	23.175	3635	21.8894	2837	21.6865	2224	22.3289	7642	25.3804	1886	24.3438	6650	25.3286	2262	24.9252	1885	29.1914	2899	56.507	5117	126.495	16190	100.244	13991	22.2911	3858	22.0838	2136	26.8504	7674	21.2125	1893	23.3295	6972	25.7248	3297
DLD	gene_24805	6.3386	1800	5.93553	1636	7.02927	545	7.4284	724	7.65155	664	6.31619	590	7.17164	926	8.51653	909	6.56848	555	6.59076	1856	7.00773	429	8.88002	1996	7.17323	527	8.6843	541	7.49459	613	4.44634	332	2.67129	282	5.90017	678	6.91981	986	7.0397	561	8.5827	2018	7.84423	576	9.00414	2214	9.41835	993
	gene_83339	3.99584	1566	3.27253	1242	4.20086	449	3.28865	442	3.17628	380	3.77564	487	2.29493	410	3.89702	555	2.97848	347	3.59816	1399	3.15486	267	2.66467	827	2.29269	233	2.01415	173	1.95245	221	1.09434	113	1.25333	183	1.23709	197	2.16572	427	1.36091	149	2.33341	759	1.8061	183	2.34841	798	2.87774	419
	gene_13773	30.1052	10108	26.6537	8684	27.2958	2500	31.2054	3595	25.2484	2588	27.8416	3075	27.2001	4153	29.3098	3696	28.7322	2867	23.5281	7832	25.698	1860	29.8865	7941	31.2965	2720	30.4924	2245	27.2341	2631	14.4258	1272	6.34029	791	17.5218	2380	28.3116	4767	24.1784	2276	31.8495	8854	31.2448	2714	32.9897	9590	37.2046	4639
	gene_72300	5.53309	1747	5.45816	1637	6.47013	526	5.90596	632	7.23822	663	6.56755	643	6.90753	956	7.93184	900	6.67459	604	6.48747	1951	5.43842	360	7.93862	1914	5.41089	444	7.15389	466	6.05765	527	3.4634	273	2.3342	273	5.50675	677	5.98243	931	6.56583	552	9.43985	2330	8.0705	634	8.3889	2209	8.77382	1010
	gene_11868	3.86943	1157	3.98335	1156	3.3857	276	3.87568	398	3.74634	342	2.46898	243	3.55193	483	3.14698	354	3.29679	293	3.75091	1112	4.43658	286	4.00708	948	4.07365	315	3.953	259	3.73217	321	9.36299	735	11.2147	1243	9.07447	1097	4.30615	646	5.32248	446	4.18242	1035	3.58255	277	2.89008	748	2.68613	299
	gene_82703	8.66373	2510	7.75487	2181	8.73483	690	7.10427	706	8.02302	710	5.80685	554	6.9483	915	7.31525	796	6.99717	603	6.44628	1852	8.33024	520	8.37019	1919	6.70852	503	8.06279	512	7.05256	588	17.9547	1365	19.4731	2092	15.8746	1860	7.1014	1032	9.40972	764	8.18213	1963	6.56867	492	5.69886	1430	6.34863	683
ETF	gene_2604	4.75568	767	5.12883	802	4.48637	198	4.62686	256	4.91556	242	3.10788	165	5.08871	373	4.42443	268	4.18314	201	3.54864	567	3.72519	130	4.33775	554	4.72982	198	3.34581	119	4.69771	218	12.4511	527	23.818	1423	10.0228	653	4.99016	404	6.27059	284	5.11417	683	3.6584	153	3.53247	493	3.87695	232
	gene_79867	5.28827	899	5.04593	832	4.62536	215	4.38193	256	5.96129	309	4.34426	243	5.98258	462	4.63434	296	4.83374	244	5.02872	847	7.11309	261	6.07078	817	4.6601	205	5.01724	187	4.54115	222	15.1224	674	25.6199	1614	12.0038	825	5.22183	445	6.44338	307	5.6446	794	5.4399	239	4.35889	642	4.15672	263
FNR	gene_66199	507.944	121708	450.279	104747	498.785	32403	368.423	30477	442.672	32275	415.471	32790	455.344	49103	416.263	37402	433.926	30956	355.799	84519	416.393	21492	369.945	68982	474.395	29393	364.297	19190	440.548	29992	232.94	14645	120.367	10644	267.956	25603	469.563	56457	511.777	34357	394.327	78689	450.438	27896	469.524	96825	410.794	36725
	gene_677	469.27	110293	505.092	115198	411.846	26396	420.849	33914	414.058	29684	404.494	31252	439.799	46958	390.761	34478	460.504	32141	382.381	89141	413.046	20900	376.566	70045	509.004	30954	412.673	21246	500.495	33832	239.794	14788	118.965	10386	269.066	25571	477.191	56242	483.943	31874	437.73	85188	519.316	31548	551.614	112239	485.531	42353
	gene_37909	4.46171	6177	3.56364	4641	3.89749	1453	3.59196	1685	3.63531	1549	3.45185	1544	3.0921	2004	3.46074	1856	3.27957	1400	4.3042	5640	3.81177	1116	4.65558	5042	3.31677	1103	3.23338	1004	3.57269	1384	7.44457	2738	11.2198	5860	5.60521	3174	4.08665	2763	5.34097	2085	4.27242	4682	3.69743	1284	3.70912	4157	3.57071	1823
FH	PB.11011	3.30734	802	3.35966	790	3.07898	204	3.41029	284	4.28025	317	2.66773	213	3.33139	367	3.93579	358	3.20604	231	2.9412	707	4.21406	220	3.85189	739	4.13885	260	3.49779	186	4.31319	301	6.33823	403	7.23407	650	7.01633	688	3.13272	381	4.11967	280	3.93182	789	3.47166	218	2.94739	619	4.14685	373
	gene_17529	7.49931	498	7.66744	514	5.85456	125	7.14724	169	6.19571	130	6.75679	157	6.81478	223	4.94433	134	7.34109	160	8.33541	586	11.277	173	10.3772	564	9.87414	184	7.15653	109	7.19078	139	25.4786	481	29.823	787	16.1728	448	8.56704	286	10.5399	198	6.99615	414	7.10417	131	8.30198	479	7.7743	216
MDH	gene_81201	126.576	36598	125.475	35236	111.882	8813	118.955	11768	104.588	9247	116.703	11086	105.898	13933	104.425	11326	122.278	10514	122.551	35334	140.665	8743	128.444	29568	137.345	10260	120.13	7569	129.128	10774	68.9658	5217	31.8386	3396	69.4982	8130	128.726	18682	138.963	11276	132.165	31778	142.979	10608	139.526	35018	130.05	13946
	gene_75124	77.2152	19821	71.4105	17807	61.9134	4834	66.5291	5944	53.0149	4621	69.0399	5803	63.9384	7603	73.6244	6972	59.5185	5148	81.2183	19896	86.193	4667	90.3271	17661	73.7862	4905	65.9831	4148	64.1131	4769	29.9029	2265	15.6007	1644	40.4896	4243	63.9726	9143	54.7823	3983	78.073	16662	87.4099	5699	81.3945	18343	78.4763	7575
	gene_38588	8.44646	2152	7.97151	1971	7.04407	490	12.5097	1093	9.57118	744	11.8806	996	10.7343	1243	8.74864	837	10.8919	825	9.84328	2486	8.57899	471	10.1874	2054	11.0966	732	12.6448	706	10.6627	782	5.03725	337	2.94974	279	7.10656	732	10.4375	1334	7.46703	533	11.9582	2522	13.8368	912	13.316	2937	13.9889	1323
	PB.18829	3.26448	732	3.55954	774	2.63099	161	3.90639	301	3.08268	211	3.97681	293	4.44064	452	4.24207	357	3.90758	260	4.3345	963	3.79054	183	4.29797	762	4.2565	247	5.74425	282	3.33324	215	2.48789	147	1.9921	166	2.81274	255	4.02462	452	3.18396	200	4.95072	919	5.69651	330	5.86942	1139	5.94551	495
	gene_33501	150.124	34745	177.703	39988	145.059	9176	157.64	12498	158.003	11152	157.704	12017	143.119	15108	125.356	10956	163.699	11289	119.87	27479	173.903	8651	125.524	23134	213.033	12687	155.407	7858	178.674	11936	110.496	6718	52.9786	4562	106.83	10103	171.964	19948	173.875	11283	160.994	30892	184.791	11062	194.919	39010	156.633	13439
	gene_4265	4.15001	1033	4.26938	1032	3.6018	245	4.59696	393	4.2511	323	3.65599	300	3.94517	447	4.59677	430	3.97683	294	4.14515	1023	3.74447	201	4.68564	923	3.46122	223	5.53796	302	4.50376	323	10.0391	656	10.8744	1004	6.88443	693	4.1534	519	3.76874	263	4.54024	936	3.32213	214	3.94789	851	4.4491	412
	PB.26308	10.7999	2167	9.56887	1866	11.4043	624	12.9173	891	13.813	847	10.078	666	14.7984	1350	14.1057	1064	14.1378	844	9.09213	1811	13.1816	571	10.642	1691	12.8311	668	14.0187	617	12.2699	709	32.1793	1697	28.5382	2125	30.5307	2479	9.78705	986	11.098	625	10.9165	1814	10.7806	561	10.6078	1844	10.2045	762
SnRK1	gene_54769	8.18035	1337	8.80893	1385	9.2688	404	7.06441	421	8.75433	467	6.37904	360	8.56985	633	8.19877	528	7.69794	385	7.59925	1293	10.2547	358	6.90674	935	8.03643	369	8.72279	305	7.68786	361	26.7544	1104	27.3894	1646	20.7288	1307	7.90958	634	8.89161	404	7.12641	993	6.72579	310	6.96288	1014	6.67394	422
	gene_82884	8.10965	2065	6.00152	1491	10.0793	705	5.41524	469	8.02144	624	4.37758	373	5.5061	636	7.41311	715	5.17052	388	7.31387	1860	6.77585	375	5.64803	1132	5.46443	357	5.81224	321	5.12638	373	19.1283	1275	21.9339	2056	19.4189	1990	3.97724	507	7.83255	554	4.77717	1000	3.33649	223	3.09281	681	4.24777	408
	gene_58199	1.0092	224	0.76361	164	0.978811	60	1.45301	111	1.06287	72	1.18338	87	1.14486	116	1.38863	116	1.45647	96	1.40973	310	0.433676	21	0.926233	163	0.765661	44	1.40312	68	0.949236	61	0.481292	28	0.244431	21	0.537487	49	0.688308	77	0.517675	33	0.913349	168	1.18422	68	0.979148	188	1.3909	115
PPases	gene_21887	110.338	12995	102.539	11426	98.1275	3218	99.7591	3989	79.5685	2963	101.136	3924	93.0223	4950	91.8364	4012	104.848	3649	126.573	14413	117.799	2657	118.966	10818	110.944	3212	113.327	2733	109.063	3693	59.987	1706	49.0407	2093	59.8267	2856	126.854	7718	103.608	3419	100.169	9694	126.064	3859	125.175	12457	119.984	5312
	PB.9094	68.8968	11849	69.8806	11664	69.5551	3262	69.1378	4078	67.6386	3550	77.0842	4360	59.3359	4638	58.9968	3810	76.0056	3883	77.1656	13158	81.8532	3030	74.7012	10167	84.2685	3750	83.2473	3137	83.5644	4134	39.2509	1771	29.0559	1853	42.8553	2980	88.7898	7656	79.6325	3838	76.5449	10900	94.5738	4205	85.046	12664	85.8008	5479
	gene_28126	24.8051	4083	29.5629	4723	21.5911	969	35.2926	1993	30.8109	1548	26.6035	1440	30.3448	2270	28.8111	1781	30.0087	1468	26.8672	4385	26.7559	948	32.2641	4203	27.8135	1185	35.2946	1273	32.5657	1542	21.3143	921	14.923	911	24.7857	1650	23.5867	1947	23.6982	1093	32.3698	4412	32.5289	1384	31.6577	4512	36.1264	2208
	gene_28423	13.0907	1772	17.057	2241	11.4248	422	12.1066	562	13.3592	552	12.3995	552	15.9367	981	10.2881	523	12.5817	506	15.5646	2089	24.2512	707	16.2749	1744	17.7617	622	13.836	411	14.5774	568	34.8368	1238	31.9215	1603	27.4208	1501	16.9025	1148	24.2115	919	17.631	1976	17.3982	609	16.1644	1895	11.6996	588
	gene_22813	22.0031	3347	26.4666	3907	18.2237	756	21.7855	1137	21.2084	985	14.8642	744	21.1434	1462	17.4807	999	21.4769	971	19.3462	2917	30.6279	1003	22.1658	2668	23.9575	943	21.4881	716	25.5848	1120	50.7948	2027	44.2334	2495	40.6641	2501	24.5008	1869	33.4038	1424	26.0297	3278	25.506	1003	21.3998	2818	18.6306	1052
AAC	gene_16729	9.16917	2994	7.60523	2410	8.11738	723	9.48757	1063	8.86978	884	7.36951	792	11.6515	1729	9.66676	1185	10.8712	1055	8.17975	2648	9.92777	698	8.43673	2180	9.73699	823	8.49225	608	10.019	941	24.1132	2066	24.8925	3014	29.4902	3893	6.899	1130	8.50264	778	7.69433	2080	6.78289	573	6.44959	1824	7.78911	945
	gene_2344	14.7577	4563	14.5851	4376	13.177	1111	21.6459	2295	16.1991	1529	14.3615	1460	19.423	2729	15.8117	1836	18.5236	1701	14.6746	4498	21.4046	1425	15.4337	3776	18.7156	1497	18.7989	1274	18.412	1638	31.3912	2546	33.1246	3797	35.4439	4431	14.013	2172	15.3595	1331	15.3151	3920	13.6656	1093	13.404	3588	14.4557	1660
	gene_83382	4.02887	1126	4.37747	1188	4.36489	333	3.07786	295	3.51915	301	4.16096	383	3.72039	473	2.9931	315	4.0306	335	5.34461	1481	4.77409	288	4.50411	997	4.47863	324	3.57029	219	4.21935	340	2.49775	184	2.7195	282	2.10546	238	5.04886	708	5.16594	405	3.77295	873	3.73086	270	3.45045	835	3.33678	347
	gene_11805	0.939467	215	0.764212	170	1.05232	66	0.674054	53	0.490686	35	0.65038	49	0.859382	90	0.675408	58	0.941821	64	0.826603	188	1.39534	69	0.757003	137	0.740309	44	0.902011	46	1.10904	73	2.60236	157	2.04631	174	1.04708	97	0.905636	104	1.31161	84	0.988276	187	1.12913	67	0.701139	139	0.518589	44
	gene_65358	1.12519	252	0.938439	204	0.7537	46	0.903604	70	0.842274	58	0.705443	52	0.927136	95	0.927963	78	1.28478	86	0.544907	121	0.456511	22	0.466424	83	0.591429	35	0.161521	8	0.402332	26	1.55029	92	2.17587	181	1.8033	164	0.816659	92	1.30274	82	0.523142	97	0.691342	40	0.713368	139	1.06886	89
ALDH	gene_84635	23.7966	7586	18.5208	6801	18.2598	1997	17.6247	1890	20.8398	2110	15.1876	1605	23.3597	3324	21.43	2606	15.746	1818	23.6653	7661	28.4219	1899	23.7285	5819	18.5801	1531	16.0067	1197	22.4744	1915	45.5554	3637	49.8206	5719	42.7431	5399	17.4086	3425	29.9317	2643	22.3406	5928	20.3613	1754	14.7943	4908	20.419	2269
	gene_15482	1.91826	465	1.45999	319	1.99412	149	0.562132	168	2.2768	576	2.22133	632	2.37256	238	4.20627	531	0.601802	156	0.696239	600	1.15696	63	3.11279	769	0.545398	123	0.800008	153	3.20143	285	2.06542	471	4.71352	1406	4.57216	1393	1.33607	582	2.62356	150	1.72655	1242	1.00089	225	1.59441	1168	2.81164	344
	gene_76726	33.0347	8798	29.9066	7698	33.497	2373	27.6978	2542	30.2288	2420	22.8116	2024	36.4569	4394	34.1895	3353	32.7119	2611	23.1082	5908	31.3987	1833	29.2144	6137	29.2827	2075	28.14	1677	28.4565	2196	73.2217	5222	73.3999	7472	74.3595	7971	33.7811	4539	39.1007	2951	33.5544	7423	27.8737	1862	28.7646	6459	30.2834	2906
	gene_21343	2.8017	702	2.65387	594	2.28056	139	1.6046	101	1.92165	151	1.85485	104	2.22722	244	1.34046	132	1.69775	134	1.80562	433	1.89709	96	3.85381	546	1.84767	113	1.29513	74	2.15058	164	14.752	966	19.5992	1875	7.90998	796	1.82079	235	3.80215	277	2.1575	421	1.6988	110	1.74036	397	1.053	90
	gene_49356	10.4982	3704	13.1406	4472	14.7648	1417	10.6139	1281	13.0389	1397	13.6774	1588	11.0991	1768	14.9618	2018	9.82615	1037	15.7564	5512	16.889	1285	10.3333	2899	25.0483	2333	12.7985	986	18.1337	1904	39.8468	3770	39.3425	5280	29.6473	4320	12.0632	2162	13.3421	1341	13.3012	3910	8.68235	791	10.4481	3203	7.34724	961
	gene_56473	9.60642	2584	8.96283	2375	7.877	595	6.41073	607	8.12885	660	6.4107	564	7.14832	870	6.23326	633	7.49818	591	6.82222	1787	9.74095	579	8.00511	1774	6.67424	475	7.20335	439	6.01067	479	25.6766	2015	46.9128	4790	25.7105	2905	7.70065	1092	12.9676	983	8.74329	1950	6.55428	460	6.40035	1565	6.23171	641
	gene_12056	1.8603	497	1.52593	394	1.0081	68	1.87788	173	3.79385	310	1.97728	174	3.10276	369	3.94092	393	2.59924	206	1.07835	286	1.49026	78	1.30898	273	2.35477	162	1.2733	74	2.7243	210	12.7622	891	16.4633	1613	18.9488	1884	1.55989	206	1.75632	126	1.37641	300	1.34928	93	1.19246	274	2.27835	226
	gene_14785	6.29752	1404	6.79867	1496	6.79	448	7.50861	603	8.87446	605	6.46639	505	9.90492	991	10.3847	876	7.19219	493	5.31995	1249	12.2747	654	7.42124	1314	6.44518	428	6.68323	349	6.27646	416	34.6446	2238	46.2613	3877	42.1203	3813	6.60748	708	7.24366	482	7.64865	1417	4.43063	265	4.34118	880	5.40222	484
	gene_55789	6.70766	2645	7.90662	3026	6.75365	727	6.81588	922	6.94537	836	6.61304	858	7.28219	1305	6.50082	963	6.7479	791	7.31986	2862	9.37275	796	7.84365	2448	9.07874	927	6.45172	558	7.65062	868	19.0951	1976	22.5927	3304	12.9068	2058	7.0164	1388	10.1155	1118	6.71899	2194	6.3621	649	6.16045	2104	6.35931	931
	gene_55787	3.76285	340	2.22721	512	2.37974	213	1.42626	151	2.62916	177	2.34734	163	2.45058	110	1.86976	173	2.69141	167	1.74839	405	1.69412	82	1.48959	395	1.60459	89	1.56638	106	2.93868	194	4.05857	309	5.96523	469	4.42773	438	1.28527	203	3.14761	171	2.21683	505	2.05583	115	1.9416	393	1.87398	187
	gene_24500	9.26238	3329	10.4568	3560	10.2022	989	9.33069	1080	9.76533	1027	9.69173	1132	11.254	1788	10.4368	1444	10.7361	1106	9.5625	3390	13.47	957	9.53254	2715	9.43164	849	7.85353	528	9.18375	918	31.3144	2762	40.6374	5248	22.06	3127	9.38374	1631	12.681	1257	9.69958	2773	8.28595	735	6.88773	2091	8.52862	1082
CAC	gene_44010	40.1358	6661	41.5707	8863	36.3099	1654	33.5786	2539	35.831	1784	53.609	2892	28.7801	2599	20.9431	1689	29.7472	1931	44.8851	9715	86.2675	2811	61.9013	7781	76.5056	3049	45.7571	2169	56.2699	2663	16.668	653	7.62068	568	15.4619	1237	55.4057	4572	49.0922	2229	45.5692	8661	51.8028	3024	60.7546	11674	58.5082	3544
	gene_84994	2.04413	498	1.79847	414	1.66968	110	2.04843	159	1.963	146	2.22157	169	2.60924	289	2.07737	189	2.31703	162	1.6959	401	3.39332	154	2.10048	393	2.58968	134	2.9389	149	2.33768	161	6.57069	415	9.24378	832	6.39199	620	2.34405	236	2.12219	138	1.73919	346	2.47767	128	2.07662	436	1.9762	146
	gene_12038	67.5786	14742	84.0413	18238	62.0038	3862	81.0269	6004	67.461	4334	80.0038	5704	62.2636	5953	59.5023	4836	71.6027	4688	79.7515	19165	95.3814	4527	85.2764	15602	101.759	5859	88.9592	4353	86.6891	5586	32.8507	1929	21.1411	1732	36.5433	3210	91.424	10560	76.086	4853	86.7463	15722	101.903	5992	110.888	21480	88.4219	7319
AKR	gene_83012	0.980054	302	0.776157	254	0.825479	74	0.601905	73	0.794292	84	0.59223	68	1.05996	162	1.00401	132	0.73268	70	0.651272	222	0.982437	76	0.913365	232	0.548516	51	0.522999	37	0.714237	73	2.11172	167	2.43598	328	1.46709	211	0.887484	161	1.24161	103	1.06185	285	0.472101	45	0.575693	156	0.829372	104
	gene_29274	11.3743	2306	12.0898	2366	10.895	601	10.2425	712	10.0649	620	12.2581	816	11.0717	1018	10.9239	834	11.673	705	9.85961	1976	14.0267	613	11.9207	1912	12.8189	673	10.2853	457	10.4041	605	27.9342	1479	41.2976	3104	25.5864	2097	11.8639	1205	15.0964	853	11.9061	1995	10.9891	576	12.1078	2120	9.9437	745
	gene_334	61.8637	14542	60.7805	13896	64.4002	4122	58.7889	4703	54.2387	3896	59.0545	4527	51.1765	5380	51.0007	4462	53.4582	3761	55.0392	12786	56.8133	2869	61.7978	11487	67.1721	4056	53.6777	2799	63.2754	4202	30.0573	1861	23.1645	2004	33.806	3211	67.0772	7793	63.3711	4207	66.5542	12922	66.1382	3971	70.1921	14177	63.4408	5494
	gene_65105	32.8478	8041	31.842	7565	32.5948	2176	32.8222	2756	28.2926	2114	30.8309	2482	28.8141	3206	26.2207	2410	30.442	2214	23.7311	5760	29.8677	1574	32.9067	6375	38.56	2442	33.1652	1779	36.4484	2567	13.1497	845	8.80607	800	15.3186	1517	31.0785	3815	31.2242	2142	35.3634	7167	39.2132	2482	41.4432	8784	34.3124	3119
MCP	gene_83610	80.2312	19651	114.373	27186	142.259	9493	52.6747	4422	22.4344	1658	108.42	8729	57.5974	6409	154.431	14181	95.7892	6972	77.672	18883	60.7898	3204	68.5602	13290	37.3701	2371	77.6649	4166	52.7837	3716	11.7967	782	10.2156	930	20.3752	1984	20.6342	2545	13.035	902	59.3935	12041	40.638	2572	27.0641	5768	47.6621	4344
	gene_29383	0.928256	206	0.774581	167	0.677312	41	1.01429	77	0.840071	57	0.83027	61	0.818194	83	0.803578	67	0.73511	49	0.787576	173	0.571065	28	0.634393	112	0.915802	53	0.600489	29	0.680319	44	1.4076	82	2.49648	206	1.68419	152	0.562599	63	0.987967	62	0.812578	148	0.904842	53	0.724442	139	0.900032	75
	gene_47137	0.21104	50	0.12175	28	0.071677	5	0.072816	6	0.379249	28	0.28356	22	0.19498	21	0.15546	14	0.047576	4	0.176638	42	0.822297	42	0.280328	53	0.032794	3	0.096819	6	0.072263	5	11.3849	705	33.8091	2956	8.0602	769	0.131052	16	0.610444	41	0.137962	27	0	0	0.048995	10	0.11112	10
	gene_32007	1.1912	278	0.856176	194	1.03282	66	1.29785	104	0.999116	71	0.899944	69	1.06154	113	0.895708	79	0.520625	36	0.812884	188	1.20493	61	1.00092	185	1.18413	72	0.878347	45	1.34866	91	0.387037	24	0.701652	61	0.493041	47	1.04036	122	1.99042	130	1.3186	255	1.61377	98	1.26108	255	0.749488	65
	gene_70084	0.191198	153	0.20375	158	0.239277	52	0.282681	78	0.188526	46	0.289537	76	0.262152	95	0.159685	48	0.231512	55	0.246734	195	0.303353	52	0.253477	160	0.326736	68	0.246075	43	0.278912	64	1.68188	352	4.61326	1362	1.36013	438	0.180776	73	0.214377	48	0.222574	147	0.161146	34	0.215943	149	0.252376	75
UCP	gene_75735	1.14431	171	1.22456	164	1.14101	48	0.615824	37	0.878924	43	1.18176	53	1.19623	80	0.906653	61	0.595111	30	0.979719	136	0.878997	33	0.993606	116	1.08868	42	1.10395	34	0.797516	38	3.258	106	3.84007	196	2.26325	138	0.817049	71	1.1837	49	0.958404	140	1.10931	42	1.10827	146	1.5357	78
	PB.18473	29.3722	6269	21.2535	4403	30.4812	1774	161.461	11818	179.136	11667	59.4527	4173	105.942	10275	75.1516	6023	71.8923	4558	24.0893	5098	29.739	1367	14.0322	2370	22.0836	1220	32.5726	1523	52.3784	3216	28.7464	1610	95.2003	7534	43.0095	3712	51.8924	5553	52.9018	3164	28.0291	4953	31.3544	1730	22.5759	4172	106.472	8437
	PB.28730	35.6821	7503	27.496	5611	30.5476	1752	165.215	11914	182.811	11730	62.1748	4299	107.935	10313	75.5751	5967	88.9338	5555	27.6868	5772	30.6319	1387	18.3125	3047	22.679	1234	40.7414	1877	54.7937	3314	27.3001	1506	117.049	9126	39.5319	3361	56.835	5992	57.755	3403	31.7175	5522	32.0713	1744	24.3939	4441	101.375	7914
CS	gene_16701	9.84178	3380	9.44444	3239	12.3593	978	10.441	1128	11.9715	1234	8.34593	865	9.65078	1631	11.1485	1332	9.73288	964	7.89622	2811	8.86558	660	8.31872	2413	9.14827	839	7.99435	622	10.6132	1036	19.162	1722	29.0762	3701	23.0785	3292	7.30283	1363	10.9911	1123	9.88615	2881	8.12123	770	6.79143	2188	8.72959	1107
	gene_61849	15.458	1589	12.8308	1281	17.4721	490	12.7777	451	19.4901	612	9.94603	337	14.241	666	14.2331	550	12.762	390	11.2256	1145	7.60863	169	14.1904	1155	12.4611	332	9.53611	215	15.2265	451	23.608	637	37.1025	1415	31.9724	1329	13.4272	693	17.2004	496	17.8815	1522	12.0119	320	7.5922	676	13.2044	504
	gene_61852	10.4984	2346	9.00895	2591	11.2439	644	12.1887	901	12.1504	794	9.47074	673	10.4511	1080	11.4977	906	12.3684	780	10.5905	2276	14.0124	686	12.6849	2110	11.5232	670	10.616	524	8.48345	735	26.3212	1559	31.896	2638	22.0102	1958	8.56318	1108	13.2076	798	11.0667	1929	9.8081	565	7.87449	1806	10.1738	802
	gene_6440	24.3905	6472	27.1762	7000	25.8262	1869	25.4272	2314	25.8361	2094	21.4897	1875	22.4927	2715	23.3881	2331	22.7863	1795	23.1667	6087	30.2918	1734	29.2024	6129	29.1936	2005	25.9501	1511	28.0085	2138	52.8318	3678	59.9643	5900	54.3593	5833	21.425	2848	28.7401	2138	27.2946	5995	20.573	1411	22.89	5258	23.9443	2359
NDH	gene_72615	19.5087	2121	20.0383	2114	17.7765	527	18.7056	698	18.774	623	18.0859	647	22.0828	1091	20.8359	851	18.2484	590	20.7039	2231	18.4265	432	23.5083	2022	13.431	378	20.6684	493	18.6051	582	47.2545	1348	74.1214	2987	41.1774	1810	27.6367	1506	25.3214	772	23.3284	2099	21.1236	594	18.5612	1747	18.9698	766
	gene_35352	0.326898	195	0.305142	177	0.306248	50	0.29488	61	0.387071	71	0.314938	62	0.402623	110	0.319025	72	0.346024	62	1.18457	513	0.364754	47	0.362846	172	0.351841	55	0.322936	43	0.242579	42	0.451998	71	0.667971	130	0.324935	79	0.523705	157	0.358853	57	0.332069	164	0.479658	74	0.431664	223	0.512302	91
	PB.18514	0.568656	68	1.12022	130	0.409992	14	1.41049	58	1.07588	40	1.37543	54	0.990948	54	1.18089	53	1.18623	43	1.74413	207	2.89483	75	0.629577	60	5.59799	173	2.49008	66	0.867488	30	4.33592	136	2.01426	90	1.97889	96	3.15726	189	2.17573	73	0.448652	45	1.01982	32	2.12669	220	4.26089	189
GDPD	gene_40475	1.68541	400	1.3563	312	1.75453	114	1.88941	154	2.52031	183	1.66951	131	1.95065	211	2.54612	227	1.36525	97	1.8302	430	1.07125	55	1.71087	321	1.39795	86	1.32212	69	1.57955	108	1.15461	72	0.567378	50	1.23462	119	1.56043	186	0.862101	58	1.86067	366	1.61322	99	1.72094	354	2.16469	191
	gene_59730	1.98921	667	2.16605	711	2.41185	227	3.04592	344	2.11198	221	2.47246	270	2.73473	422	3.42224	443	2.85987	265	2.54256	845	2.32109	163	2.36546	661	2.18501	191	2.81534	215	2.49497	240	1.82397	166	0.99502	119	2.21436	294	1.89562	317	2.07003	180	2.82081	751	2.24499	199	2.32116	694	3.10706	374
[truncated: 51 more columns]
